# Supplementary material for: Phenotype driven data augmentation methods for transcriptomic data
Source: Bioinform Adv. 2025 May 23;5(1):vbaf124. doi: 10.1093/bioadv/vbaf124 (PMC12141816; doi:10.1093/bioadv/vbaf124)
Supplement: vbaf124_Supplementary_Data [file vbaf124_supplementary_data.zip]

Archive with 4 entries (4 files):
- CPTAC_confusion_matrices_100percent.csv
- EPICC_confusion_matrices.csv
- METABRIC_confusion_matrices.csv
- PDDAT_Supplementary_Material.pdf
