# Supplementary material for: Phenotype driven data augmentation methods for transcriptomic data
Source: Bioinform Adv. 2025 May 23;5(1):vbaf124. doi: 10.1093/bioadv/vbaf124 (PMC12141816; doi:10.1093/bioadv/vbaf124)
Supplement: vbaf124_Supplementary_Data [file vbaf124_supplementary_data.zip › CPTAC_confusion_matrices_100percent.csv]

Sampling Method	Model	Class-Size	Split	True CMS1 - Pred CMS1	True CMS1 - Pred CMS2	True CMS1 - Pred CMS3	True CMS1 - Pred CMS4	True CMS2 - Pred CMS1	True CMS2 - Pred CMS2	True CMS2 - Pred CMS3	True CMS2 - Pred CMS4	True CMS3 - Pred CMS1	True CMS3 - Pred CMS2	True CMS3 - Pred CMS3	True CMS3 - Pred CMS4	True CMS4 - Pred CMS1	True CMS4 - Pred CMS2	True CMS4 - Pred CMS3	True CMS4 - Pred CMS4
poisson	Logistic	max	1	0.6428571428571429	0.0	0.0	0.35714285714285715	0.0	0.3939393939393939	0.0	0.6060606060606061	0.375	0.375	0.0	0.25	0.0	0.0	0.0	1.0
poisson	Logistic	max	2	0.6428571428571429	0.0	0.0	0.35714285714285715	0.0	0.45454545454545453	0.0	0.5454545454545454	0.25	0.3125	0.1875	0.25	0.0	0.0	0.0	1.0
poisson	Logistic	max	3	0.6428571428571429	0.0	0.0	0.35714285714285715	0.0	0.5151515151515151	0.0	0.48484848484848486	0.25	0.4375	0.125	0.1875	0.0	0.0	0.0	1.0
poisson	Logistic	max	4	0.5714285714285714	0.0	0.0	0.42857142857142855	0.0	0.5454545454545454	0.0	0.45454545454545453	0.25	0.4375	0.125	0.1875	0.0	0.0	0.0	1.0
poisson	Logistic	max	5	0.5	0.0	0.0	0.5	0.0	0.3333333333333333	0.0	0.6666666666666666	0.3125	0.375	0.0625	0.25	0.0	0.0	0.0	1.0
poisson	Logistic	max	6	0.5714285714285714	0.0	0.0	0.42857142857142855	0.0	0.36363636363636365	0.0	0.6363636363636364	0.3125	0.3125	0.0625	0.3125	0.0	0.0	0.0	1.0
poisson	Logistic	max	7	0.8571428571428571	0.0	0.0	0.14285714285714285	0.0	0.6363636363636364	0.0	0.36363636363636365	0.3125	0.4375	0.125	0.125	0.0	0.0	0.0	1.0
poisson	Logistic	max	8	0.6428571428571429	0.0	0.0	0.35714285714285715	0.0	0.48484848484848486	0.0	0.5151515151515151	0.3125	0.5	0.0	0.1875	0.0	0.0	0.0	1.0
poisson	Logistic	max	9	0.5714285714285714	0.0	0.0	0.42857142857142855	0.0	0.3333333333333333	0.0	0.6666666666666666	0.3125	0.4375	0.0625	0.1875	0.0	0.0	0.0	1.0
poisson	Logistic	max	10	0.42857142857142855	0.0	0.0	0.5714285714285714	0.0	0.5151515151515151	0.0	0.48484848484848486	0.3125	0.4375	0.0625	0.1875	0.0	0.0	0.0	1.0
poisson	Logistic	max	11	0.6428571428571429	0.0	0.0	0.35714285714285715	0.0	0.6060606060606061	0.0	0.3939393939393939	0.3125	0.5625	0.0	0.125	0.0	0.0	0.0	1.0
poisson	Logistic	max	12	0.5	0.0	0.0	0.5	0.0	0.36363636363636365	0.0	0.6363636363636364	0.3125	0.375	0.0	0.3125	0.0	0.0	0.0	1.0
poisson	Logistic	max	13	0.5714285714285714	0.0	0.0	0.42857142857142855	0.0	0.45454545454545453	0.0	0.5454545454545454	0.3125	0.4375	0.0625	0.1875	0.0	0.0	0.0	1.0
poisson	Logistic	max	14	0.5714285714285714	0.0	0.0	0.42857142857142855	0.0	0.3939393939393939	0.0	0.6060606060606061	0.25	0.375	0.125	0.25	0.0	0.0	0.0	1.0
poisson	Logistic	max	15	0.6428571428571429	0.0	0.0	0.35714285714285715	0.0	0.6060606060606061	0.0	0.3939393939393939	0.25	0.375	0.1875	0.1875	0.0	0.0	0.0	1.0
poisson	Logistic	max	16	0.6428571428571429	0.0	0.0	0.35714285714285715	0.0	0.42424242424242425	0.0	0.5757575757575758	0.3125	0.375	0.0625	0.25	0.0	0.0	0.0	1.0
poisson	Logistic	max	17	0.6428571428571429	0.0	0.0	0.35714285714285715	0.0	0.5454545454545454	0.0	0.45454545454545453	0.25	0.375	0.1875	0.1875	0.0	0.0	0.0	1.0
poisson	Logistic	max	18	0.6428571428571429	0.0	0.0	0.35714285714285715	0.0	0.45454545454545453	0.0	0.5454545454545454	0.3125	0.4375	0.0625	0.1875	0.0	0.0	0.0	1.0
poisson	Logistic	max	19	0.5714285714285714	0.0	0.0	0.42857142857142855	0.0	0.3333333333333333	0.0	0.6666666666666666	0.3125	0.25	0.1875	0.25	0.0	0.0	0.0	1.0
poisson	Logistic	max	20	0.5714285714285714	0.0	0.0	0.42857142857142855	0.0	0.36363636363636365	0.0	0.6363636363636364	0.3125	0.375	0.0625	0.25	0.0	0.0	0.0	1.0
poisson	Logistic	max	21	0.5714285714285714	0.0	0.0	0.42857142857142855	0.0	0.48484848484848486	0.0	0.5151515151515151	0.3125	0.375	0.0625	0.25	0.0	0.0	0.0	1.0
poisson	Logistic	max	22	0.5714285714285714	0.0	0.0	0.42857142857142855	0.0	0.42424242424242425	0.0	0.5757575757575758	0.375	0.375	0.0	0.25	0.0	0.0	0.0	1.0
poisson	Logistic	max	23	0.6428571428571429	0.0	0.0	0.35714285714285715	0.0	0.48484848484848486	0.0	0.5151515151515151	0.25	0.375	0.1875	0.1875	0.0	0.0	0.0	1.0
poisson	Logistic	max	24	0.6428571428571429	0.0	0.0	0.35714285714285715	0.0	0.42424242424242425	0.0	0.5757575757575758	0.25	0.3125	0.1875	0.25	0.0	0.0	0.0	1.0
poisson	Logistic	max	25	0.6428571428571429	0.0	0.0	0.35714285714285715	0.0	0.36363636363636365	0.0	0.6363636363636364	0.3125	0.4375	0.0625	0.1875	0.0	0.0	0.0	1.0
poisson	Logistic	500	1	0.7142857142857143	0.0	0.0	0.2857142857142857	0.0	0.36363636363636365	0.0	0.6363636363636364	0.5	0.3125	0.0	0.1875	0.0	0.0	0.0	1.0
poisson	Logistic	500	2	0.6428571428571429	0.0	0.0	0.35714285714285715	0.0	0.45454545454545453	0.0	0.5454545454545454	0.25	0.3125	0.1875	0.25	0.0	0.0	0.0	1.0
poisson	Logistic	500	3	0.6428571428571429	0.0	0.0	0.35714285714285715	0.0	0.36363636363636365	0.0	0.6363636363636364	0.25	0.375	0.125	0.25	0.0	0.0	0.0	1.0
poisson	Logistic	500	4	0.6428571428571429	0.0	0.0	0.35714285714285715	0.0	0.5454545454545454	0.0	0.45454545454545453	0.375	0.4375	0.0	0.1875	0.0	0.0	0.0	1.0
poisson	Logistic	500	5	0.5714285714285714	0.0	0.0	0.42857142857142855	0.0	0.42424242424242425	0.0	0.5757575757575758	0.3125	0.4375	0.0625	0.1875	0.0	0.0	0.0	1.0
poisson	Logistic	500	6	0.6428571428571429	0.0	0.0	0.35714285714285715	0.0	0.3939393939393939	0.0	0.6060606060606061	0.4375	0.1875	0.1875	0.1875	0.0	0.0	0.0	1.0
poisson	Logistic	500	7	0.7857142857142857	0.0	0.0	0.21428571428571427	0.0	0.45454545454545453	0.0	0.5454545454545454	0.3125	0.4375	0.0625	0.1875	0.0	0.0	0.0	1.0
poisson	Logistic	500	8	0.6428571428571429	0.0	0.0	0.35714285714285715	0.0	0.48484848484848486	0.0	0.5151515151515151	0.3125	0.5	0.0	0.1875	0.0	0.0	0.0	1.0
poisson	Logistic	500	9	0.5714285714285714	0.0	0.0	0.42857142857142855	0.0	0.36363636363636365	0.0	0.6363636363636364	0.375	0.4375	0.0	0.1875	0.0	0.0	0.0	1.0
poisson	Logistic	500	10	0.5714285714285714	0.0	0.0	0.42857142857142855	0.0	0.48484848484848486	0.0	0.5151515151515151	0.3125	0.4375	0.0625	0.1875	0.0	0.0	0.0	1.0
poisson	Logistic	500	11	0.6428571428571429	0.0	0.0	0.35714285714285715	0.0	0.45454545454545453	0.0	0.5454545454545454	0.3125	0.3125	0.125	0.25	0.0	0.0	0.0	1.0
poisson	Logistic	500	12	0.5	0.0	0.0	0.5	0.0	0.36363636363636365	0.0	0.6363636363636364	0.3125	0.375	0.0	0.3125	0.0	0.0	0.0	1.0
poisson	Logistic	500	13	0.5714285714285714	0.0	0.0	0.42857142857142855	0.0	0.45454545454545453	0.0	0.5454545454545454	0.3125	0.4375	0.0625	0.1875	0.0	0.0	0.0	1.0
poisson	Logistic	500	14	0.5714285714285714	0.0	0.0	0.42857142857142855	0.0	0.3939393939393939	0.0	0.6060606060606061	0.25	0.375	0.125	0.25	0.0	0.0	0.0	1.0
poisson	Logistic	500	15	0.6428571428571429	0.0	0.0	0.35714285714285715	0.0	0.3939393939393939	0.0	0.6060606060606061	0.25	0.3125	0.1875	0.25	0.0	0.0	0.0	1.0
poisson	Logistic	500	16	0.6428571428571429	0.0	0.0	0.35714285714285715	0.0	0.3939393939393939	0.0	0.6060606060606061	0.3125	0.375	0.0625	0.25	0.0	0.0	0.0	1.0
poisson	Logistic	500	17	0.6428571428571429	0.0	0.0	0.35714285714285715	0.0	0.42424242424242425	0.0	0.5757575757575758	0.3125	0.375	0.0625	0.25	0.0	0.0	0.0	1.0
poisson	Logistic	500	18	0.6428571428571429	0.0	0.0	0.35714285714285715	0.0	0.48484848484848486	0.0	0.5151515151515151	0.3125	0.5	0.0	0.1875	0.0	0.0	0.0	1.0
poisson	Logistic	500	19	0.5714285714285714	0.0	0.0	0.42857142857142855	0.0	0.36363636363636365	0.0	0.6363636363636364	0.25	0.25	0.25	0.25	0.0	0.0	0.0	1.0
poisson	Logistic	500	20	0.5714285714285714	0.0	0.0	0.42857142857142855	0.0	0.42424242424242425	0.0	0.5757575757575758	0.3125	0.375	0.0625	0.25	0.0	0.0	0.0	1.0
poisson	Logistic	500	21	0.5714285714285714	0.0	0.0	0.42857142857142855	0.0	0.3939393939393939	0.0	0.6060606060606061	0.3125	0.375	0.0625	0.25	0.0	0.0	0.0	1.0
poisson	Logistic	500	22	0.6428571428571429	0.0	0.0	0.35714285714285715	0.0	0.42424242424242425	0.0	0.5757575757575758	0.375	0.375	0.0	0.25	0.0	0.0	0.0	1.0
poisson	Logistic	500	23	0.5714285714285714	0.0	0.0	0.42857142857142855	0.0	0.45454545454545453	0.0	0.5454545454545454	0.3125	0.375	0.125	0.1875	0.0	0.0	0.0	1.0
poisson	Logistic	500	24	0.6428571428571429	0.0	0.0	0.35714285714285715	0.0	0.5454545454545454	0.0	0.45454545454545453	0.25	0.4375	0.125	0.1875	0.0	0.0	0.0	1.0
poisson	Logistic	500	25	0.5714285714285714	0.0	0.0	0.42857142857142855	0.0	0.3939393939393939	0.0	0.6060606060606061	0.3125	0.4375	0.0625	0.1875	0.0	0.0	0.0	1.0
poisson	Logistic	5000	1	0.6428571428571429	0.0	0.0	0.35714285714285715	0.0	0.3939393939393939	0.0	0.6060606060606061	0.375	0.375	0.0	0.25	0.0	0.0	0.0	1.0
poisson	Logistic	5000	2	0.5714285714285714	0.0	0.0	0.42857142857142855	0.0	0.5757575757575758	0.0	0.42424242424242425	0.3125	0.375	0.0625	0.25	0.0	0.0	0.0	1.0
poisson	Logistic	5000	3	0.5714285714285714	0.0	0.0	0.42857142857142855	0.0	0.3333333333333333	0.0	0.6666666666666666	0.3125	0.3125	0.125	0.25	0.0	0.0	0.0	1.0
poisson	Logistic	5000	4	0.6428571428571429	0.0	0.0	0.35714285714285715	0.0	0.5454545454545454	0.0	0.45454545454545453	0.3125	0.4375	0.0625	0.1875	0.0	0.0	0.0	1.0
poisson	Logistic	5000	5	0.5	0.0	0.0	0.5	0.0	0.42424242424242425	0.0	0.5757575757575758	0.3125	0.375	0.0625	0.25	0.0	0.0	0.0	1.0
poisson	Logistic	5000	6	0.6428571428571429	0.0	0.0	0.35714285714285715	0.0	0.3939393939393939	0.0	0.6060606060606061	0.4375	0.375	0.0	0.1875	0.0	0.0	0.0	1.0
poisson	Logistic	5000	7	0.7142857142857143	0.0	0.0	0.2857142857142857	0.0	0.5151515151515151	0.0	0.48484848484848486	0.3125	0.4375	0.0625	0.1875	0.0	0.0	0.0	1.0
poisson	Logistic	5000	8	0.5714285714285714	0.0	0.0	0.42857142857142855	0.0	0.5151515151515151	0.0	0.48484848484848486	0.3125	0.4375	0.0	0.25	0.0	0.0	0.0	1.0
poisson	Logistic	5000	9	0.5714285714285714	0.0	0.0	0.42857142857142855	0.0	0.45454545454545453	0.0	0.5454545454545454	0.375	0.4375	0.0	0.1875	0.0	0.0	0.0	1.0
poisson	Logistic	5000	10	0.6428571428571429	0.0	0.0	0.35714285714285715	0.0	0.3939393939393939	0.0	0.6060606060606061	0.3125	0.3125	0.125	0.25	0.0	0.0	0.0	1.0
poisson	Logistic	5000	11	0.6428571428571429	0.0	0.0	0.35714285714285715	0.0	0.5757575757575758	0.0	0.42424242424242425	0.3125	0.5	0.0	0.1875	0.0	0.0	0.0	1.0
poisson	Logistic	5000	12	0.5714285714285714	0.0	0.0	0.42857142857142855	0.0	0.36363636363636365	0.0	0.6363636363636364	0.375	0.375	0.0	0.25	0.0	0.0	0.0	1.0
poisson	Logistic	5000	13	0.5714285714285714	0.0	0.0	0.42857142857142855	0.0	0.45454545454545453	0.0	0.5454545454545454	0.3125	0.375	0.125	0.1875	0.0	0.0	0.0	1.0
poisson	Logistic	5000	14	0.5	0.0	0.0	0.5	0.0	0.42424242424242425	0.0	0.5757575757575758	0.25	0.375	0.125	0.25	0.0	0.0	0.0	1.0
poisson	Logistic	5000	15	0.6428571428571429	0.0	0.0	0.35714285714285715	0.0	0.42424242424242425	0.0	0.5757575757575758	0.3125	0.375	0.125	0.1875	0.0	0.0	0.0	1.0
poisson	Logistic	5000	16	0.6428571428571429	0.0	0.0	0.35714285714285715	0.0	0.5151515151515151	0.0	0.48484848484848486	0.375	0.375	0.0625	0.1875	0.0	0.0	0.0	1.0
poisson	Logistic	5000	17	0.5714285714285714	0.0	0.0	0.42857142857142855	0.0	0.42424242424242425	0.0	0.5757575757575758	0.3125	0.3125	0.125	0.25	0.0	0.0	0.0	1.0
poisson	Logistic	5000	18	0.6428571428571429	0.0	0.0	0.35714285714285715	0.0	0.5151515151515151	0.0	0.48484848484848486	0.3125	0.5	0.0	0.1875	0.0	0.0	0.0	1.0
poisson	Logistic	5000	19	0.5714285714285714	0.0	0.0	0.42857142857142855	0.0	0.3939393939393939	0.0	0.6060606060606061	0.3125	0.3125	0.125	0.25	0.0	0.0	0.0	1.0
poisson	Logistic	5000	20	0.5	0.0	0.0	0.5	0.0	0.30303030303030304	0.0	0.696969696969697	0.3125	0.25	0.1875	0.25	0.0	0.0	0.0	1.0
poisson	Logistic	5000	21	0.5714285714285714	0.0	0.0	0.42857142857142855	0.0	0.48484848484848486	0.0	0.5151515151515151	0.3125	0.375	0.0625	0.25	0.0	0.0	0.0	1.0
poisson	Logistic	5000	22	0.5714285714285714	0.0	0.0	0.42857142857142855	0.0	0.48484848484848486	0.0	0.5151515151515151	0.375	0.4375	0.0	0.1875	0.0	0.0	0.0	1.0
poisson	Logistic	5000	23	0.5714285714285714	0.0	0.0	0.42857142857142855	0.0	0.42424242424242425	0.0	0.5757575757575758	0.3125	0.25	0.1875	0.25	0.0	0.0	0.0	1.0
poisson	Logistic	5000	24	0.6428571428571429	0.0	0.0	0.35714285714285715	0.0	0.45454545454545453	0.0	0.5454545454545454	0.3125	0.5	0.0	0.1875	0.0	0.0	0.0	1.0
poisson	Logistic	5000	25	0.7142857142857143	0.0	0.0	0.2857142857142857	0.0	0.45454545454545453	0.0	0.5454545454545454	0.3125	0.4375	0.0625	0.1875	0.0	0.0	0.0	1.0
poisson	KNN	max	1	0.9285714285714286	0.0	0.0	0.07142857142857142	0.0	0.3333333333333333	0.0	0.6666666666666666	0.25	0.25	0.25	0.25	0.09090909090909091	0.0	0.0	0.9090909090909091
poisson	KNN	max	2	0.9285714285714286	0.0	0.0	0.07142857142857142	0.0	0.5454545454545454	0.0	0.45454545454545453	0.25	0.3125	0.25	0.1875	0.09090909090909091	0.0	0.0	0.9090909090909091
poisson	KNN	max	3	0.9285714285714286	0.0	0.0	0.07142857142857142	0.0	0.5151515151515151	0.0	0.48484848484848486	0.25	0.375	0.25	0.125	0.09090909090909091	0.0	0.0	0.9090909090909091
poisson	KNN	max	4	0.9285714285714286	0.0	0.0	0.07142857142857142	0.0	0.42424242424242425	0.0	0.5757575757575758	0.3125	0.25	0.1875	0.25	0.09090909090909091	0.0	0.0	0.9090909090909091
poisson	KNN	max	5	0.8571428571428571	0.0	0.0	0.14285714285714285	0.0	0.36363636363636365	0.0	0.6363636363636364	0.3125	0.3125	0.1875	0.1875	0.045454545454545456	0.0	0.0	0.9545454545454546
poisson	KNN	max	6	1.0	0.0	0.0	0.0	0.0	0.5757575757575758	0.0	0.42424242424242425	0.25	0.3125	0.25	0.1875	0.09090909090909091	0.0	0.0	0.9090909090909091
poisson	KNN	max	7	1.0	0.0	0.0	0.0	0.0	0.36363636363636365	0.0	0.6363636363636364	0.25	0.3125	0.25	0.1875	0.09090909090909091	0.0	0.0	0.9090909090909091
poisson	KNN	max	8	0.9285714285714286	0.0	0.0	0.07142857142857142	0.0	0.45454545454545453	0.0	0.5454545454545454	0.3125	0.25	0.1875	0.25	0.09090909090909091	0.0	0.0	0.9090909090909091
poisson	KNN	max	9	0.8571428571428571	0.0	0.0	0.14285714285714285	0.0	0.3939393939393939	0.0	0.6060606060606061	0.25	0.3125	0.25	0.1875	0.09090909090909091	0.0	0.0	0.9090909090909091
poisson	KNN	max	10	0.7857142857142857	0.0	0.0	0.21428571428571427	0.0	0.45454545454545453	0.0	0.5454545454545454	0.25	0.375	0.25	0.125	0.09090909090909091	0.0	0.0	0.9090909090909091
poisson	KNN	max	11	0.7857142857142857	0.0	0.0	0.21428571428571427	0.0	0.42424242424242425	0.0	0.5757575757575758	0.25	0.3125	0.25	0.1875	0.045454545454545456	0.0	0.0	0.9545454545454546
poisson	KNN	max	12	1.0	0.0	0.0	0.0	0.0	0.3333333333333333	0.0	0.6666666666666666	0.3125	0.25	0.1875	0.25	0.09090909090909091	0.0	0.0	0.9090909090909091
poisson	KNN	max	13	0.8571428571428571	0.0	0.0	0.14285714285714285	0.0	0.3939393939393939	0.0	0.6060606060606061	0.25	0.375	0.25	0.125	0.09090909090909091	0.0	0.0	0.9090909090909091
poisson	KNN	max	14	1.0	0.0	0.0	0.0	0.0	0.48484848484848486	0.0	0.5151515151515151	0.25	0.375	0.25	0.125	0.09090909090909091	0.0	0.0	0.9090909090909091
poisson	KNN	max	15	0.8571428571428571	0.0	0.0	0.14285714285714285	0.0	0.48484848484848486	0.0	0.5151515151515151	0.3125	0.25	0.25	0.1875	0.09090909090909091	0.0	0.0	0.9090909090909091
poisson	KNN	max	16	0.9285714285714286	0.0	0.0	0.07142857142857142	0.0	0.5151515151515151	0.0	0.48484848484848486	0.25	0.3125	0.25	0.1875	0.09090909090909091	0.0	0.0	0.9090909090909091
poisson	KNN	max	17	0.9285714285714286	0.0	0.0	0.07142857142857142	0.0	0.5151515151515151	0.0	0.48484848484848486	0.3125	0.375	0.1875	0.125	0.09090909090909091	0.0	0.0	0.9090909090909091
poisson	KNN	max	18	0.9285714285714286	0.0	0.0	0.07142857142857142	0.0	0.30303030303030304	0.0	0.696969696969697	0.25	0.25	0.25	0.25	0.09090909090909091	0.0	0.0	0.9090909090909091
poisson	KNN	max	19	0.9285714285714286	0.0	0.0	0.07142857142857142	0.0	0.5151515151515151	0.0	0.48484848484848486	0.25	0.3125	0.25	0.1875	0.09090909090909091	0.0	0.0	0.9090909090909091
poisson	KNN	max	20	0.7142857142857143	0.0	0.0	0.2857142857142857	0.0	0.3939393939393939	0.0	0.6060606060606061	0.25	0.25	0.25	0.25	0.09090909090909091	0.0	0.0	0.9090909090909091
poisson	KNN	max	21	0.9285714285714286	0.0	0.0	0.07142857142857142	0.0	0.48484848484848486	0.0	0.5151515151515151	0.25	0.375	0.25	0.125	0.09090909090909091	0.0	0.0	0.9090909090909091
poisson	KNN	max	22	1.0	0.0	0.0	0.0	0.0	0.3939393939393939	0.0	0.6060606060606061	0.3125	0.375	0.1875	0.125	0.13636363636363635	0.0	0.0	0.8636363636363636
poisson	KNN	max	23	1.0	0.0	0.0	0.0	0.0	0.36363636363636365	0.0	0.6363636363636364	0.3125	0.375	0.1875	0.125	0.09090909090909091	0.0	0.0	0.9090909090909091
poisson	KNN	max	24	0.9285714285714286	0.0	0.0	0.07142857142857142	0.0	0.36363636363636365	0.0	0.6363636363636364	0.25	0.3125	0.25	0.1875	0.09090909090909091	0.0	0.0	0.9090909090909091
poisson	KNN	max	25	0.8571428571428571	0.0	0.0	0.14285714285714285	0.0	0.48484848484848486	0.0	0.5151515151515151	0.25	0.375	0.25	0.125	0.09090909090909091	0.0	0.0	0.9090909090909091
poisson	KNN	500	1	0.9285714285714286	0.0	0.0	0.07142857142857142	0.0	0.42424242424242425	0.0	0.5757575757575758	0.3125	0.3125	0.1875	0.1875	0.13636363636363635	0.0	0.0	0.8636363636363636
poisson	KNN	500	2	1.0	0.0	0.0	0.0	0.0	0.5151515151515151	0.0	0.48484848484848486	0.3125	0.3125	0.1875	0.1875	0.13636363636363635	0.0	0.0	0.8636363636363636
poisson	KNN	500	3	1.0	0.0	0.0	0.0	0.0	0.6363636363636364	0.0	0.36363636363636365	0.25	0.3125	0.25	0.1875	0.09090909090909091	0.0	0.0	0.9090909090909091
poisson	KNN	500	4	1.0	0.0	0.0	0.0	0.0	0.36363636363636365	0.0	0.6363636363636364	0.25	0.3125	0.25	0.1875	0.09090909090909091	0.0	0.0	0.9090909090909091
poisson	KNN	500	5	0.8571428571428571	0.0	0.0	0.14285714285714285	0.0	0.48484848484848486	0.0	0.5151515151515151	0.25	0.3125	0.25	0.1875	0.13636363636363635	0.0	0.0	0.8636363636363636
poisson	KNN	500	6	0.9285714285714286	0.0	0.0	0.07142857142857142	0.0	0.5454545454545454	0.0	0.45454545454545453	0.25	0.25	0.25	0.25	0.13636363636363635	0.0	0.0	0.8636363636363636
poisson	KNN	500	7	1.0	0.0	0.0	0.0	0.0	0.42424242424242425	0.0	0.5757575757575758	0.25	0.3125	0.25	0.1875	0.09090909090909091	0.0	0.0	0.9090909090909091
poisson	KNN	500	8	1.0	0.0	0.0	0.0	0.0	0.5454545454545454	0.0	0.45454545454545453	0.25	0.25	0.25	0.25	0.13636363636363635	0.0	0.0	0.8636363636363636
poisson	KNN	500	9	0.8571428571428571	0.0	0.0	0.14285714285714285	0.0	0.36363636363636365	0.0	0.6363636363636364	0.3125	0.3125	0.1875	0.1875	0.09090909090909091	0.0	0.0	0.9090909090909091
poisson	KNN	500	10	0.9285714285714286	0.0	0.0	0.07142857142857142	0.0	0.48484848484848486	0.0	0.5151515151515151	0.3125	0.3125	0.1875	0.1875	0.13636363636363635	0.0	0.0	0.8636363636363636
poisson	KNN	500	11	1.0	0.0	0.0	0.0	0.0	0.45454545454545453	0.0	0.5454545454545454	0.3125	0.3125	0.1875	0.1875	0.09090909090909091	0.0	0.0	0.9090909090909091
poisson	KNN	500	12	1.0	0.0	0.0	0.0	0.0	0.48484848484848486	0.0	0.5151515151515151	0.3125	0.3125	0.1875	0.1875	0.13636363636363635	0.0	0.0	0.8636363636363636
poisson	KNN	500	13	0.9285714285714286	0.0	0.0	0.07142857142857142	0.0	0.30303030303030304	0.0	0.696969696969697	0.3125	0.3125	0.1875	0.1875	0.09090909090909091	0.0	0.0	0.9090909090909091
poisson	KNN	500	14	1.0	0.0	0.0	0.0	0.0	0.5757575757575758	0.0	0.42424242424242425	0.25	0.3125	0.25	0.1875	0.09090909090909091	0.0	0.0	0.9090909090909091
poisson	KNN	500	15	0.9285714285714286	0.0	0.0	0.07142857142857142	0.0	0.42424242424242425	0.0	0.5757575757575758	0.25	0.3125	0.25	0.1875	0.09090909090909091	0.0	0.0	0.9090909090909091
poisson	KNN	500	16	1.0	0.0	0.0	0.0	0.0	0.42424242424242425	0.0	0.5757575757575758	0.3125	0.25	0.1875	0.25	0.09090909090909091	0.0	0.0	0.9090909090909091
poisson	KNN	500	17	1.0	0.0	0.0	0.0	0.0	0.6060606060606061	0.0	0.3939393939393939	0.3125	0.3125	0.1875	0.1875	0.09090909090909091	0.0	0.0	0.9090909090909091
poisson	KNN	500	18	0.9285714285714286	0.0	0.0	0.07142857142857142	0.0	0.5151515151515151	0.0	0.48484848484848486	0.3125	0.3125	0.1875	0.1875	0.13636363636363635	0.0	0.0	0.8636363636363636
poisson	KNN	500	19	1.0	0.0	0.0	0.0	0.0	0.5151515151515151	0.0	0.48484848484848486	0.25	0.3125	0.25	0.1875	0.09090909090909091	0.0	0.0	0.9090909090909091
poisson	KNN	500	20	0.9285714285714286	0.0	0.0	0.07142857142857142	0.0	0.48484848484848486	0.0	0.5151515151515151	0.3125	0.3125	0.1875	0.1875	0.09090909090909091	0.0	0.0	0.9090909090909091
poisson	KNN	500	21	1.0	0.0	0.0	0.0	0.0	0.6363636363636364	0.0	0.36363636363636365	0.3125	0.3125	0.1875	0.1875	0.045454545454545456	0.0	0.0	0.9545454545454546
poisson	KNN	500	22	0.9285714285714286	0.0	0.0	0.07142857142857142	0.0	0.5151515151515151	0.0	0.48484848484848486	0.3125	0.3125	0.1875	0.1875	0.09090909090909091	0.0	0.0	0.9090909090909091
poisson	KNN	500	23	0.9285714285714286	0.0	0.0	0.07142857142857142	0.0	0.5151515151515151	0.0	0.48484848484848486	0.3125	0.3125	0.1875	0.1875	0.09090909090909091	0.0	0.0	0.9090909090909091
poisson	KNN	500	24	0.9285714285714286	0.0	0.0	0.07142857142857142	0.0	0.48484848484848486	0.0	0.5151515151515151	0.25	0.3125	0.25	0.1875	0.09090909090909091	0.0	0.0	0.9090909090909091
poisson	KNN	500	25	0.9285714285714286	0.0	0.0	0.07142857142857142	0.0	0.5757575757575758	0.0	0.42424242424242425	0.25	0.3125	0.25	0.1875	0.09090909090909091	0.0	0.0	0.9090909090909091
poisson	KNN	5000	1	1.0	0.0	0.0	0.0	0.0	0.3939393939393939	0.0	0.6060606060606061	0.3125	0.3125	0.1875	0.1875	0.045454545454545456	0.0	0.0	0.9545454545454546
poisson	KNN	5000	2	0.9285714285714286	0.0	0.0	0.07142857142857142	0.0	0.48484848484848486	0.0	0.5151515151515151	0.25	0.3125	0.25	0.1875	0.13636363636363635	0.0	0.0	0.8636363636363636
poisson	KNN	5000	3	1.0	0.0	0.0	0.0	0.0	0.48484848484848486	0.0	0.5151515151515151	0.3125	0.25	0.1875	0.25	0.13636363636363635	0.0	0.0	0.8636363636363636
poisson	KNN	5000	4	0.9285714285714286	0.0	0.0	0.07142857142857142	0.0	0.42424242424242425	0.0	0.5757575757575758	0.3125	0.3125	0.1875	0.1875	0.045454545454545456	0.0	0.0	0.9545454545454546
poisson	KNN	5000	5	0.9285714285714286	0.0	0.0	0.07142857142857142	0.0	0.5151515151515151	0.0	0.48484848484848486	0.3125	0.3125	0.1875	0.1875	0.13636363636363635	0.0	0.0	0.8636363636363636
poisson	KNN	5000	6	0.9285714285714286	0.0	0.0	0.07142857142857142	0.0	0.5151515151515151	0.0	0.48484848484848486	0.3125	0.3125	0.1875	0.1875	0.09090909090909091	0.0	0.0	0.9090909090909091
poisson	KNN	5000	7	1.0	0.0	0.0	0.0	0.0	0.45454545454545453	0.0	0.5454545454545454	0.3125	0.3125	0.1875	0.1875	0.13636363636363635	0.0	0.0	0.8636363636363636
poisson	KNN	5000	8	1.0	0.0	0.0	0.0	0.0	0.5757575757575758	0.0	0.42424242424242425	0.3125	0.25	0.1875	0.25	0.09090909090909091	0.0	0.0	0.9090909090909091
poisson	KNN	5000	9	0.9285714285714286	0.0	0.0	0.07142857142857142	0.0	0.36363636363636365	0.0	0.6363636363636364	0.3125	0.25	0.1875	0.25	0.045454545454545456	0.0	0.0	0.9545454545454546
poisson	KNN	5000	10	1.0	0.0	0.0	0.0	0.0	0.48484848484848486	0.0	0.5151515151515151	0.3125	0.25	0.1875	0.25	0.045454545454545456	0.0	0.0	0.9545454545454546
poisson	KNN	5000	11	1.0	0.0	0.0	0.0	0.0	0.48484848484848486	0.0	0.5151515151515151	0.3125	0.25	0.1875	0.25	0.13636363636363635	0.0	0.0	0.8636363636363636
poisson	KNN	5000	12	0.9285714285714286	0.0	0.0	0.07142857142857142	0.0	0.42424242424242425	0.0	0.5757575757575758	0.3125	0.25	0.1875	0.25	0.09090909090909091	0.0	0.0	0.9090909090909091
poisson	KNN	5000	13	1.0	0.0	0.0	0.0	0.0	0.42424242424242425	0.0	0.5757575757575758	0.3125	0.3125	0.1875	0.1875	0.09090909090909091	0.0	0.0	0.9090909090909091
poisson	KNN	5000	14	0.9285714285714286	0.0	0.0	0.07142857142857142	0.0	0.5151515151515151	0.0	0.48484848484848486	0.25	0.3125	0.25	0.1875	0.09090909090909091	0.0	0.0	0.9090909090909091
poisson	KNN	5000	15	0.9285714285714286	0.0	0.0	0.07142857142857142	0.0	0.5454545454545454	0.0	0.45454545454545453	0.25	0.25	0.25	0.25	0.09090909090909091	0.0	0.0	0.9090909090909091
poisson	KNN	5000	16	1.0	0.0	0.0	0.0	0.0	0.48484848484848486	0.0	0.5151515151515151	0.3125	0.25	0.1875	0.25	0.09090909090909091	0.0	0.0	0.9090909090909091
poisson	KNN	5000	17	0.8571428571428571	0.0	0.0	0.14285714285714285	0.0	0.48484848484848486	0.0	0.5151515151515151	0.3125	0.25	0.1875	0.25	0.09090909090909091	0.0	0.0	0.9090909090909091
poisson	KNN	5000	18	1.0	0.0	0.0	0.0	0.0	0.42424242424242425	0.0	0.5757575757575758	0.3125	0.3125	0.1875	0.1875	0.13636363636363635	0.0	0.0	0.8636363636363636
poisson	KNN	5000	19	1.0	0.0	0.0	0.0	0.0	0.48484848484848486	0.0	0.5151515151515151	0.25	0.25	0.25	0.25	0.045454545454545456	0.0	0.0	0.9545454545454546
poisson	KNN	5000	20	1.0	0.0	0.0	0.0	0.0	0.5151515151515151	0.0	0.48484848484848486	0.3125	0.25	0.1875	0.25	0.09090909090909091	0.0	0.0	0.9090909090909091
poisson	KNN	5000	21	0.9285714285714286	0.0	0.0	0.07142857142857142	0.0	0.5454545454545454	0.0	0.45454545454545453	0.3125	0.3125	0.1875	0.1875	0.045454545454545456	0.0	0.0	0.9545454545454546
poisson	KNN	5000	22	0.8571428571428571	0.0	0.0	0.14285714285714285	0.0	0.45454545454545453	0.0	0.5454545454545454	0.3125	0.3125	0.1875	0.1875	0.13636363636363635	0.0	0.0	0.8636363636363636
poisson	KNN	5000	23	1.0	0.0	0.0	0.0	0.0	0.42424242424242425	0.0	0.5757575757575758	0.3125	0.25	0.1875	0.25	0.09090909090909091	0.0	0.0	0.9090909090909091
poisson	KNN	5000	24	1.0	0.0	0.0	0.0	0.0	0.48484848484848486	0.0	0.5151515151515151	0.25	0.25	0.25	0.25	0.13636363636363635	0.0	0.0	0.8636363636363636
poisson	KNN	5000	25	1.0	0.0	0.0	0.0	0.0	0.48484848484848486	0.0	0.5151515151515151	0.3125	0.25	0.1875	0.25	0.13636363636363635	0.0	0.0	0.8636363636363636
poisson	RF	max	1	0.5714285714285714	0.0	0.0	0.42857142857142855	0.0	0.5151515151515151	0.0	0.48484848484848486	0.3125	0.25	0.25	0.1875	0.0	0.0	0.0	1.0
poisson	RF	max	2	1.0	0.0	0.0	0.0	0.0	0.5454545454545454	0.0	0.45454545454545453	0.25	0.25	0.25	0.25	0.09090909090909091	0.0	0.0	0.9090909090909091
poisson	RF	max	3	1.0	0.0	0.0	0.0	0.0	0.5757575757575758	0.0	0.42424242424242425	0.375	0.25	0.1875	0.1875	0.045454545454545456	0.0	0.0	0.9545454545454546
poisson	RF	max	4	0.9285714285714286	0.0	0.0	0.07142857142857142	0.0	0.5757575757575758	0.0	0.42424242424242425	0.375	0.25	0.1875	0.1875	0.0	0.0	0.0	1.0
poisson	RF	max	5	0.7142857142857143	0.0	0.0	0.2857142857142857	0.0	0.48484848484848486	0.0	0.5151515151515151	0.25	0.1875	0.25	0.3125	0.0	0.0	0.0	1.0
poisson	RF	max	6	0.7857142857142857	0.0	0.0	0.21428571428571427	0.0	0.5454545454545454	0.0	0.45454545454545453	0.3125	0.1875	0.1875	0.3125	0.09090909090909091	0.0	0.0	0.9090909090909091
poisson	RF	max	7	0.9285714285714286	0.0	0.0	0.07142857142857142	0.0	0.42424242424242425	0.0	0.5757575757575758	0.3125	0.3125	0.1875	0.1875	0.09090909090909091	0.0	0.0	0.9090909090909091
poisson	RF	max	8	0.7857142857142857	0.0	0.0	0.21428571428571427	0.0	0.5151515151515151	0.0	0.48484848484848486	0.3125	0.1875	0.1875	0.3125	0.09090909090909091	0.0	0.0	0.9090909090909091
poisson	RF	max	9	0.7857142857142857	0.0	0.0	0.21428571428571427	0.0	0.48484848484848486	0.0	0.5151515151515151	0.25	0.1875	0.3125	0.25	0.045454545454545456	0.0	0.0	0.9545454545454546
poisson	RF	max	10	0.6428571428571429	0.0	0.0	0.35714285714285715	0.0	0.48484848484848486	0.0	0.5151515151515151	0.3125	0.25	0.25	0.1875	0.0	0.0	0.0	1.0
poisson	RF	max	11	0.8571428571428571	0.0	0.0	0.14285714285714285	0.0	0.5151515151515151	0.0	0.48484848484848486	0.3125	0.1875	0.25	0.25	0.09090909090909091	0.0	0.0	0.9090909090909091
poisson	RF	max	12	0.8571428571428571	0.0	0.0	0.14285714285714285	0.0	0.48484848484848486	0.0	0.5151515151515151	0.3125	0.25	0.25	0.1875	0.09090909090909091	0.0	0.0	0.9090909090909091
poisson	RF	max	13	1.0	0.0	0.0	0.0	0.0	0.5151515151515151	0.0	0.48484848484848486	0.375	0.3125	0.1875	0.125	0.09090909090909091	0.0	0.0	0.9090909090909091
poisson	RF	max	14	1.0	0.0	0.0	0.0	0.0	0.5151515151515151	0.0	0.48484848484848486	0.25	0.3125	0.25	0.1875	0.045454545454545456	0.0	0.0	0.9545454545454546
poisson	RF	max	15	0.7142857142857143	0.0	0.0	0.2857142857142857	0.0	0.5454545454545454	0.0	0.45454545454545453	0.4375	0.25	0.1875	0.125	0.09090909090909091	0.0	0.0	0.9090909090909091
poisson	RF	max	16	0.8571428571428571	0.0	0.0	0.14285714285714285	0.0	0.48484848484848486	0.0	0.5151515151515151	0.4375	0.1875	0.125	0.25	0.045454545454545456	0.0	0.0	0.9545454545454546
poisson	RF	max	17	1.0	0.0	0.0	0.0	0.0	0.5454545454545454	0.0	0.45454545454545453	0.3125	0.3125	0.1875	0.1875	0.09090909090909091	0.0	0.0	0.9090909090909091
poisson	RF	max	18	0.6428571428571429	0.0	0.0	0.35714285714285715	0.0	0.5454545454545454	0.0	0.45454545454545453	0.375	0.25	0.1875	0.1875	0.045454545454545456	0.0	0.0	0.9545454545454546
poisson	RF	max	19	1.0	0.0	0.0	0.0	0.0	0.5454545454545454	0.0	0.45454545454545453	0.25	0.25	0.3125	0.1875	0.09090909090909091	0.0	0.0	0.9090909090909091
poisson	RF	max	20	0.5714285714285714	0.0	0.0	0.42857142857142855	0.0	0.45454545454545453	0.0	0.5454545454545454	0.375	0.1875	0.1875	0.25	0.045454545454545456	0.0	0.0	0.9545454545454546
poisson	RF	max	21	0.6428571428571429	0.0	0.0	0.35714285714285715	0.0	0.696969696969697	0.0	0.30303030303030304	0.3125	0.3125	0.1875	0.1875	0.0	0.0	0.0	1.0
poisson	RF	max	22	0.9285714285714286	0.0	0.0	0.07142857142857142	0.0	0.6060606060606061	0.0	0.3939393939393939	0.375	0.25	0.1875	0.1875	0.09090909090909091	0.0	0.0	0.9090909090909091
poisson	RF	max	23	0.8571428571428571	0.0	0.0	0.14285714285714285	0.0	0.6060606060606061	0.0	0.3939393939393939	0.25	0.25	0.3125	0.1875	0.0	0.0	0.0	1.0
poisson	RF	max	24	0.7142857142857143	0.0	0.0	0.2857142857142857	0.0	0.42424242424242425	0.0	0.5757575757575758	0.25	0.1875	0.25	0.3125	0.045454545454545456	0.0	0.0	0.9545454545454546
poisson	RF	max	25	1.0	0.0	0.0	0.0	0.0	0.5757575757575758	0.0	0.42424242424242425	0.3125	0.25	0.1875	0.25	0.09090909090909091	0.0	0.0	0.9090909090909091
poisson	RF	500	1	0.6428571428571429	0.0	0.0	0.35714285714285715	0.0	0.42424242424242425	0.0	0.5757575757575758	0.375	0.25	0.1875	0.1875	0.045454545454545456	0.0	0.0	0.9545454545454546
poisson	RF	500	2	0.8571428571428571	0.0	0.0	0.14285714285714285	0.0	0.42424242424242425	0.0	0.5757575757575758	0.3125	0.25	0.1875	0.25	0.09090909090909091	0.0	0.0	0.9090909090909091
poisson	RF	500	3	0.7857142857142857	0.0	0.0	0.21428571428571427	0.0	0.48484848484848486	0.0	0.5151515151515151	0.25	0.25	0.25	0.25	0.045454545454545456	0.0	0.0	0.9545454545454546
poisson	RF	500	4	0.8571428571428571	0.0	0.0	0.14285714285714285	0.0	0.5151515151515151	0.0	0.48484848484848486	0.3125	0.25	0.1875	0.25	0.09090909090909091	0.0	0.0	0.9090909090909091
poisson	RF	500	5	0.8571428571428571	0.0	0.0	0.14285714285714285	0.0	0.45454545454545453	0.0	0.5454545454545454	0.25	0.25	0.3125	0.1875	0.09090909090909091	0.0	0.0	0.9090909090909091
poisson	RF	500	6	1.0	0.0	0.0	0.0	0.0	0.5757575757575758	0.0	0.42424242424242425	0.3125	0.25	0.25	0.1875	0.045454545454545456	0.0	0.0	0.9545454545454546
poisson	RF	500	7	1.0	0.0	0.0	0.0	0.0	0.5454545454545454	0.0	0.45454545454545453	0.25	0.25	0.3125	0.1875	0.09090909090909091	0.0	0.0	0.9090909090909091
poisson	RF	500	8	0.9285714285714286	0.0	0.0	0.07142857142857142	0.0	0.45454545454545453	0.0	0.5454545454545454	0.3125	0.3125	0.1875	0.1875	0.09090909090909091	0.0	0.0	0.9090909090909091
poisson	RF	500	9	0.7857142857142857	0.0	0.0	0.21428571428571427	0.0	0.6363636363636364	0.0	0.36363636363636365	0.375	0.1875	0.125	0.3125	0.045454545454545456	0.0	0.0	0.9545454545454546
poisson	RF	500	10	0.9285714285714286	0.0	0.0	0.07142857142857142	0.0	0.5757575757575758	0.0	0.42424242424242425	0.4375	0.25	0.125	0.1875	0.045454545454545456	0.0	0.0	0.9545454545454546
poisson	RF	500	11	0.8571428571428571	0.0	0.0	0.14285714285714285	0.0	0.5454545454545454	0.0	0.45454545454545453	0.3125	0.3125	0.1875	0.1875	0.09090909090909091	0.0	0.0	0.9090909090909091
poisson	RF	500	12	0.9285714285714286	0.0	0.0	0.07142857142857142	0.0	0.48484848484848486	0.0	0.5151515151515151	0.375	0.25	0.1875	0.1875	0.09090909090909091	0.0	0.0	0.9090909090909091
poisson	RF	500	13	0.8571428571428571	0.0	0.0	0.14285714285714285	0.0	0.48484848484848486	0.0	0.5151515151515151	0.3125	0.3125	0.25	0.125	0.09090909090909091	0.0	0.0	0.9090909090909091
poisson	RF	500	14	0.9285714285714286	0.0	0.0	0.07142857142857142	0.0	0.6060606060606061	0.0	0.3939393939393939	0.3125	0.3125	0.25	0.125	0.09090909090909091	0.0	0.0	0.9090909090909091
poisson	RF	500	15	0.7857142857142857	0.0	0.0	0.21428571428571427	0.0	0.48484848484848486	0.0	0.5151515151515151	0.375	0.1875	0.1875	0.25	0.09090909090909091	0.0	0.0	0.9090909090909091
poisson	RF	500	16	0.8571428571428571	0.0	0.0	0.14285714285714285	0.0	0.5151515151515151	0.0	0.48484848484848486	0.375	0.25	0.125	0.25	0.045454545454545456	0.0	0.0	0.9545454545454546
poisson	RF	500	17	0.9285714285714286	0.0	0.0	0.07142857142857142	0.0	0.5454545454545454	0.0	0.45454545454545453	0.3125	0.25	0.1875	0.25	0.09090909090909091	0.0	0.0	0.9090909090909091
poisson	RF	500	18	0.9285714285714286	0.0	0.0	0.07142857142857142	0.0	0.5757575757575758	0.0	0.42424242424242425	0.3125	0.25	0.25	0.1875	0.09090909090909091	0.0	0.0	0.9090909090909091
poisson	RF	500	19	0.8571428571428571	0.0	0.0	0.14285714285714285	0.0	0.6363636363636364	0.0	0.36363636363636365	0.25	0.25	0.25	0.25	0.09090909090909091	0.0	0.0	0.9090909090909091
poisson	RF	500	20	0.8571428571428571	0.0	0.0	0.14285714285714285	0.0	0.6060606060606061	0.0	0.3939393939393939	0.3125	0.3125	0.1875	0.1875	0.045454545454545456	0.0	0.0	0.9545454545454546
poisson	RF	500	21	1.0	0.0	0.0	0.0	0.0	0.5151515151515151	0.0	0.48484848484848486	0.3125	0.3125	0.1875	0.1875	0.045454545454545456	0.0	0.0	0.9545454545454546
poisson	RF	500	22	0.8571428571428571	0.0	0.0	0.14285714285714285	0.0	0.48484848484848486	0.0	0.5151515151515151	0.3125	0.25	0.1875	0.25	0.09090909090909091	0.0	0.0	0.9090909090909091
poisson	RF	500	23	0.8571428571428571	0.0	0.0	0.14285714285714285	0.0	0.45454545454545453	0.0	0.5454545454545454	0.3125	0.3125	0.1875	0.1875	0.09090909090909091	0.0	0.0	0.9090909090909091
poisson	RF	500	24	0.9285714285714286	0.0	0.0	0.07142857142857142	0.0	0.48484848484848486	0.0	0.5151515151515151	0.25	0.1875	0.3125	0.25	0.09090909090909091	0.0	0.0	0.9090909090909091
poisson	RF	500	25	0.9285714285714286	0.0	0.0	0.07142857142857142	0.0	0.5454545454545454	0.0	0.45454545454545453	0.25	0.3125	0.3125	0.125	0.09090909090909091	0.0	0.0	0.9090909090909091
poisson	RF	5000	1	0.7857142857142857	0.0	0.0	0.21428571428571427	0.0	0.30303030303030304	0.0	0.696969696969697	0.3125	0.1875	0.1875	0.3125	0.045454545454545456	0.0	0.0	0.9545454545454546
poisson	RF	5000	2	0.8571428571428571	0.0	0.0	0.14285714285714285	0.0	0.45454545454545453	0.0	0.5454545454545454	0.375	0.25	0.125	0.25	0.09090909090909091	0.0	0.0	0.9090909090909091
poisson	RF	5000	3	1.0	0.0	0.0	0.0	0.0	0.45454545454545453	0.0	0.5454545454545454	0.3125	0.1875	0.25	0.25	0.09090909090909091	0.0	0.0	0.9090909090909091
poisson	RF	5000	4	0.8571428571428571	0.0	0.0	0.14285714285714285	0.0	0.5151515151515151	0.0	0.48484848484848486	0.375	0.25	0.125	0.25	0.09090909090909091	0.0	0.0	0.9090909090909091
poisson	RF	5000	5	0.9285714285714286	0.0	0.0	0.07142857142857142	0.0	0.5454545454545454	0.0	0.45454545454545453	0.375	0.25	0.1875	0.1875	0.09090909090909091	0.0	0.0	0.9090909090909091
poisson	RF	5000	6	0.9285714285714286	0.0	0.0	0.07142857142857142	0.0	0.45454545454545453	0.0	0.5454545454545454	0.3125	0.25	0.25	0.1875	0.09090909090909091	0.0	0.0	0.9090909090909091
poisson	RF	5000	7	0.8571428571428571	0.0	0.0	0.14285714285714285	0.0	0.42424242424242425	0.0	0.5757575757575758	0.3125	0.25	0.25	0.1875	0.13636363636363635	0.0	0.0	0.8636363636363636
poisson	RF	5000	8	0.7142857142857143	0.0	0.0	0.2857142857142857	0.0	0.48484848484848486	0.0	0.5151515151515151	0.3125	0.1875	0.1875	0.3125	0.09090909090909091	0.0	0.0	0.9090909090909091
poisson	RF	5000	9	0.7857142857142857	0.0	0.0	0.21428571428571427	0.0	0.45454545454545453	0.0	0.5454545454545454	0.3125	0.1875	0.1875	0.3125	0.09090909090909091	0.0	0.0	0.9090909090909091
poisson	RF	5000	10	1.0	0.0	0.0	0.0	0.0	0.48484848484848486	0.0	0.5151515151515151	0.375	0.25	0.125	0.25	0.09090909090909091	0.0	0.0	0.9090909090909091
poisson	RF	5000	11	1.0	0.0	0.0	0.0	0.0	0.45454545454545453	0.0	0.5454545454545454	0.375	0.1875	0.125	0.3125	0.13636363636363635	0.0	0.0	0.8636363636363636
poisson	RF	5000	12	0.9285714285714286	0.0	0.0	0.07142857142857142	0.0	0.48484848484848486	0.0	0.5151515151515151	0.375	0.1875	0.125	0.3125	0.09090909090909091	0.0	0.0	0.9090909090909091
poisson	RF	5000	13	0.7142857142857143	0.0	0.0	0.2857142857142857	0.0	0.5151515151515151	0.0	0.48484848484848486	0.3125	0.3125	0.25	0.125	0.09090909090909091	0.0	0.0	0.9090909090909091
poisson	RF	5000	14	0.8571428571428571	0.0	0.0	0.14285714285714285	0.0	0.5151515151515151	0.0	0.48484848484848486	0.3125	0.1875	0.1875	0.3125	0.09090909090909091	0.0	0.0	0.9090909090909091
poisson	RF	5000	15	1.0	0.0	0.0	0.0	0.0	0.45454545454545453	0.0	0.5454545454545454	0.375	0.25	0.1875	0.1875	0.09090909090909091	0.0	0.0	0.9090909090909091
poisson	RF	5000	16	0.9285714285714286	0.0	0.0	0.07142857142857142	0.0	0.48484848484848486	0.0	0.5151515151515151	0.4375	0.1875	0.125	0.25	0.09090909090909091	0.0	0.0	0.9090909090909091
poisson	RF	5000	17	0.9285714285714286	0.0	0.0	0.07142857142857142	0.0	0.42424242424242425	0.0	0.5757575757575758	0.3125	0.25	0.1875	0.25	0.09090909090909091	0.0	0.0	0.9090909090909091
poisson	RF	5000	18	1.0	0.0	0.0	0.0	0.0	0.42424242424242425	0.0	0.5757575757575758	0.375	0.25	0.125	0.25	0.09090909090909091	0.0	0.0	0.9090909090909091
poisson	RF	5000	19	1.0	0.0	0.0	0.0	0.0	0.36363636363636365	0.0	0.6363636363636364	0.375	0.25	0.125	0.25	0.09090909090909091	0.0	0.0	0.9090909090909091
poisson	RF	5000	20	0.7857142857142857	0.0	0.0	0.21428571428571427	0.0	0.42424242424242425	0.0	0.5757575757575758	0.4375	0.1875	0.125	0.25	0.09090909090909091	0.0	0.0	0.9090909090909091
poisson	RF	5000	21	0.7857142857142857	0.0	0.0	0.21428571428571427	0.0	0.48484848484848486	0.0	0.5151515151515151	0.375	0.3125	0.125	0.1875	0.045454545454545456	0.0	0.0	0.9545454545454546
poisson	RF	5000	22	0.8571428571428571	0.0	0.0	0.14285714285714285	0.0	0.3939393939393939	0.0	0.6060606060606061	0.375	0.1875	0.125	0.3125	0.09090909090909091	0.0	0.0	0.9090909090909091
poisson	RF	5000	23	0.8571428571428571	0.0	0.0	0.14285714285714285	0.0	0.45454545454545453	0.0	0.5454545454545454	0.375	0.25	0.125	0.25	0.09090909090909091	0.0	0.0	0.9090909090909091
poisson	RF	5000	24	1.0	0.0	0.0	0.0	0.0	0.42424242424242425	0.0	0.5757575757575758	0.3125	0.25	0.1875	0.25	0.09090909090909091	0.0	0.0	0.9090909090909091
poisson	RF	5000	25	1.0	0.0	0.0	0.0	0.0	0.42424242424242425	0.0	0.5757575757575758	0.3125	0.25	0.1875	0.25	0.09090909090909091	0.0	0.0	0.9090909090909091
poisson	EBM	max	1	0.7142857142857143	0.0	0.0	0.2857142857142857	0.0	0.5757575757575758	0.0	0.42424242424242425	0.25	0.25	0.25	0.25	0.045454545454545456	0.0	0.0	0.9545454545454546
poisson	EBM	max	2	0.9285714285714286	0.0	0.0	0.07142857142857142	0.0	0.5757575757575758	0.0	0.42424242424242425	0.25	0.3125	0.25	0.1875	0.09090909090909091	0.0	0.0	0.9090909090909091
poisson	EBM	max	3	0.6428571428571429	0.0	0.0	0.35714285714285715	0.0	0.6363636363636364	0.0	0.36363636363636365	0.25	0.25	0.25	0.25	0.045454545454545456	0.0	0.0	0.9545454545454546
poisson	EBM	max	4	0.7857142857142857	0.0	0.0	0.21428571428571427	0.0	0.5757575757575758	0.0	0.42424242424242425	0.25	0.1875	0.25	0.3125	0.045454545454545456	0.0	0.0	0.9545454545454546
poisson	EBM	max	5	0.5714285714285714	0.0	0.0	0.42857142857142855	0.0	0.5151515151515151	0.0	0.48484848484848486	0.25	0.25	0.25	0.25	0.0	0.0	0.0	1.0
poisson	EBM	max	6	0.5714285714285714	0.0	0.0	0.42857142857142855	0.0	0.6060606060606061	0.0	0.3939393939393939	0.25	0.1875	0.3125	0.25	0.0	0.0	0.0	1.0
poisson	EBM	max	7	0.7857142857142857	0.0	0.0	0.21428571428571427	0.0	0.5757575757575758	0.0	0.42424242424242425	0.25	0.3125	0.3125	0.125	0.045454545454545456	0.0	0.0	0.9545454545454546
poisson	EBM	max	8	0.7857142857142857	0.0	0.0	0.21428571428571427	0.0	0.5454545454545454	0.0	0.45454545454545453	0.25	0.1875	0.25	0.3125	0.045454545454545456	0.0	0.0	0.9545454545454546
poisson	EBM	max	9	0.7142857142857143	0.0	0.0	0.2857142857142857	0.0	0.6363636363636364	0.0	0.36363636363636365	0.25	0.25	0.3125	0.1875	0.09090909090909091	0.0	0.0	0.9090909090909091
poisson	EBM	max	10	0.5	0.0	0.0	0.5	0.0	0.5454545454545454	0.0	0.45454545454545453	0.25	0.1875	0.25	0.3125	0.09090909090909091	0.0	0.0	0.9090909090909091
poisson	EBM	max	11	0.8571428571428571	0.0	0.0	0.14285714285714285	0.0	0.6363636363636364	0.0	0.36363636363636365	0.25	0.3125	0.25	0.1875	0.045454545454545456	0.0	0.0	0.9545454545454546
poisson	EBM	max	12	0.7857142857142857	0.0	0.0	0.21428571428571427	0.0	0.6060606060606061	0.0	0.3939393939393939	0.25	0.25	0.25	0.25	0.09090909090909091	0.0	0.0	0.9090909090909091
poisson	EBM	max	13	0.8571428571428571	0.0	0.0	0.14285714285714285	0.0	0.5151515151515151	0.0	0.48484848484848486	0.25	0.25	0.25	0.25	0.09090909090909091	0.0	0.0	0.9090909090909091
poisson	EBM	max	14	0.7857142857142857	0.0	0.0	0.21428571428571427	0.0	0.6363636363636364	0.0	0.36363636363636365	0.25	0.1875	0.3125	0.25	0.045454545454545456	0.0	0.0	0.9545454545454546
poisson	EBM	max	15	0.5	0.0	0.0	0.5	0.0	0.6363636363636364	0.0	0.36363636363636365	0.25	0.1875	0.3125	0.25	0.045454545454545456	0.0	0.0	0.9545454545454546
poisson	EBM	max	16	0.7857142857142857	0.0	0.0	0.21428571428571427	0.0	0.6363636363636364	0.0	0.36363636363636365	0.25	0.1875	0.25	0.3125	0.045454545454545456	0.0	0.0	0.9545454545454546
poisson	EBM	max	17	0.7857142857142857	0.0	0.0	0.21428571428571427	0.0	0.6363636363636364	0.0	0.36363636363636365	0.25	0.25	0.25	0.25	0.045454545454545456	0.0	0.0	0.9545454545454546
poisson	EBM	max	18	0.8571428571428571	0.0	0.0	0.14285714285714285	0.0	0.6363636363636364	0.0	0.36363636363636365	0.25	0.3125	0.25	0.1875	0.0	0.0	0.0	1.0
poisson	EBM	max	19	0.8571428571428571	0.0	0.0	0.14285714285714285	0.0	0.5757575757575758	0.0	0.42424242424242425	0.25	0.25	0.25	0.25	0.045454545454545456	0.0	0.0	0.9545454545454546
poisson	EBM	max	20	0.6428571428571429	0.0	0.0	0.35714285714285715	0.0	0.5454545454545454	0.0	0.45454545454545453	0.25	0.1875	0.25	0.3125	0.045454545454545456	0.0	0.0	0.9545454545454546
poisson	EBM	max	21	0.7142857142857143	0.0	0.0	0.2857142857142857	0.0	0.6363636363636364	0.0	0.36363636363636365	0.25	0.25	0.25	0.25	0.0	0.0	0.0	1.0
poisson	EBM	max	22	0.7857142857142857	0.0	0.0	0.21428571428571427	0.0	0.6060606060606061	0.0	0.3939393939393939	0.25	0.25	0.25	0.25	0.09090909090909091	0.0	0.0	0.9090909090909091
poisson	EBM	max	23	0.7142857142857143	0.0	0.0	0.2857142857142857	0.0	0.6060606060606061	0.0	0.3939393939393939	0.25	0.25	0.25	0.25	0.045454545454545456	0.0	0.0	0.9545454545454546
poisson	EBM	max	24	0.6428571428571429	0.0	0.0	0.35714285714285715	0.0	0.45454545454545453	0.0	0.5454545454545454	0.25	0.1875	0.25	0.3125	0.045454545454545456	0.0	0.0	0.9545454545454546
poisson	EBM	max	25	0.7142857142857143	0.0	0.0	0.2857142857142857	0.0	0.5454545454545454	0.0	0.45454545454545453	0.25	0.1875	0.25	0.3125	0.045454545454545456	0.0	0.0	0.9545454545454546
poisson	EBM	500	1	0.6428571428571429	0.0	0.0	0.35714285714285715	0.0	0.5454545454545454	0.0	0.45454545454545453	0.3125	0.25	0.1875	0.25	0.045454545454545456	0.0	0.0	0.9545454545454546
poisson	EBM	500	2	0.7857142857142857	0.0	0.0	0.21428571428571427	0.0	0.5757575757575758	0.0	0.42424242424242425	0.25	0.25	0.25	0.25	0.09090909090909091	0.0	0.0	0.9090909090909091
poisson	EBM	500	3	0.6428571428571429	0.0	0.0	0.35714285714285715	0.0	0.5757575757575758	0.0	0.42424242424242425	0.25	0.3125	0.25	0.1875	0.045454545454545456	0.0	0.0	0.9545454545454546
poisson	EBM	500	4	0.7142857142857143	0.0	0.0	0.2857142857142857	0.0	0.5757575757575758	0.0	0.42424242424242425	0.3125	0.25	0.1875	0.25	0.045454545454545456	0.0	0.0	0.9545454545454546
poisson	EBM	500	5	0.6428571428571429	0.0	0.0	0.35714285714285715	0.0	0.6060606060606061	0.0	0.3939393939393939	0.25	0.3125	0.3125	0.125	0.045454545454545456	0.0	0.0	0.9545454545454546
poisson	EBM	500	6	0.5714285714285714	0.0	0.0	0.42857142857142855	0.0	0.5151515151515151	0.0	0.48484848484848486	0.25	0.25	0.25	0.25	0.0	0.0	0.0	1.0
poisson	EBM	500	7	0.7142857142857143	0.0	0.0	0.2857142857142857	0.0	0.6363636363636364	0.0	0.36363636363636365	0.25	0.3125	0.25	0.1875	0.045454545454545456	0.0	0.0	0.9545454545454546
poisson	EBM	500	8	0.7857142857142857	0.0	0.0	0.21428571428571427	0.0	0.6060606060606061	0.0	0.3939393939393939	0.25	0.25	0.25	0.25	0.045454545454545456	0.0	0.0	0.9545454545454546
poisson	EBM	500	9	0.7142857142857143	0.0	0.0	0.2857142857142857	0.0	0.6060606060606061	0.0	0.3939393939393939	0.25	0.3125	0.25	0.1875	0.0	0.0	0.0	1.0
poisson	EBM	500	10	0.7142857142857143	0.0	0.0	0.2857142857142857	0.0	0.6060606060606061	0.0	0.3939393939393939	0.25	0.1875	0.25	0.3125	0.045454545454545456	0.0	0.0	0.9545454545454546
poisson	EBM	500	11	0.7857142857142857	0.0	0.0	0.21428571428571427	0.0	0.6363636363636364	0.0	0.36363636363636365	0.25	0.1875	0.25	0.3125	0.09090909090909091	0.0	0.0	0.9090909090909091
poisson	EBM	500	12	0.7857142857142857	0.0	0.0	0.21428571428571427	0.0	0.6060606060606061	0.0	0.3939393939393939	0.25	0.1875	0.25	0.3125	0.045454545454545456	0.0	0.0	0.9545454545454546
poisson	EBM	500	13	0.7142857142857143	0.0	0.0	0.2857142857142857	0.0	0.5151515151515151	0.0	0.48484848484848486	0.25	0.25	0.25	0.25	0.09090909090909091	0.0	0.0	0.9090909090909091
poisson	EBM	500	14	0.7142857142857143	0.0	0.0	0.2857142857142857	0.0	0.6060606060606061	0.0	0.3939393939393939	0.25	0.25	0.25	0.25	0.045454545454545456	0.0	0.0	0.9545454545454546
poisson	EBM	500	15	0.5	0.0	0.0	0.5	0.0	0.5454545454545454	0.0	0.45454545454545453	0.25	0.1875	0.3125	0.25	0.0	0.0	0.0	1.0
poisson	EBM	500	16	0.7857142857142857	0.0	0.0	0.21428571428571427	0.0	0.5757575757575758	0.0	0.42424242424242425	0.25	0.3125	0.25	0.1875	0.045454545454545456	0.0	0.0	0.9545454545454546
poisson	EBM	500	17	0.7857142857142857	0.0	0.0	0.21428571428571427	0.0	0.6363636363636364	0.0	0.36363636363636365	0.3125	0.3125	0.1875	0.1875	0.045454545454545456	0.0	0.0	0.9545454545454546
poisson	EBM	500	18	0.7142857142857143	0.0	0.0	0.2857142857142857	0.0	0.6060606060606061	0.0	0.3939393939393939	0.25	0.25	0.25	0.25	0.0	0.0	0.0	1.0
poisson	EBM	500	19	0.7142857142857143	0.0	0.0	0.2857142857142857	0.0	0.5454545454545454	0.0	0.45454545454545453	0.25	0.25	0.25	0.25	0.045454545454545456	0.0	0.0	0.9545454545454546
poisson	EBM	500	20	0.6428571428571429	0.0	0.0	0.35714285714285715	0.0	0.45454545454545453	0.0	0.5454545454545454	0.25	0.25	0.25	0.25	0.09090909090909091	0.0	0.0	0.9090909090909091
poisson	EBM	500	21	0.9285714285714286	0.0	0.0	0.07142857142857142	0.0	0.6060606060606061	0.0	0.3939393939393939	0.25	0.25	0.25	0.25	0.045454545454545456	0.0	0.0	0.9545454545454546
poisson	EBM	500	22	0.7142857142857143	0.0	0.0	0.2857142857142857	0.0	0.6060606060606061	0.0	0.3939393939393939	0.3125	0.25	0.1875	0.25	0.045454545454545456	0.0	0.0	0.9545454545454546
poisson	EBM	500	23	1.0	0.0	0.0	0.0	0.0	0.6363636363636364	0.0	0.36363636363636365	0.25	0.25	0.25	0.25	0.045454545454545456	0.0	0.0	0.9545454545454546
poisson	EBM	500	24	0.7142857142857143	0.0	0.0	0.2857142857142857	0.0	0.5454545454545454	0.0	0.45454545454545453	0.25	0.25	0.25	0.25	0.09090909090909091	0.0	0.0	0.9090909090909091
poisson	EBM	500	25	0.6428571428571429	0.0	0.0	0.35714285714285715	0.0	0.5757575757575758	0.0	0.42424242424242425	0.25	0.25	0.25	0.25	0.045454545454545456	0.0	0.0	0.9545454545454546
poisson	EBM	5000	1	0.7857142857142857	0.0	0.0	0.21428571428571427	0.0	0.48484848484848486	0.0	0.5151515151515151	0.3125	0.25	0.1875	0.25	0.0	0.0	0.0	1.0
poisson	EBM	5000	2	0.8571428571428571	0.0	0.0	0.14285714285714285	0.0	0.6060606060606061	0.0	0.3939393939393939	0.25	0.1875	0.25	0.3125	0.09090909090909091	0.0	0.0	0.9090909090909091
poisson	EBM	5000	3	0.7857142857142857	0.0	0.0	0.21428571428571427	0.0	0.5151515151515151	0.0	0.48484848484848486	0.25	0.1875	0.25	0.3125	0.09090909090909091	0.0	0.0	0.9090909090909091
poisson	EBM	5000	4	0.7142857142857143	0.0	0.0	0.2857142857142857	0.0	0.5757575757575758	0.0	0.42424242424242425	0.3125	0.25	0.1875	0.25	0.045454545454545456	0.0	0.0	0.9545454545454546
poisson	EBM	5000	5	0.7142857142857143	0.0	0.0	0.2857142857142857	0.0	0.5454545454545454	0.0	0.45454545454545453	0.25	0.25	0.25	0.25	0.09090909090909091	0.0	0.0	0.9090909090909091
poisson	EBM	5000	6	0.7857142857142857	0.0	0.0	0.21428571428571427	0.0	0.6060606060606061	0.0	0.3939393939393939	0.25	0.25	0.25	0.25	0.0	0.0	0.0	1.0
poisson	EBM	5000	7	0.7142857142857143	0.0	0.0	0.2857142857142857	0.0	0.5454545454545454	0.0	0.45454545454545453	0.3125	0.1875	0.1875	0.3125	0.0	0.0	0.0	1.0
poisson	EBM	5000	8	0.8571428571428571	0.0	0.0	0.14285714285714285	0.0	0.5757575757575758	0.0	0.42424242424242425	0.25	0.25	0.25	0.25	0.09090909090909091	0.0	0.0	0.9090909090909091
poisson	EBM	5000	9	0.7857142857142857	0.0	0.0	0.21428571428571427	0.0	0.5757575757575758	0.0	0.42424242424242425	0.3125	0.3125	0.1875	0.1875	0.09090909090909091	0.0	0.0	0.9090909090909091
poisson	EBM	5000	10	0.7857142857142857	0.0	0.0	0.21428571428571427	0.0	0.6060606060606061	0.0	0.3939393939393939	0.25	0.3125	0.25	0.1875	0.09090909090909091	0.0	0.0	0.9090909090909091
poisson	EBM	5000	11	0.7857142857142857	0.0	0.0	0.21428571428571427	0.0	0.5757575757575758	0.0	0.42424242424242425	0.25	0.25	0.25	0.25	0.09090909090909091	0.0	0.0	0.9090909090909091
poisson	EBM	5000	12	0.7857142857142857	0.0	0.0	0.21428571428571427	0.0	0.5757575757575758	0.0	0.42424242424242425	0.3125	0.25	0.1875	0.25	0.09090909090909091	0.0	0.0	0.9090909090909091
poisson	EBM	5000	13	0.7142857142857143	0.0	0.0	0.2857142857142857	0.0	0.45454545454545453	0.0	0.5454545454545454	0.3125	0.25	0.1875	0.25	0.045454545454545456	0.0	0.0	0.9545454545454546
poisson	EBM	5000	14	0.7857142857142857	0.0	0.0	0.21428571428571427	0.0	0.5454545454545454	0.0	0.45454545454545453	0.25	0.1875	0.25	0.3125	0.045454545454545456	0.0	0.0	0.9545454545454546
poisson	EBM	5000	15	0.6428571428571429	0.0	0.0	0.35714285714285715	0.0	0.5757575757575758	0.0	0.42424242424242425	0.3125	0.3125	0.25	0.125	0.0	0.0	0.0	1.0
poisson	EBM	5000	16	0.7857142857142857	0.0	0.0	0.21428571428571427	0.0	0.6060606060606061	0.0	0.3939393939393939	0.3125	0.25	0.1875	0.25	0.045454545454545456	0.0	0.0	0.9545454545454546
poisson	EBM	5000	17	0.7857142857142857	0.0	0.0	0.21428571428571427	0.0	0.6666666666666666	0.0	0.3333333333333333	0.3125	0.25	0.1875	0.25	0.045454545454545456	0.0	0.0	0.9545454545454546
poisson	EBM	5000	18	0.8571428571428571	0.0	0.0	0.14285714285714285	0.0	0.5454545454545454	0.0	0.45454545454545453	0.3125	0.25	0.1875	0.25	0.0	0.0	0.0	1.0
poisson	EBM	5000	19	0.7857142857142857	0.0	0.0	0.21428571428571427	0.0	0.5757575757575758	0.0	0.42424242424242425	0.25	0.25	0.25	0.25	0.045454545454545456	0.0	0.0	0.9545454545454546
poisson	EBM	5000	20	0.7142857142857143	0.0	0.0	0.2857142857142857	0.0	0.45454545454545453	0.0	0.5454545454545454	0.3125	0.1875	0.1875	0.3125	0.09090909090909091	0.0	0.0	0.9090909090909091
poisson	EBM	5000	21	0.7857142857142857	0.0	0.0	0.21428571428571427	0.0	0.5757575757575758	0.0	0.42424242424242425	0.25	0.25	0.25	0.25	0.045454545454545456	0.0	0.0	0.9545454545454546
poisson	EBM	5000	22	0.7857142857142857	0.0	0.0	0.21428571428571427	0.0	0.5454545454545454	0.0	0.45454545454545453	0.3125	0.1875	0.1875	0.3125	0.045454545454545456	0.0	0.0	0.9545454545454546
poisson	EBM	5000	23	0.7857142857142857	0.0	0.0	0.21428571428571427	0.0	0.5757575757575758	0.0	0.42424242424242425	0.25	0.25	0.25	0.25	0.045454545454545456	0.0	0.0	0.9545454545454546
poisson	EBM	5000	24	0.7857142857142857	0.0	0.0	0.21428571428571427	0.0	0.45454545454545453	0.0	0.5454545454545454	0.25	0.1875	0.25	0.3125	0.045454545454545456	0.0	0.0	0.9545454545454546
poisson	EBM	5000	25	0.7857142857142857	0.0	0.0	0.21428571428571427	0.0	0.5151515151515151	0.0	0.48484848484848486	0.25	0.25	0.25	0.25	0.09090909090909091	0.0	0.0	0.9090909090909091
poisson	SVM-RBF	max	1	0.7142857142857143	0.0	0.0	0.2857142857142857	0.0	0.42424242424242425	0.0	0.5757575757575758	0.25	0.25	0.25	0.25	0.045454545454545456	0.0	0.0	0.9545454545454546
poisson	SVM-RBF	max	2	0.7857142857142857	0.0	0.0	0.21428571428571427	0.0	0.45454545454545453	0.0	0.5454545454545454	0.25	0.3125	0.25	0.1875	0.045454545454545456	0.0	0.0	0.9545454545454546
poisson	SVM-RBF	max	3	0.9285714285714286	0.0	0.0	0.07142857142857142	0.0	0.42424242424242425	0.0	0.5757575757575758	0.25	0.3125	0.25	0.1875	0.045454545454545456	0.0	0.0	0.9545454545454546
poisson	SVM-RBF	max	4	0.6428571428571429	0.0	0.0	0.35714285714285715	0.0	0.42424242424242425	0.0	0.5757575757575758	0.3125	0.25	0.1875	0.25	0.0	0.0	0.0	1.0
poisson	SVM-RBF	max	5	0.7142857142857143	0.0	0.0	0.2857142857142857	0.0	0.42424242424242425	0.0	0.5757575757575758	0.3125	0.25	0.1875	0.25	0.045454545454545456	0.0	0.0	0.9545454545454546
poisson	SVM-RBF	max	6	0.6428571428571429	0.0	0.0	0.35714285714285715	0.0	0.5151515151515151	0.0	0.48484848484848486	0.25	0.3125	0.1875	0.25	0.045454545454545456	0.0	0.0	0.9545454545454546
poisson	SVM-RBF	max	7	1.0	0.0	0.0	0.0	0.0	0.48484848484848486	0.0	0.5151515151515151	0.3125	0.375	0.1875	0.125	0.0	0.0	0.0	1.0
poisson	SVM-RBF	max	8	0.7142857142857143	0.0	0.0	0.2857142857142857	0.0	0.42424242424242425	0.0	0.5757575757575758	0.25	0.25	0.25	0.25	0.045454545454545456	0.0	0.0	0.9545454545454546
poisson	SVM-RBF	max	9	0.6428571428571429	0.0	0.0	0.35714285714285715	0.0	0.36363636363636365	0.0	0.6363636363636364	0.25	0.25	0.25	0.25	0.0	0.0	0.0	1.0
poisson	SVM-RBF	max	10	0.7142857142857143	0.0	0.0	0.2857142857142857	0.0	0.45454545454545453	0.0	0.5454545454545454	0.25	0.25	0.25	0.25	0.045454545454545456	0.0	0.0	0.9545454545454546
poisson	SVM-RBF	max	11	0.9285714285714286	0.0	0.0	0.07142857142857142	0.0	0.5151515151515151	0.0	0.48484848484848486	0.25	0.3125	0.25	0.1875	0.045454545454545456	0.0	0.0	0.9545454545454546
poisson	SVM-RBF	max	12	0.7142857142857143	0.0	0.0	0.2857142857142857	0.0	0.45454545454545453	0.0	0.5454545454545454	0.3125	0.25	0.1875	0.25	0.045454545454545456	0.0	0.0	0.9545454545454546
poisson	SVM-RBF	max	13	0.9285714285714286	0.0	0.0	0.07142857142857142	0.0	0.36363636363636365	0.0	0.6363636363636364	0.3125	0.3125	0.1875	0.1875	0.045454545454545456	0.0	0.0	0.9545454545454546
poisson	SVM-RBF	max	14	0.9285714285714286	0.0	0.0	0.07142857142857142	0.0	0.42424242424242425	0.0	0.5757575757575758	0.25	0.25	0.25	0.25	0.0	0.0	0.0	1.0
poisson	SVM-RBF	max	15	0.8571428571428571	0.0	0.0	0.14285714285714285	0.0	0.48484848484848486	0.0	0.5151515151515151	0.25	0.3125	0.25	0.1875	0.045454545454545456	0.0	0.0	0.9545454545454546
poisson	SVM-RBF	max	16	0.6428571428571429	0.0	0.0	0.35714285714285715	0.0	0.42424242424242425	0.0	0.5757575757575758	0.3125	0.3125	0.125	0.25	0.0	0.0	0.0	1.0
poisson	SVM-RBF	max	17	0.6428571428571429	0.0	0.0	0.35714285714285715	0.0	0.45454545454545453	0.0	0.5454545454545454	0.25	0.375	0.25	0.125	0.045454545454545456	0.0	0.0	0.9545454545454546
poisson	SVM-RBF	max	18	1.0	0.0	0.0	0.0	0.0	0.42424242424242425	0.0	0.5757575757575758	0.25	0.25	0.25	0.25	0.09090909090909091	0.0	0.0	0.9090909090909091
poisson	SVM-RBF	max	19	0.9285714285714286	0.0	0.0	0.07142857142857142	0.0	0.42424242424242425	0.0	0.5757575757575758	0.25	0.25	0.25	0.25	0.045454545454545456	0.0	0.0	0.9545454545454546
poisson	SVM-RBF	max	20	0.5714285714285714	0.0	0.0	0.42857142857142855	0.0	0.36363636363636365	0.0	0.6363636363636364	0.3125	0.25	0.1875	0.25	0.045454545454545456	0.0	0.0	0.9545454545454546
poisson	SVM-RBF	max	21	0.7142857142857143	0.0	0.0	0.2857142857142857	0.0	0.48484848484848486	0.0	0.5151515151515151	0.25	0.375	0.25	0.125	0.045454545454545456	0.0	0.0	0.9545454545454546
poisson	SVM-RBF	max	22	0.8571428571428571	0.0	0.0	0.14285714285714285	0.0	0.3939393939393939	0.0	0.6060606060606061	0.3125	0.25	0.1875	0.25	0.045454545454545456	0.0	0.0	0.9545454545454546
poisson	SVM-RBF	max	23	0.7857142857142857	0.0	0.0	0.21428571428571427	0.0	0.48484848484848486	0.0	0.5151515151515151	0.25	0.25	0.25	0.25	0.0	0.0	0.0	1.0
poisson	SVM-RBF	max	24	0.7142857142857143	0.0	0.0	0.2857142857142857	0.0	0.42424242424242425	0.0	0.5757575757575758	0.25	0.3125	0.1875	0.25	0.045454545454545456	0.0	0.0	0.9545454545454546
poisson	SVM-RBF	max	25	0.8571428571428571	0.0	0.0	0.14285714285714285	0.0	0.3939393939393939	0.0	0.6060606060606061	0.25	0.3125	0.25	0.1875	0.045454545454545456	0.0	0.0	0.9545454545454546
poisson	SVM-RBF	500	1	0.7142857142857143	0.0	0.0	0.2857142857142857	0.0	0.3939393939393939	0.0	0.6060606060606061	0.3125	0.25	0.1875	0.25	0.045454545454545456	0.0	0.0	0.9545454545454546
poisson	SVM-RBF	500	2	0.7857142857142857	0.0	0.0	0.21428571428571427	0.0	0.42424242424242425	0.0	0.5757575757575758	0.25	0.25	0.25	0.25	0.045454545454545456	0.0	0.0	0.9545454545454546
poisson	SVM-RBF	500	3	0.7142857142857143	0.0	0.0	0.2857142857142857	0.0	0.36363636363636365	0.0	0.6363636363636364	0.25	0.25	0.25	0.25	0.0	0.0	0.0	1.0
poisson	SVM-RBF	500	4	0.7142857142857143	0.0	0.0	0.2857142857142857	0.0	0.42424242424242425	0.0	0.5757575757575758	0.3125	0.3125	0.125	0.25	0.045454545454545456	0.0	0.0	0.9545454545454546
poisson	SVM-RBF	500	5	0.7142857142857143	0.0	0.0	0.2857142857142857	0.0	0.45454545454545453	0.0	0.5454545454545454	0.3125	0.3125	0.125	0.25	0.045454545454545456	0.0	0.0	0.9545454545454546
poisson	SVM-RBF	500	6	0.7857142857142857	0.0	0.0	0.21428571428571427	0.0	0.5151515151515151	0.0	0.48484848484848486	0.25	0.3125	0.1875	0.25	0.045454545454545456	0.0	0.0	0.9545454545454546
poisson	SVM-RBF	500	7	1.0	0.0	0.0	0.0	0.0	0.45454545454545453	0.0	0.5454545454545454	0.3125	0.3125	0.1875	0.1875	0.0	0.0	0.0	1.0
poisson	SVM-RBF	500	8	0.7857142857142857	0.0	0.0	0.21428571428571427	0.0	0.3939393939393939	0.0	0.6060606060606061	0.25	0.3125	0.25	0.1875	0.045454545454545456	0.0	0.0	0.9545454545454546
poisson	SVM-RBF	500	9	0.42857142857142855	0.0	0.0	0.5714285714285714	0.0	0.36363636363636365	0.0	0.6363636363636364	0.3125	0.25	0.1875	0.25	0.0	0.0	0.0	1.0
poisson	SVM-RBF	500	10	0.6428571428571429	0.0	0.0	0.35714285714285715	0.0	0.3939393939393939	0.0	0.6060606060606061	0.25	0.25	0.25	0.25	0.045454545454545456	0.0	0.0	0.9545454545454546
poisson	SVM-RBF	500	11	1.0	0.0	0.0	0.0	0.0	0.42424242424242425	0.0	0.5757575757575758	0.25	0.25	0.25	0.25	0.045454545454545456	0.0	0.0	0.9545454545454546
poisson	SVM-RBF	500	12	0.7142857142857143	0.0	0.0	0.2857142857142857	0.0	0.30303030303030304	0.0	0.696969696969697	0.3125	0.3125	0.125	0.25	0.045454545454545456	0.0	0.0	0.9545454545454546
poisson	SVM-RBF	500	13	0.8571428571428571	0.0	0.0	0.14285714285714285	0.0	0.36363636363636365	0.0	0.6363636363636364	0.3125	0.25	0.1875	0.25	0.045454545454545456	0.0	0.0	0.9545454545454546
poisson	SVM-RBF	500	14	0.8571428571428571	0.0	0.0	0.14285714285714285	0.0	0.42424242424242425	0.0	0.5757575757575758	0.25	0.25	0.25	0.25	0.045454545454545456	0.0	0.0	0.9545454545454546
poisson	SVM-RBF	500	15	0.7142857142857143	0.0	0.0	0.2857142857142857	0.0	0.42424242424242425	0.0	0.5757575757575758	0.3125	0.25	0.1875	0.25	0.045454545454545456	0.0	0.0	0.9545454545454546
poisson	SVM-RBF	500	16	0.7142857142857143	0.0	0.0	0.2857142857142857	0.0	0.42424242424242425	0.0	0.5757575757575758	0.3125	0.25	0.1875	0.25	0.045454545454545456	0.0	0.0	0.9545454545454546
poisson	SVM-RBF	500	17	1.0	0.0	0.0	0.0	0.0	0.42424242424242425	0.0	0.5757575757575758	0.3125	0.375	0.125	0.1875	0.045454545454545456	0.0	0.0	0.9545454545454546
poisson	SVM-RBF	500	18	0.9285714285714286	0.0	0.0	0.07142857142857142	0.0	0.42424242424242425	0.0	0.5757575757575758	0.25	0.25	0.25	0.25	0.09090909090909091	0.0	0.0	0.9090909090909091
poisson	SVM-RBF	500	19	0.7142857142857143	0.0	0.0	0.2857142857142857	0.0	0.42424242424242425	0.0	0.5757575757575758	0.25	0.25	0.25	0.25	0.045454545454545456	0.0	0.0	0.9545454545454546
poisson	SVM-RBF	500	20	0.5714285714285714	0.0	0.0	0.42857142857142855	0.0	0.36363636363636365	0.0	0.6363636363636364	0.3125	0.25	0.1875	0.25	0.045454545454545456	0.0	0.0	0.9545454545454546
poisson	SVM-RBF	500	21	0.7142857142857143	0.0	0.0	0.2857142857142857	0.0	0.42424242424242425	0.0	0.5757575757575758	0.3125	0.25	0.1875	0.25	0.045454545454545456	0.0	0.0	0.9545454545454546
poisson	SVM-RBF	500	22	0.8571428571428571	0.0	0.0	0.14285714285714285	0.0	0.3939393939393939	0.0	0.6060606060606061	0.3125	0.3125	0.125	0.25	0.045454545454545456	0.0	0.0	0.9545454545454546
poisson	SVM-RBF	500	23	1.0	0.0	0.0	0.0	0.0	0.45454545454545453	0.0	0.5454545454545454	0.3125	0.25	0.1875	0.25	0.045454545454545456	0.0	0.0	0.9545454545454546
poisson	SVM-RBF	500	24	0.8571428571428571	0.0	0.0	0.14285714285714285	0.0	0.42424242424242425	0.0	0.5757575757575758	0.25	0.3125	0.1875	0.25	0.045454545454545456	0.0	0.0	0.9545454545454546
poisson	SVM-RBF	500	25	1.0	0.0	0.0	0.0	0.0	0.36363636363636365	0.0	0.6363636363636364	0.25	0.25	0.25	0.25	0.045454545454545456	0.0	0.0	0.9545454545454546
poisson	SVM-RBF	5000	1	0.7142857142857143	0.0	0.0	0.2857142857142857	0.0	0.36363636363636365	0.0	0.6363636363636364	0.3125	0.25	0.1875	0.25	0.045454545454545456	0.0	0.0	0.9545454545454546
poisson	SVM-RBF	5000	2	0.7857142857142857	0.0	0.0	0.21428571428571427	0.0	0.42424242424242425	0.0	0.5757575757575758	0.3125	0.25	0.1875	0.25	0.045454545454545456	0.0	0.0	0.9545454545454546
poisson	SVM-RBF	5000	3	0.9285714285714286	0.0	0.0	0.07142857142857142	0.0	0.3939393939393939	0.0	0.6060606060606061	0.3125	0.25	0.1875	0.25	0.045454545454545456	0.0	0.0	0.9545454545454546
poisson	SVM-RBF	5000	4	0.7857142857142857	0.0	0.0	0.21428571428571427	0.0	0.36363636363636365	0.0	0.6363636363636364	0.3125	0.25	0.1875	0.25	0.045454545454545456	0.0	0.0	0.9545454545454546
poisson	SVM-RBF	5000	5	0.6428571428571429	0.0	0.0	0.35714285714285715	0.0	0.36363636363636365	0.0	0.6363636363636364	0.3125	0.3125	0.125	0.25	0.045454545454545456	0.0	0.0	0.9545454545454546
poisson	SVM-RBF	5000	6	0.7142857142857143	0.0	0.0	0.2857142857142857	0.0	0.45454545454545453	0.0	0.5454545454545454	0.3125	0.3125	0.125	0.25	0.045454545454545456	0.0	0.0	0.9545454545454546
poisson	SVM-RBF	5000	7	0.9285714285714286	0.0	0.0	0.07142857142857142	0.0	0.42424242424242425	0.0	0.5757575757575758	0.3125	0.3125	0.1875	0.1875	0.0	0.0	0.0	1.0
poisson	SVM-RBF	5000	8	0.7857142857142857	0.0	0.0	0.21428571428571427	0.0	0.5151515151515151	0.0	0.48484848484848486	0.3125	0.25	0.1875	0.25	0.045454545454545456	0.0	0.0	0.9545454545454546
poisson	SVM-RBF	5000	9	0.6428571428571429	0.0	0.0	0.35714285714285715	0.0	0.36363636363636365	0.0	0.6363636363636364	0.3125	0.3125	0.125	0.25	0.045454545454545456	0.0	0.0	0.9545454545454546
poisson	SVM-RBF	5000	10	0.7142857142857143	0.0	0.0	0.2857142857142857	0.0	0.3939393939393939	0.0	0.6060606060606061	0.3125	0.25	0.1875	0.25	0.045454545454545456	0.0	0.0	0.9545454545454546
poisson	SVM-RBF	5000	11	0.9285714285714286	0.0	0.0	0.07142857142857142	0.0	0.3939393939393939	0.0	0.6060606060606061	0.3125	0.25	0.1875	0.25	0.045454545454545456	0.0	0.0	0.9545454545454546
poisson	SVM-RBF	5000	12	0.7142857142857143	0.0	0.0	0.2857142857142857	0.0	0.3333333333333333	0.0	0.6666666666666666	0.3125	0.3125	0.125	0.25	0.045454545454545456	0.0	0.0	0.9545454545454546
poisson	SVM-RBF	5000	13	0.7857142857142857	0.0	0.0	0.21428571428571427	0.0	0.30303030303030304	0.0	0.696969696969697	0.3125	0.3125	0.1875	0.1875	0.045454545454545456	0.0	0.0	0.9545454545454546
poisson	SVM-RBF	5000	14	0.6428571428571429	0.0	0.0	0.35714285714285715	0.0	0.3939393939393939	0.0	0.6060606060606061	0.3125	0.25	0.1875	0.25	0.0	0.0	0.0	1.0
poisson	SVM-RBF	5000	15	0.7857142857142857	0.0	0.0	0.21428571428571427	0.0	0.42424242424242425	0.0	0.5757575757575758	0.25	0.25	0.25	0.25	0.045454545454545456	0.0	0.0	0.9545454545454546
poisson	SVM-RBF	5000	16	0.6428571428571429	0.0	0.0	0.35714285714285715	0.0	0.3333333333333333	0.0	0.6666666666666666	0.3125	0.3125	0.125	0.25	0.045454545454545456	0.0	0.0	0.9545454545454546
poisson	SVM-RBF	5000	17	0.7142857142857143	0.0	0.0	0.2857142857142857	0.0	0.3939393939393939	0.0	0.6060606060606061	0.3125	0.25	0.1875	0.25	0.045454545454545456	0.0	0.0	0.9545454545454546
poisson	SVM-RBF	5000	18	1.0	0.0	0.0	0.0	0.0	0.45454545454545453	0.0	0.5454545454545454	0.3125	0.25	0.1875	0.25	0.09090909090909091	0.0	0.0	0.9090909090909091
poisson	SVM-RBF	5000	19	0.7857142857142857	0.0	0.0	0.21428571428571427	0.0	0.3939393939393939	0.0	0.6060606060606061	0.3125	0.25	0.1875	0.25	0.045454545454545456	0.0	0.0	0.9545454545454546
poisson	SVM-RBF	5000	20	0.6428571428571429	0.0	0.0	0.35714285714285715	0.0	0.3333333333333333	0.0	0.6666666666666666	0.3125	0.25	0.1875	0.25	0.045454545454545456	0.0	0.0	0.9545454545454546
poisson	SVM-RBF	5000	21	0.6428571428571429	0.0	0.0	0.35714285714285715	0.0	0.3939393939393939	0.0	0.6060606060606061	0.3125	0.3125	0.1875	0.1875	0.0	0.0	0.0	1.0
poisson	SVM-RBF	5000	22	0.7857142857142857	0.0	0.0	0.21428571428571427	0.0	0.42424242424242425	0.0	0.5757575757575758	0.3125	0.3125	0.125	0.25	0.045454545454545456	0.0	0.0	0.9545454545454546
poisson	SVM-RBF	5000	23	0.8571428571428571	0.0	0.0	0.14285714285714285	0.0	0.42424242424242425	0.0	0.5757575757575758	0.3125	0.25	0.1875	0.25	0.045454545454545456	0.0	0.0	0.9545454545454546
poisson	SVM-RBF	5000	24	0.6428571428571429	0.0	0.0	0.35714285714285715	0.0	0.36363636363636365	0.0	0.6363636363636364	0.3125	0.3125	0.125	0.25	0.045454545454545456	0.0	0.0	0.9545454545454546
poisson	SVM-RBF	5000	25	0.8571428571428571	0.0	0.0	0.14285714285714285	0.0	0.3333333333333333	0.0	0.6666666666666666	0.3125	0.25	0.1875	0.25	0.045454545454545456	0.0	0.0	0.9545454545454546
gamma_poisson	Logistic	max	1	0.6428571428571429	0.0	0.0	0.35714285714285715	0.0	0.30303030303030304	0.0	0.696969696969697	0.3125	0.25	0.125	0.3125	0.0	0.0	0.0	1.0
gamma_poisson	Logistic	max	2	0.5	0.0	0.0	0.5	0.0	0.36363636363636365	0.0	0.6363636363636364	0.25	0.3125	0.125	0.3125	0.0	0.0	0.0	1.0
gamma_poisson	Logistic	max	3	0.9285714285714286	0.0	0.0	0.07142857142857142	0.0	0.48484848484848486	0.0	0.5151515151515151	0.3125	0.25	0.1875	0.25	0.045454545454545456	0.0	0.0	0.9545454545454546
gamma_poisson	Logistic	max	4	0.7857142857142857	0.0	0.0	0.21428571428571427	0.0	0.42424242424242425	0.0	0.5757575757575758	0.375	0.375	0.0	0.25	0.0	0.0	0.0	1.0
gamma_poisson	Logistic	max	5	0.5714285714285714	0.0	0.0	0.42857142857142855	0.0	0.36363636363636365	0.0	0.6363636363636364	0.3125	0.25	0.125	0.3125	0.0	0.0	0.0	1.0
gamma_poisson	Logistic	max	6	0.5714285714285714	0.0	0.0	0.42857142857142855	0.0	0.42424242424242425	0.0	0.5757575757575758	0.25	0.1875	0.3125	0.25	0.0	0.0	0.0	1.0
gamma_poisson	Logistic	max	7	0.8571428571428571	0.0	0.0	0.14285714285714285	0.0	0.6666666666666666	0.0	0.3333333333333333	0.3125	0.375	0.0625	0.25	0.0	0.0	0.0	1.0
gamma_poisson	Logistic	max	8	0.6428571428571429	0.0	0.0	0.35714285714285715	0.0	0.3939393939393939	0.0	0.6060606060606061	0.375	0.3125	0.0625	0.25	0.0	0.0	0.0	1.0
gamma_poisson	Logistic	max	9	0.42857142857142855	0.0	0.0	0.5714285714285714	0.0	0.3939393939393939	0.0	0.6060606060606061	0.3125	0.375	0.0625	0.25	0.0	0.0	0.0	1.0
gamma_poisson	Logistic	max	10	0.7142857142857143	0.0	0.0	0.2857142857142857	0.0	0.36363636363636365	0.0	0.6363636363636364	0.25	0.1875	0.3125	0.25	0.045454545454545456	0.0	0.0	0.9545454545454546
gamma_poisson	Logistic	max	11	0.6428571428571429	0.0	0.0	0.35714285714285715	0.0	0.3939393939393939	0.0	0.6060606060606061	0.25	0.25	0.25	0.25	0.0	0.0	0.0	1.0
gamma_poisson	Logistic	max	12	0.5714285714285714	0.0	0.0	0.42857142857142855	0.0	0.3333333333333333	0.0	0.6666666666666666	0.25	0.375	0.0625	0.3125	0.0	0.0	0.0	1.0
gamma_poisson	Logistic	max	13	0.6428571428571429	0.0	0.0	0.35714285714285715	0.0	0.3333333333333333	0.0	0.6666666666666666	0.3125	0.3125	0.125	0.25	0.0	0.0	0.0	1.0
gamma_poisson	Logistic	max	14	0.5714285714285714	0.0	0.0	0.42857142857142855	0.0	0.2727272727272727	0.0	0.7272727272727273	0.25	0.1875	0.25	0.3125	0.0	0.0	0.0	1.0
gamma_poisson	Logistic	max	15	0.5	0.0	0.0	0.5	0.0	0.3939393939393939	0.0	0.6060606060606061	0.25	0.25	0.25	0.25	0.0	0.0	0.0	1.0
gamma_poisson	Logistic	max	16	0.6428571428571429	0.0	0.0	0.35714285714285715	0.0	0.2727272727272727	0.0	0.7272727272727273	0.25	0.1875	0.25	0.3125	0.0	0.0	0.0	1.0
gamma_poisson	Logistic	max	17	0.5714285714285714	0.0	0.0	0.42857142857142855	0.0	0.30303030303030304	0.0	0.696969696969697	0.25	0.125	0.3125	0.3125	0.0	0.0	0.0	1.0
gamma_poisson	Logistic	max	18	0.6428571428571429	0.0	0.0	0.35714285714285715	0.0	0.42424242424242425	0.0	0.5757575757575758	0.25	0.3125	0.1875	0.25	0.0	0.0	0.0	1.0
gamma_poisson	Logistic	max	19	0.5	0.0	0.0	0.5	0.0	0.21212121212121213	0.0	0.7878787878787878	0.25	0.1875	0.25	0.3125	0.0	0.0	0.0	1.0
gamma_poisson	Logistic	max	20	0.5	0.0	0.0	0.5	0.0	0.36363636363636365	0.0	0.6363636363636364	0.25	0.1875	0.25	0.3125	0.0	0.0	0.0	1.0
gamma_poisson	Logistic	max	21	0.6428571428571429	0.0	0.0	0.35714285714285715	0.0	0.48484848484848486	0.0	0.5151515151515151	0.3125	0.25	0.1875	0.25	0.0	0.0	0.0	1.0
gamma_poisson	Logistic	max	22	0.35714285714285715	0.0	0.0	0.6428571428571429	0.0	0.21212121212121213	0.0	0.7878787878787878	0.25	0.1875	0.0	0.5625	0.0	0.0	0.0	1.0
gamma_poisson	Logistic	max	23	0.6428571428571429	0.0	0.0	0.35714285714285715	0.0	0.3939393939393939	0.0	0.6060606060606061	0.3125	0.3125	0.125	0.25	0.0	0.0	0.0	1.0
gamma_poisson	Logistic	max	24	0.6428571428571429	0.0	0.0	0.35714285714285715	0.0	0.3939393939393939	0.0	0.6060606060606061	0.3125	0.3125	0.125	0.25	0.0	0.0	0.0	1.0
gamma_poisson	Logistic	max	25	0.7857142857142857	0.0	0.0	0.21428571428571427	0.0	0.45454545454545453	0.0	0.5454545454545454	0.3125	0.3125	0.125	0.25	0.0	0.0	0.0	1.0
gamma_poisson	Logistic	500	1	0.7142857142857143	0.0	0.0	0.2857142857142857	0.0	0.3939393939393939	0.0	0.6060606060606061	0.3125	0.25	0.1875	0.25	0.0	0.0	0.0	1.0
gamma_poisson	Logistic	500	2	0.7142857142857143	0.0	0.0	0.2857142857142857	0.0	0.42424242424242425	0.0	0.5757575757575758	0.25	0.25	0.1875	0.3125	0.0	0.0	0.0	1.0
gamma_poisson	Logistic	500	3	0.9285714285714286	0.0	0.0	0.07142857142857142	0.0	0.30303030303030304	0.0	0.696969696969697	0.3125	0.1875	0.1875	0.3125	0.0	0.0	0.0	1.0
gamma_poisson	Logistic	500	4	0.7857142857142857	0.0	0.0	0.21428571428571427	0.0	0.48484848484848486	0.0	0.5151515151515151	0.3125	0.375	0.125	0.1875	0.0	0.0	0.0	1.0
gamma_poisson	Logistic	500	5	0.7142857142857143	0.0	0.0	0.2857142857142857	0.0	0.36363636363636365	0.0	0.6363636363636364	0.25	0.125	0.25	0.375	0.0	0.0	0.0	1.0
gamma_poisson	Logistic	500	6	0.7857142857142857	0.0	0.0	0.21428571428571427	0.0	0.48484848484848486	0.0	0.5151515151515151	0.25	0.25	0.25	0.25	0.0	0.0	0.0	1.0
gamma_poisson	Logistic	500	7	0.9285714285714286	0.0	0.0	0.07142857142857142	0.0	0.3333333333333333	0.0	0.6666666666666666	0.3125	0.25	0.1875	0.25	0.0	0.0	0.0	1.0
gamma_poisson	Logistic	500	8	0.9285714285714286	0.0	0.0	0.07142857142857142	0.0	0.36363636363636365	0.0	0.6363636363636364	0.3125	0.1875	0.1875	0.3125	0.0	0.0	0.0	1.0
gamma_poisson	Logistic	500	9	0.7857142857142857	0.0	0.0	0.21428571428571427	0.0	0.5757575757575758	0.0	0.42424242424242425	0.3125	0.375	0.125	0.1875	0.045454545454545456	0.0	0.0	0.9545454545454546
gamma_poisson	Logistic	500	10	0.5714285714285714	0.0	0.0	0.42857142857142855	0.0	0.36363636363636365	0.0	0.6363636363636364	0.3125	0.25	0.1875	0.25	0.0	0.0	0.0	1.0
gamma_poisson	Logistic	500	11	0.6428571428571429	0.0	0.0	0.35714285714285715	0.0	0.42424242424242425	0.0	0.5757575757575758	0.25	0.25	0.1875	0.3125	0.0	0.0	0.0	1.0
gamma_poisson	Logistic	500	12	0.5	0.0	0.0	0.5	0.0	0.3333333333333333	0.0	0.6666666666666666	0.3125	0.25	0.0	0.4375	0.0	0.0	0.0	1.0
gamma_poisson	Logistic	500	13	0.9285714285714286	0.0	0.0	0.07142857142857142	0.0	0.3939393939393939	0.0	0.6060606060606061	0.3125	0.25	0.1875	0.25	0.045454545454545456	0.0	0.0	0.9545454545454546
gamma_poisson	Logistic	500	14	0.5714285714285714	0.0	0.0	0.42857142857142855	0.0	0.3333333333333333	0.0	0.6666666666666666	0.3125	0.1875	0.1875	0.3125	0.0	0.0	0.0	1.0
gamma_poisson	Logistic	500	15	0.7142857142857143	0.0	0.0	0.2857142857142857	0.0	0.42424242424242425	0.0	0.5757575757575758	0.25	0.25	0.25	0.25	0.0	0.0	0.0	1.0
gamma_poisson	Logistic	500	16	0.8571428571428571	0.0	0.0	0.14285714285714285	0.0	0.3939393939393939	0.0	0.6060606060606061	0.375	0.25	0.125	0.25	0.045454545454545456	0.0	0.0	0.9545454545454546
gamma_poisson	Logistic	500	17	0.6428571428571429	0.0	0.0	0.35714285714285715	0.0	0.48484848484848486	0.0	0.5151515151515151	0.25	0.25	0.25	0.25	0.0	0.0	0.0	1.0
gamma_poisson	Logistic	500	18	0.7142857142857143	0.0	0.0	0.2857142857142857	0.0	0.36363636363636365	0.0	0.6363636363636364	0.25	0.1875	0.0625	0.5	0.0	0.0	0.0	1.0
gamma_poisson	Logistic	500	19	0.6428571428571429	0.0	0.0	0.35714285714285715	0.0	0.24242424242424243	0.0	0.7575757575757576	0.25	0.1875	0.125	0.4375	0.0	0.0	0.0	1.0
gamma_poisson	Logistic	500	20	0.7857142857142857	0.0	0.0	0.21428571428571427	0.0	0.30303030303030304	0.0	0.696969696969697	0.3125	0.0625	0.1875	0.4375	0.0	0.0	0.0	1.0
gamma_poisson	Logistic	500	21	0.9285714285714286	0.0	0.0	0.07142857142857142	0.0	0.42424242424242425	0.0	0.5757575757575758	0.3125	0.1875	0.1875	0.3125	0.0	0.0	0.0	1.0
gamma_poisson	Logistic	500	22	0.5714285714285714	0.0	0.0	0.42857142857142855	0.0	0.18181818181818182	0.0	0.8181818181818182	0.3125	0.1875	0.125	0.375	0.0	0.0	0.0	1.0
gamma_poisson	Logistic	500	23	0.6428571428571429	0.0	0.0	0.35714285714285715	0.0	0.48484848484848486	0.0	0.5151515151515151	0.3125	0.25	0.1875	0.25	0.0	0.0	0.0	1.0
gamma_poisson	Logistic	500	24	0.5714285714285714	0.0	0.0	0.42857142857142855	0.0	0.2727272727272727	0.0	0.7272727272727273	0.25	0.25	0.125	0.375	0.0	0.0	0.0	1.0
gamma_poisson	Logistic	500	25	0.6428571428571429	0.0	0.0	0.35714285714285715	0.0	0.3939393939393939	0.0	0.6060606060606061	0.3125	0.3125	0.125	0.25	0.0	0.0	0.0	1.0
gamma_poisson	Logistic	5000	1	0.9285714285714286	0.0	0.0	0.07142857142857142	0.0	0.3939393939393939	0.0	0.6060606060606061	0.3125	0.125	0.1875	0.375	0.0	0.0	0.0	1.0
gamma_poisson	Logistic	5000	2	0.9285714285714286	0.0	0.0	0.07142857142857142	0.0	0.5454545454545454	0.0	0.45454545454545453	0.3125	0.25	0.1875	0.25	0.09090909090909091	0.0	0.0	0.9090909090909091
gamma_poisson	Logistic	5000	3	0.8571428571428571	0.0	0.0	0.14285714285714285	0.0	0.48484848484848486	0.0	0.5151515151515151	0.25	0.25	0.25	0.25	0.0	0.0	0.0	1.0
gamma_poisson	Logistic	5000	4	0.9285714285714286	0.0	0.0	0.07142857142857142	0.0	0.42424242424242425	0.0	0.5757575757575758	0.3125	0.1875	0.1875	0.3125	0.0	0.0	0.0	1.0
gamma_poisson	Logistic	5000	5	0.8571428571428571	0.0	0.0	0.14285714285714285	0.0	0.5151515151515151	0.0	0.48484848484848486	0.25	0.25	0.25	0.25	0.0	0.0	0.0	1.0
gamma_poisson	Logistic	5000	6	0.8571428571428571	0.0	0.0	0.14285714285714285	0.0	0.5454545454545454	0.0	0.45454545454545453	0.3125	0.25	0.1875	0.25	0.0	0.0	0.0	1.0
gamma_poisson	Logistic	5000	7	1.0	0.0	0.0	0.0	0.0	0.3939393939393939	0.0	0.6060606060606061	0.3125	0.1875	0.1875	0.3125	0.09090909090909091	0.0	0.0	0.9090909090909091
gamma_poisson	Logistic	5000	8	0.8571428571428571	0.0	0.0	0.14285714285714285	0.0	0.5151515151515151	0.0	0.48484848484848486	0.3125	0.25	0.1875	0.25	0.0	0.0	0.0	1.0
gamma_poisson	Logistic	5000	9	0.8571428571428571	0.0	0.0	0.14285714285714285	0.0	0.3939393939393939	0.0	0.6060606060606061	0.3125	0.1875	0.1875	0.3125	0.0	0.0	0.0	1.0
gamma_poisson	Logistic	5000	10	0.9285714285714286	0.0	0.0	0.07142857142857142	0.0	0.5454545454545454	0.0	0.45454545454545453	0.25	0.25	0.25	0.25	0.0	0.0	0.0	1.0
gamma_poisson	Logistic	5000	11	0.8571428571428571	0.0	0.0	0.14285714285714285	0.0	0.45454545454545453	0.0	0.5454545454545454	0.3125	0.25	0.1875	0.25	0.0	0.0	0.0	1.0
gamma_poisson	Logistic	5000	12	0.9285714285714286	0.0	0.0	0.07142857142857142	0.0	0.5454545454545454	0.0	0.45454545454545453	0.3125	0.1875	0.1875	0.3125	0.045454545454545456	0.0	0.0	0.9545454545454546
gamma_poisson	Logistic	5000	13	0.9285714285714286	0.0	0.0	0.07142857142857142	0.0	0.36363636363636365	0.0	0.6363636363636364	0.3125	0.125	0.1875	0.375	0.045454545454545456	0.0	0.0	0.9545454545454546
gamma_poisson	Logistic	5000	14	0.9285714285714286	0.0	0.0	0.07142857142857142	0.0	0.36363636363636365	0.0	0.6363636363636364	0.25	0.1875	0.25	0.3125	0.0	0.0	0.0	1.0
gamma_poisson	Logistic	5000	15	0.7857142857142857	0.0	0.0	0.21428571428571427	0.0	0.48484848484848486	0.0	0.5151515151515151	0.25	0.25	0.25	0.25	0.0	0.0	0.0	1.0
gamma_poisson	Logistic	5000	16	0.9285714285714286	0.0	0.0	0.07142857142857142	0.0	0.42424242424242425	0.0	0.5757575757575758	0.3125	0.1875	0.1875	0.3125	0.0	0.0	0.0	1.0
gamma_poisson	Logistic	5000	17	0.8571428571428571	0.0	0.0	0.14285714285714285	0.0	0.5454545454545454	0.0	0.45454545454545453	0.25	0.25	0.25	0.25	0.0	0.0	0.0	1.0
gamma_poisson	Logistic	5000	18	0.9285714285714286	0.0	0.0	0.07142857142857142	0.0	0.48484848484848486	0.0	0.5151515151515151	0.3125	0.25	0.1875	0.25	0.09090909090909091	0.0	0.0	0.9090909090909091
gamma_poisson	Logistic	5000	19	0.9285714285714286	0.0	0.0	0.07142857142857142	0.0	0.5454545454545454	0.0	0.45454545454545453	0.3125	0.25	0.1875	0.25	0.045454545454545456	0.0	0.0	0.9545454545454546
gamma_poisson	Logistic	5000	20	0.7857142857142857	0.0	0.0	0.21428571428571427	0.0	0.3939393939393939	0.0	0.6060606060606061	0.3125	0.1875	0.1875	0.3125	0.0	0.0	0.0	1.0
gamma_poisson	Logistic	5000	21	0.9285714285714286	0.0	0.0	0.07142857142857142	0.0	0.5454545454545454	0.0	0.45454545454545453	0.3125	0.25	0.1875	0.25	0.045454545454545456	0.0	0.0	0.9545454545454546
gamma_poisson	Logistic	5000	22	0.9285714285714286	0.0	0.0	0.07142857142857142	0.0	0.42424242424242425	0.0	0.5757575757575758	0.3125	0.25	0.1875	0.25	0.09090909090909091	0.0	0.0	0.9090909090909091
gamma_poisson	Logistic	5000	23	0.9285714285714286	0.0	0.0	0.07142857142857142	0.0	0.42424242424242425	0.0	0.5757575757575758	0.3125	0.1875	0.1875	0.3125	0.09090909090909091	0.0	0.0	0.9090909090909091
gamma_poisson	Logistic	5000	24	0.9285714285714286	0.0	0.0	0.07142857142857142	0.0	0.36363636363636365	0.0	0.6363636363636364	0.3125	0.1875	0.1875	0.3125	0.0	0.0	0.0	1.0
gamma_poisson	Logistic	5000	25	0.9285714285714286	0.0	0.0	0.07142857142857142	0.0	0.3939393939393939	0.0	0.6060606060606061	0.3125	0.125	0.1875	0.375	0.0	0.0	0.0	1.0
gamma_poisson	KNN	max	1	0.8571428571428571	0.0	0.0	0.14285714285714285	0.0	0.3333333333333333	0.0	0.6666666666666666	0.25	0.25	0.1875	0.3125	0.09090909090909091	0.0	0.0	0.9090909090909091
gamma_poisson	KNN	max	2	0.5	0.0	0.0	0.5	0.0	0.5757575757575758	0.0	0.42424242424242425	0.25	0.4375	0.1875	0.125	0.045454545454545456	0.0	0.0	0.9545454545454546
gamma_poisson	KNN	max	3	0.7857142857142857	0.0	0.0	0.21428571428571427	0.0	0.45454545454545453	0.0	0.5454545454545454	0.25	0.375	0.1875	0.1875	0.09090909090909091	0.0	0.0	0.9090909090909091
gamma_poisson	KNN	max	4	0.8571428571428571	0.0	0.0	0.14285714285714285	0.0	0.5151515151515151	0.0	0.48484848484848486	0.25	0.4375	0.1875	0.125	0.045454545454545456	0.0	0.0	0.9545454545454546
gamma_poisson	KNN	max	5	0.7857142857142857	0.0	0.0	0.21428571428571427	0.0	0.45454545454545453	0.0	0.5454545454545454	0.25	0.375	0.1875	0.1875	0.045454545454545456	0.0	0.0	0.9545454545454546
gamma_poisson	KNN	max	6	0.5714285714285714	0.0	0.0	0.42857142857142855	0.0	0.5151515151515151	0.0	0.48484848484848486	0.25	0.3125	0.1875	0.25	0.045454545454545456	0.0	0.0	0.9545454545454546
gamma_poisson	KNN	max	7	1.0	0.0	0.0	0.0	0.0	0.36363636363636365	0.0	0.6363636363636364	0.25	0.375	0.1875	0.1875	0.09090909090909091	0.0	0.0	0.9090909090909091
gamma_poisson	KNN	max	8	0.7142857142857143	0.0	0.0	0.2857142857142857	0.0	0.6060606060606061	0.0	0.3939393939393939	0.25	0.4375	0.1875	0.125	0.045454545454545456	0.0	0.0	0.9545454545454546
gamma_poisson	KNN	max	9	0.6428571428571429	0.0	0.0	0.35714285714285715	0.0	0.5151515151515151	0.0	0.48484848484848486	0.25	0.3125	0.1875	0.25	0.045454545454545456	0.0	0.0	0.9545454545454546
gamma_poisson	KNN	max	10	0.7857142857142857	0.0	0.0	0.21428571428571427	0.0	0.45454545454545453	0.0	0.5454545454545454	0.25	0.375	0.1875	0.1875	0.045454545454545456	0.0	0.0	0.9545454545454546
gamma_poisson	KNN	max	11	0.7857142857142857	0.0	0.0	0.21428571428571427	0.0	0.5151515151515151	0.0	0.48484848484848486	0.25	0.375	0.25	0.125	0.045454545454545456	0.0	0.0	0.9545454545454546
gamma_poisson	KNN	max	12	0.5714285714285714	0.0	0.0	0.42857142857142855	0.0	0.3333333333333333	0.0	0.6666666666666666	0.25	0.4375	0.1875	0.125	0.045454545454545456	0.0	0.0	0.9545454545454546
gamma_poisson	KNN	max	13	0.6428571428571429	0.0	0.0	0.35714285714285715	0.0	0.3939393939393939	0.0	0.6060606060606061	0.25	0.4375	0.1875	0.125	0.045454545454545456	0.0	0.0	0.9545454545454546
gamma_poisson	KNN	max	14	0.7857142857142857	0.0	0.0	0.21428571428571427	0.0	0.5454545454545454	0.0	0.45454545454545453	0.25	0.375	0.1875	0.1875	0.045454545454545456	0.0	0.0	0.9545454545454546
gamma_poisson	KNN	max	15	0.7142857142857143	0.0	0.0	0.2857142857142857	0.0	0.5454545454545454	0.0	0.45454545454545453	0.25	0.4375	0.1875	0.125	0.09090909090909091	0.0	0.0	0.9090909090909091
gamma_poisson	KNN	max	16	0.7142857142857143	0.0	0.0	0.2857142857142857	0.0	0.48484848484848486	0.0	0.5151515151515151	0.25	0.4375	0.1875	0.125	0.045454545454545456	0.0	0.0	0.9545454545454546
gamma_poisson	KNN	max	17	0.6428571428571429	0.0	0.0	0.35714285714285715	0.0	0.5757575757575758	0.0	0.42424242424242425	0.25	0.4375	0.1875	0.125	0.09090909090909091	0.0	0.0	0.9090909090909091
gamma_poisson	KNN	max	18	0.8571428571428571	0.0	0.0	0.14285714285714285	0.0	0.42424242424242425	0.0	0.5757575757575758	0.25	0.3125	0.1875	0.25	0.09090909090909091	0.0	0.0	0.9090909090909091
gamma_poisson	KNN	max	19	0.6428571428571429	0.0	0.0	0.35714285714285715	0.0	0.3939393939393939	0.0	0.6060606060606061	0.25	0.4375	0.1875	0.125	0.045454545454545456	0.0	0.0	0.9545454545454546
gamma_poisson	KNN	max	20	0.6428571428571429	0.0	0.0	0.35714285714285715	0.0	0.3939393939393939	0.0	0.6060606060606061	0.25	0.375	0.1875	0.1875	0.045454545454545456	0.0	0.0	0.9545454545454546
gamma_poisson	KNN	max	21	0.5	0.0	0.0	0.5	0.0	0.48484848484848486	0.0	0.5151515151515151	0.25	0.375	0.1875	0.1875	0.045454545454545456	0.0	0.0	0.9545454545454546
gamma_poisson	KNN	max	22	0.6428571428571429	0.0	0.0	0.35714285714285715	0.0	0.42424242424242425	0.0	0.5757575757575758	0.25	0.375	0.1875	0.1875	0.045454545454545456	0.0	0.0	0.9545454545454546
gamma_poisson	KNN	max	23	0.7142857142857143	0.0	0.0	0.2857142857142857	0.0	0.5151515151515151	0.0	0.48484848484848486	0.25	0.375	0.1875	0.1875	0.09090909090909091	0.0	0.0	0.9090909090909091
gamma_poisson	KNN	max	24	0.7142857142857143	0.0	0.0	0.2857142857142857	0.0	0.48484848484848486	0.0	0.5151515151515151	0.25	0.5	0.1875	0.0625	0.045454545454545456	0.0	0.0	0.9545454545454546
gamma_poisson	KNN	max	25	0.7142857142857143	0.0	0.0	0.2857142857142857	0.0	0.42424242424242425	0.0	0.5757575757575758	0.25	0.4375	0.1875	0.125	0.045454545454545456	0.0	0.0	0.9545454545454546
gamma_poisson	KNN	500	1	0.9285714285714286	0.0	0.0	0.07142857142857142	0.0	0.48484848484848486	0.0	0.5151515151515151	0.25	0.3125	0.1875	0.25	0.045454545454545456	0.0	0.0	0.9545454545454546
gamma_poisson	KNN	500	2	0.5714285714285714	0.0	0.0	0.42857142857142855	0.0	0.48484848484848486	0.0	0.5151515151515151	0.25	0.4375	0.1875	0.125	0.045454545454545456	0.0	0.0	0.9545454545454546
gamma_poisson	KNN	500	3	0.9285714285714286	0.0	0.0	0.07142857142857142	0.0	0.48484848484848486	0.0	0.5151515151515151	0.25	0.4375	0.1875	0.125	0.045454545454545456	0.0	0.0	0.9545454545454546
gamma_poisson	KNN	500	4	0.9285714285714286	0.0	0.0	0.07142857142857142	0.0	0.5454545454545454	0.0	0.45454545454545453	0.25	0.4375	0.1875	0.125	0.045454545454545456	0.0	0.0	0.9545454545454546
gamma_poisson	KNN	500	5	0.7857142857142857	0.0	0.0	0.21428571428571427	0.0	0.5151515151515151	0.0	0.48484848484848486	0.25	0.375	0.1875	0.1875	0.045454545454545456	0.0	0.0	0.9545454545454546
gamma_poisson	KNN	500	6	0.8571428571428571	0.0	0.0	0.14285714285714285	0.0	0.5151515151515151	0.0	0.48484848484848486	0.25	0.3125	0.1875	0.25	0.09090909090909091	0.0	0.0	0.9090909090909091
gamma_poisson	KNN	500	7	1.0	0.0	0.0	0.0	0.0	0.36363636363636365	0.0	0.6363636363636364	0.25	0.375	0.1875	0.1875	0.045454545454545456	0.0	0.0	0.9545454545454546
gamma_poisson	KNN	500	8	0.7857142857142857	0.0	0.0	0.21428571428571427	0.0	0.5757575757575758	0.0	0.42424242424242425	0.25	0.4375	0.1875	0.125	0.045454545454545456	0.0	0.0	0.9545454545454546
gamma_poisson	KNN	500	9	0.7857142857142857	0.0	0.0	0.21428571428571427	0.0	0.42424242424242425	0.0	0.5757575757575758	0.25	0.3125	0.1875	0.25	0.045454545454545456	0.0	0.0	0.9545454545454546
gamma_poisson	KNN	500	10	0.5714285714285714	0.0	0.0	0.42857142857142855	0.0	0.45454545454545453	0.0	0.5454545454545454	0.25	0.3125	0.1875	0.25	0.045454545454545456	0.0	0.0	0.9545454545454546
gamma_poisson	KNN	500	11	0.8571428571428571	0.0	0.0	0.14285714285714285	0.0	0.5757575757575758	0.0	0.42424242424242425	0.25	0.375	0.1875	0.1875	0.09090909090909091	0.0	0.0	0.9090909090909091
gamma_poisson	KNN	500	12	0.7142857142857143	0.0	0.0	0.2857142857142857	0.0	0.48484848484848486	0.0	0.5151515151515151	0.25	0.4375	0.1875	0.125	0.045454545454545456	0.0	0.0	0.9545454545454546
gamma_poisson	KNN	500	13	0.6428571428571429	0.0	0.0	0.35714285714285715	0.0	0.42424242424242425	0.0	0.5757575757575758	0.25	0.5	0.1875	0.0625	0.045454545454545456	0.0	0.0	0.9545454545454546
gamma_poisson	KNN	500	14	0.8571428571428571	0.0	0.0	0.14285714285714285	0.0	0.5151515151515151	0.0	0.48484848484848486	0.25	0.3125	0.1875	0.25	0.09090909090909091	0.0	0.0	0.9090909090909091
gamma_poisson	KNN	500	15	0.7857142857142857	0.0	0.0	0.21428571428571427	0.0	0.5454545454545454	0.0	0.45454545454545453	0.1875	0.375	0.3125	0.125	0.09090909090909091	0.0	0.0	0.9090909090909091
gamma_poisson	KNN	500	16	0.7857142857142857	0.0	0.0	0.21428571428571427	0.0	0.5757575757575758	0.0	0.42424242424242425	0.25	0.4375	0.1875	0.125	0.045454545454545456	0.0	0.0	0.9545454545454546
gamma_poisson	KNN	500	17	0.7857142857142857	0.0	0.0	0.21428571428571427	0.0	0.5757575757575758	0.0	0.42424242424242425	0.25	0.375	0.1875	0.1875	0.045454545454545456	0.0	0.0	0.9545454545454546
gamma_poisson	KNN	500	18	0.7857142857142857	0.0	0.0	0.21428571428571427	0.0	0.36363636363636365	0.0	0.6363636363636364	0.25	0.25	0.25	0.25	0.045454545454545456	0.0	0.0	0.9545454545454546
gamma_poisson	KNN	500	19	0.7142857142857143	0.0	0.0	0.2857142857142857	0.0	0.5151515151515151	0.0	0.48484848484848486	0.25	0.375	0.1875	0.1875	0.045454545454545456	0.0	0.0	0.9545454545454546
gamma_poisson	KNN	500	20	0.5714285714285714	0.0	0.0	0.42857142857142855	0.0	0.3939393939393939	0.0	0.6060606060606061	0.3125	0.3125	0.125	0.25	0.045454545454545456	0.0	0.0	0.9545454545454546
gamma_poisson	KNN	500	21	0.5714285714285714	0.0	0.0	0.42857142857142855	0.0	0.6060606060606061	0.0	0.3939393939393939	0.25	0.375	0.1875	0.1875	0.045454545454545456	0.0	0.0	0.9545454545454546
gamma_poisson	KNN	500	22	0.7857142857142857	0.0	0.0	0.21428571428571427	0.0	0.3939393939393939	0.0	0.6060606060606061	0.25	0.375	0.1875	0.1875	0.045454545454545456	0.0	0.0	0.9545454545454546
gamma_poisson	KNN	500	23	0.6428571428571429	0.0	0.0	0.35714285714285715	0.0	0.45454545454545453	0.0	0.5454545454545454	0.25	0.3125	0.25	0.1875	0.045454545454545456	0.0	0.0	0.9545454545454546
gamma_poisson	KNN	500	24	0.7142857142857143	0.0	0.0	0.2857142857142857	0.0	0.5151515151515151	0.0	0.48484848484848486	0.25	0.375	0.1875	0.1875	0.045454545454545456	0.0	0.0	0.9545454545454546
gamma_poisson	KNN	500	25	0.8571428571428571	0.0	0.0	0.14285714285714285	0.0	0.48484848484848486	0.0	0.5151515151515151	0.25	0.375	0.1875	0.1875	0.09090909090909091	0.0	0.0	0.9090909090909091
gamma_poisson	KNN	5000	1	0.9285714285714286	0.0	0.0	0.07142857142857142	0.0	0.42424242424242425	0.0	0.5757575757575758	0.25	0.125	0.25	0.375	0.09090909090909091	0.0	0.0	0.9090909090909091
gamma_poisson	KNN	5000	2	1.0	0.0	0.0	0.0	0.0	0.5151515151515151	0.0	0.48484848484848486	0.25	0.375	0.1875	0.1875	0.045454545454545456	0.0	0.0	0.9545454545454546
gamma_poisson	KNN	5000	3	0.8571428571428571	0.0	0.0	0.14285714285714285	0.0	0.5757575757575758	0.0	0.42424242424242425	0.3125	0.375	0.125	0.1875	0.09090909090909091	0.0	0.0	0.9090909090909091
gamma_poisson	KNN	5000	4	0.9285714285714286	0.0	0.0	0.07142857142857142	0.0	0.5151515151515151	0.0	0.48484848484848486	0.3125	0.3125	0.1875	0.1875	0.09090909090909091	0.0	0.0	0.9090909090909091
gamma_poisson	KNN	5000	5	0.9285714285714286	0.0	0.0	0.07142857142857142	0.0	0.42424242424242425	0.0	0.5757575757575758	0.25	0.3125	0.1875	0.25	0.13636363636363635	0.0	0.0	0.8636363636363636
gamma_poisson	KNN	5000	6	0.7857142857142857	0.0	0.0	0.21428571428571427	0.0	0.5757575757575758	0.0	0.42424242424242425	0.3125	0.3125	0.125	0.25	0.13636363636363635	0.0	0.0	0.8636363636363636
gamma_poisson	KNN	5000	7	0.9285714285714286	0.0	0.0	0.07142857142857142	0.0	0.42424242424242425	0.0	0.5757575757575758	0.25	0.375	0.25	0.125	0.09090909090909091	0.0	0.0	0.9090909090909091
gamma_poisson	KNN	5000	8	0.9285714285714286	0.0	0.0	0.07142857142857142	0.0	0.5151515151515151	0.0	0.48484848484848486	0.25	0.3125	0.25	0.1875	0.09090909090909091	0.0	0.0	0.9090909090909091
gamma_poisson	KNN	5000	9	1.0	0.0	0.0	0.0	0.0	0.42424242424242425	0.0	0.5757575757575758	0.25	0.125	0.3125	0.3125	0.045454545454545456	0.0	0.0	0.9545454545454546
gamma_poisson	KNN	5000	10	0.8571428571428571	0.0	0.0	0.14285714285714285	0.0	0.45454545454545453	0.0	0.5454545454545454	0.25	0.375	0.25	0.125	0.09090909090909091	0.0	0.0	0.9090909090909091
gamma_poisson	KNN	5000	11	0.7857142857142857	0.0	0.0	0.21428571428571427	0.0	0.3939393939393939	0.0	0.6060606060606061	0.25	0.3125	0.25	0.1875	0.09090909090909091	0.0	0.0	0.9090909090909091
gamma_poisson	KNN	5000	12	0.8571428571428571	0.0	0.0	0.14285714285714285	0.0	0.3333333333333333	0.0	0.6666666666666666	0.3125	0.3125	0.1875	0.1875	0.09090909090909091	0.0	0.0	0.9090909090909091
gamma_poisson	KNN	5000	13	0.8571428571428571	0.0	0.0	0.14285714285714285	0.0	0.42424242424242425	0.0	0.5757575757575758	0.3125	0.3125	0.1875	0.1875	0.13636363636363635	0.0	0.0	0.8636363636363636
gamma_poisson	KNN	5000	14	0.9285714285714286	0.0	0.0	0.07142857142857142	0.0	0.48484848484848486	0.0	0.5151515151515151	0.25	0.3125	0.25	0.1875	0.09090909090909091	0.0	0.0	0.9090909090909091
gamma_poisson	KNN	5000	15	0.9285714285714286	0.0	0.0	0.07142857142857142	0.0	0.48484848484848486	0.0	0.5151515151515151	0.25	0.3125	0.25	0.1875	0.09090909090909091	0.0	0.0	0.9090909090909091
gamma_poisson	KNN	5000	16	1.0	0.0	0.0	0.0	0.0	0.5454545454545454	0.0	0.45454545454545453	0.25	0.375	0.1875	0.1875	0.09090909090909091	0.0	0.0	0.9090909090909091
gamma_poisson	KNN	5000	17	0.9285714285714286	0.0	0.0	0.07142857142857142	0.0	0.5757575757575758	0.0	0.42424242424242425	0.25	0.3125	0.25	0.1875	0.13636363636363635	0.0	0.0	0.8636363636363636
gamma_poisson	KNN	5000	18	0.9285714285714286	0.0	0.0	0.07142857142857142	0.0	0.45454545454545453	0.0	0.5454545454545454	0.25	0.3125	0.25	0.1875	0.09090909090909091	0.0	0.0	0.9090909090909091
gamma_poisson	KNN	5000	19	0.8571428571428571	0.0	0.0	0.14285714285714285	0.0	0.45454545454545453	0.0	0.5454545454545454	0.25	0.3125	0.25	0.1875	0.045454545454545456	0.0	0.0	0.9545454545454546
gamma_poisson	KNN	5000	20	0.8571428571428571	0.0	0.0	0.14285714285714285	0.0	0.48484848484848486	0.0	0.5151515151515151	0.25	0.4375	0.1875	0.125	0.0	0.0	0.0	1.0
gamma_poisson	KNN	5000	21	0.8571428571428571	0.0	0.0	0.14285714285714285	0.0	0.48484848484848486	0.0	0.5151515151515151	0.25	0.375	0.25	0.125	0.09090909090909091	0.0	0.0	0.9090909090909091
gamma_poisson	KNN	5000	22	0.7857142857142857	0.0	0.0	0.21428571428571427	0.0	0.42424242424242425	0.0	0.5757575757575758	0.25	0.1875	0.25	0.3125	0.09090909090909091	0.0	0.0	0.9090909090909091
gamma_poisson	KNN	5000	23	0.9285714285714286	0.0	0.0	0.07142857142857142	0.0	0.6060606060606061	0.0	0.3939393939393939	0.25	0.3125	0.25	0.1875	0.09090909090909091	0.0	0.0	0.9090909090909091
gamma_poisson	KNN	5000	24	0.7857142857142857	0.0	0.0	0.21428571428571427	0.0	0.48484848484848486	0.0	0.5151515151515151	0.25	0.3125	0.25	0.1875	0.09090909090909091	0.0	0.0	0.9090909090909091
gamma_poisson	KNN	5000	25	0.8571428571428571	0.0	0.0	0.14285714285714285	0.0	0.42424242424242425	0.0	0.5757575757575758	0.25	0.4375	0.1875	0.125	0.09090909090909091	0.0	0.0	0.9090909090909091
gamma_poisson	RF	max	1	1.0	0.0	0.0	0.0	0.0	0.42424242424242425	0.0	0.5757575757575758	0.3125	0.125	0.1875	0.375	0.13636363636363635	0.0	0.0	0.8636363636363636
gamma_poisson	RF	max	2	1.0	0.0	0.0	0.0	0.0	0.42424242424242425	0.0	0.5757575757575758	0.25	0.1875	0.25	0.3125	0.09090909090909091	0.0	0.0	0.9090909090909091
gamma_poisson	RF	max	3	1.0	0.0	0.0	0.0	0.0	0.48484848484848486	0.0	0.5151515151515151	0.3125	0.125	0.25	0.3125	0.09090909090909091	0.0	0.0	0.9090909090909091
gamma_poisson	RF	max	4	1.0	0.0	0.0	0.0	0.0	0.48484848484848486	0.0	0.5151515151515151	0.3125	0.1875	0.25	0.25	0.09090909090909091	0.0	0.0	0.9090909090909091
gamma_poisson	RF	max	5	1.0	0.0	0.0	0.0	0.0	0.42424242424242425	0.0	0.5757575757575758	0.25	0.125	0.25	0.375	0.09090909090909091	0.0	0.0	0.9090909090909091
gamma_poisson	RF	max	6	0.9285714285714286	0.0	0.0	0.07142857142857142	0.0	0.42424242424242425	0.0	0.5757575757575758	0.3125	0.1875	0.1875	0.3125	0.09090909090909091	0.0	0.0	0.9090909090909091
gamma_poisson	RF	max	7	1.0	0.0	0.0	0.0	0.0	0.48484848484848486	0.0	0.5151515151515151	0.25	0.25	0.25	0.25	0.09090909090909091	0.0	0.0	0.9090909090909091
gamma_poisson	RF	max	8	0.9285714285714286	0.0	0.0	0.07142857142857142	0.0	0.45454545454545453	0.0	0.5454545454545454	0.25	0.1875	0.25	0.3125	0.09090909090909091	0.0	0.0	0.9090909090909091
gamma_poisson	RF	max	9	0.8571428571428571	0.0	0.0	0.14285714285714285	0.0	0.42424242424242425	0.0	0.5757575757575758	0.25	0.1875	0.25	0.3125	0.09090909090909091	0.0	0.0	0.9090909090909091
gamma_poisson	RF	max	10	1.0	0.0	0.0	0.0	0.0	0.5757575757575758	0.0	0.42424242424242425	0.3125	0.1875	0.25	0.25	0.13636363636363635	0.0	0.0	0.8636363636363636
gamma_poisson	RF	max	11	1.0	0.0	0.0	0.0	0.0	0.45454545454545453	0.0	0.5454545454545454	0.375	0.125	0.125	0.375	0.09090909090909091	0.0	0.0	0.9090909090909091
gamma_poisson	RF	max	12	0.8571428571428571	0.0	0.0	0.14285714285714285	0.0	0.42424242424242425	0.0	0.5757575757575758	0.375	0.125	0.1875	0.3125	0.09090909090909091	0.0	0.0	0.9090909090909091
gamma_poisson	RF	max	13	0.9285714285714286	0.0	0.0	0.07142857142857142	0.0	0.3939393939393939	0.0	0.6060606060606061	0.3125	0.1875	0.25	0.25	0.09090909090909091	0.0	0.0	0.9090909090909091
gamma_poisson	RF	max	14	1.0	0.0	0.0	0.0	0.0	0.3939393939393939	0.0	0.6060606060606061	0.25	0.1875	0.3125	0.25	0.09090909090909091	0.0	0.0	0.9090909090909091
gamma_poisson	RF	max	15	0.9285714285714286	0.0	0.0	0.07142857142857142	0.0	0.3939393939393939	0.0	0.6060606060606061	0.3125	0.25	0.1875	0.25	0.09090909090909091	0.0	0.0	0.9090909090909091
gamma_poisson	RF	max	16	0.9285714285714286	0.0	0.0	0.07142857142857142	0.0	0.42424242424242425	0.0	0.5757575757575758	0.25	0.125	0.3125	0.3125	0.09090909090909091	0.0	0.0	0.9090909090909091
gamma_poisson	RF	max	17	1.0	0.0	0.0	0.0	0.0	0.5757575757575758	0.0	0.42424242424242425	0.25	0.3125	0.3125	0.125	0.09090909090909091	0.0	0.0	0.9090909090909091
gamma_poisson	RF	max	18	0.9285714285714286	0.0	0.0	0.07142857142857142	0.0	0.42424242424242425	0.0	0.5757575757575758	0.25	0.125	0.25	0.375	0.09090909090909091	0.0	0.0	0.9090909090909091
gamma_poisson	RF	max	19	1.0	0.0	0.0	0.0	0.0	0.3939393939393939	0.0	0.6060606060606061	0.25	0.1875	0.25	0.3125	0.09090909090909091	0.0	0.0	0.9090909090909091
gamma_poisson	RF	max	20	0.7857142857142857	0.0	0.0	0.21428571428571427	0.0	0.42424242424242425	0.0	0.5757575757575758	0.25	0.125	0.25	0.375	0.045454545454545456	0.0	0.0	0.9545454545454546
gamma_poisson	RF	max	21	1.0	0.0	0.0	0.0	0.0	0.45454545454545453	0.0	0.5454545454545454	0.375	0.1875	0.1875	0.25	0.045454545454545456	0.0	0.0	0.9545454545454546
gamma_poisson	RF	max	22	0.8571428571428571	0.0	0.0	0.14285714285714285	0.0	0.3939393939393939	0.0	0.6060606060606061	0.25	0.1875	0.25	0.3125	0.09090909090909091	0.0	0.0	0.9090909090909091
gamma_poisson	RF	max	23	0.9285714285714286	0.0	0.0	0.07142857142857142	0.0	0.42424242424242425	0.0	0.5757575757575758	0.3125	0.1875	0.1875	0.3125	0.09090909090909091	0.0	0.0	0.9090909090909091
gamma_poisson	RF	max	24	1.0	0.0	0.0	0.0	0.0	0.36363636363636365	0.0	0.6363636363636364	0.3125	0.1875	0.25	0.25	0.09090909090909091	0.0	0.0	0.9090909090909091
gamma_poisson	RF	max	25	1.0	0.0	0.0	0.0	0.0	0.3939393939393939	0.0	0.6060606060606061	0.25	0.1875	0.3125	0.25	0.13636363636363635	0.0	0.0	0.8636363636363636
gamma_poisson	RF	500	1	1.0	0.0	0.0	0.0	0.0	0.42424242424242425	0.0	0.5757575757575758	0.25	0.1875	0.25	0.3125	0.09090909090909091	0.0	0.0	0.9090909090909091
gamma_poisson	RF	500	2	1.0	0.0	0.0	0.0	0.0	0.5151515151515151	0.0	0.48484848484848486	0.3125	0.3125	0.1875	0.1875	0.13636363636363635	0.0	0.0	0.8636363636363636
gamma_poisson	RF	500	3	1.0	0.0	0.0	0.0	0.0	0.5151515151515151	0.0	0.48484848484848486	0.25	0.25	0.25	0.25	0.09090909090909091	0.0	0.0	0.9090909090909091
gamma_poisson	RF	500	4	1.0	0.0	0.0	0.0	0.0	0.5757575757575758	0.0	0.42424242424242425	0.25	0.25	0.3125	0.1875	0.09090909090909091	0.0	0.0	0.9090909090909091
gamma_poisson	RF	500	5	1.0	0.0	0.0	0.0	0.0	0.42424242424242425	0.0	0.5757575757575758	0.25	0.25	0.3125	0.1875	0.13636363636363635	0.0	0.0	0.8636363636363636
gamma_poisson	RF	500	6	1.0	0.0	0.0	0.0	0.0	0.48484848484848486	0.0	0.5151515151515151	0.25	0.25	0.25	0.25	0.09090909090909091	0.0	0.0	0.9090909090909091
gamma_poisson	RF	500	7	1.0	0.0	0.0	0.0	0.0	0.42424242424242425	0.0	0.5757575757575758	0.25	0.1875	0.3125	0.25	0.09090909090909091	0.0	0.0	0.9090909090909091
gamma_poisson	RF	500	8	1.0	0.0	0.0	0.0	0.0	0.5454545454545454	0.0	0.45454545454545453	0.25	0.25	0.25	0.25	0.09090909090909091	0.0	0.0	0.9090909090909091
gamma_poisson	RF	500	9	0.9285714285714286	0.0	0.0	0.07142857142857142	0.0	0.42424242424242425	0.0	0.5757575757575758	0.25	0.25	0.25	0.25	0.09090909090909091	0.0	0.0	0.9090909090909091
gamma_poisson	RF	500	10	1.0	0.0	0.0	0.0	0.0	0.45454545454545453	0.0	0.5454545454545454	0.25	0.1875	0.25	0.3125	0.09090909090909091	0.0	0.0	0.9090909090909091
gamma_poisson	RF	500	11	0.9285714285714286	0.0	0.0	0.07142857142857142	0.0	0.3939393939393939	0.0	0.6060606060606061	0.25	0.25	0.25	0.25	0.09090909090909091	0.0	0.0	0.9090909090909091
gamma_poisson	RF	500	12	1.0	0.0	0.0	0.0	0.0	0.45454545454545453	0.0	0.5454545454545454	0.3125	0.1875	0.1875	0.3125	0.09090909090909091	0.0	0.0	0.9090909090909091
gamma_poisson	RF	500	13	1.0	0.0	0.0	0.0	0.0	0.3939393939393939	0.0	0.6060606060606061	0.25	0.25	0.25	0.25	0.09090909090909091	0.0	0.0	0.9090909090909091
gamma_poisson	RF	500	14	1.0	0.0	0.0	0.0	0.0	0.42424242424242425	0.0	0.5757575757575758	0.25	0.3125	0.25	0.1875	0.09090909090909091	0.0	0.0	0.9090909090909091
gamma_poisson	RF	500	15	1.0	0.0	0.0	0.0	0.0	0.48484848484848486	0.0	0.5151515151515151	0.25	0.1875	0.3125	0.25	0.09090909090909091	0.0	0.0	0.9090909090909091
gamma_poisson	RF	500	16	1.0	0.0	0.0	0.0	0.0	0.42424242424242425	0.0	0.5757575757575758	0.3125	0.1875	0.1875	0.3125	0.09090909090909091	0.0	0.0	0.9090909090909091
gamma_poisson	RF	500	17	1.0	0.0	0.0	0.0	0.0	0.5151515151515151	0.0	0.48484848484848486	0.25	0.25	0.25	0.25	0.09090909090909091	0.0	0.0	0.9090909090909091
gamma_poisson	RF	500	18	1.0	0.0	0.0	0.0	0.0	0.3939393939393939	0.0	0.6060606060606061	0.25	0.1875	0.3125	0.25	0.09090909090909091	0.0	0.0	0.9090909090909091
gamma_poisson	RF	500	19	1.0	0.0	0.0	0.0	0.0	0.48484848484848486	0.0	0.5151515151515151	0.25	0.1875	0.25	0.3125	0.09090909090909091	0.0	0.0	0.9090909090909091
gamma_poisson	RF	500	20	1.0	0.0	0.0	0.0	0.0	0.48484848484848486	0.0	0.5151515151515151	0.3125	0.1875	0.1875	0.3125	0.09090909090909091	0.0	0.0	0.9090909090909091
gamma_poisson	RF	500	21	1.0	0.0	0.0	0.0	0.0	0.5757575757575758	0.0	0.42424242424242425	0.25	0.25	0.25	0.25	0.09090909090909091	0.0	0.0	0.9090909090909091
gamma_poisson	RF	500	22	1.0	0.0	0.0	0.0	0.0	0.42424242424242425	0.0	0.5757575757575758	0.25	0.1875	0.25	0.3125	0.09090909090909091	0.0	0.0	0.9090909090909091
gamma_poisson	RF	500	23	0.9285714285714286	0.0	0.0	0.07142857142857142	0.0	0.45454545454545453	0.0	0.5454545454545454	0.3125	0.25	0.1875	0.25	0.09090909090909091	0.0	0.0	0.9090909090909091
gamma_poisson	RF	500	24	1.0	0.0	0.0	0.0	0.0	0.42424242424242425	0.0	0.5757575757575758	0.25	0.1875	0.3125	0.25	0.09090909090909091	0.0	0.0	0.9090909090909091
gamma_poisson	RF	500	25	1.0	0.0	0.0	0.0	0.0	0.48484848484848486	0.0	0.5151515151515151	0.25	0.25	0.3125	0.1875	0.09090909090909091	0.0	0.0	0.9090909090909091
gamma_poisson	RF	5000	1	1.0	0.0	0.0	0.0	0.0	0.48484848484848486	0.0	0.5151515151515151	0.25	0.25	0.25	0.25	0.09090909090909091	0.0	0.0	0.9090909090909091
gamma_poisson	RF	5000	2	1.0	0.0	0.0	0.0	0.0	0.5151515151515151	0.0	0.48484848484848486	0.25	0.25	0.25	0.25	0.09090909090909091	0.0	0.0	0.9090909090909091
gamma_poisson	RF	5000	3	1.0	0.0	0.0	0.0	0.0	0.5454545454545454	0.0	0.45454545454545453	0.25	0.25	0.3125	0.1875	0.09090909090909091	0.0	0.0	0.9090909090909091
gamma_poisson	RF	5000	4	1.0	0.0	0.0	0.0	0.0	0.5454545454545454	0.0	0.45454545454545453	0.25	0.1875	0.3125	0.25	0.09090909090909091	0.0	0.0	0.9090909090909091
gamma_poisson	RF	5000	5	1.0	0.0	0.0	0.0	0.0	0.5151515151515151	0.0	0.48484848484848486	0.25	0.25	0.25	0.25	0.09090909090909091	0.0	0.0	0.9090909090909091
gamma_poisson	RF	5000	6	1.0	0.0	0.0	0.0	0.0	0.6363636363636364	0.0	0.36363636363636365	0.25	0.3125	0.25	0.1875	0.09090909090909091	0.0	0.0	0.9090909090909091
gamma_poisson	RF	5000	7	1.0	0.0	0.0	0.0	0.0	0.48484848484848486	0.0	0.5151515151515151	0.25	0.1875	0.3125	0.25	0.09090909090909091	0.0	0.0	0.9090909090909091
gamma_poisson	RF	5000	8	1.0	0.0	0.0	0.0	0.0	0.5757575757575758	0.0	0.42424242424242425	0.25	0.1875	0.3125	0.25	0.09090909090909091	0.0	0.0	0.9090909090909091
gamma_poisson	RF	5000	9	1.0	0.0	0.0	0.0	0.0	0.48484848484848486	0.0	0.5151515151515151	0.25	0.25	0.25	0.25	0.09090909090909091	0.0	0.0	0.9090909090909091
gamma_poisson	RF	5000	10	1.0	0.0	0.0	0.0	0.0	0.48484848484848486	0.0	0.5151515151515151	0.25	0.25	0.25	0.25	0.09090909090909091	0.0	0.0	0.9090909090909091
gamma_poisson	RF	5000	11	1.0	0.0	0.0	0.0	0.0	0.5454545454545454	0.0	0.45454545454545453	0.25	0.25	0.25	0.25	0.09090909090909091	0.0	0.0	0.9090909090909091
gamma_poisson	RF	5000	12	1.0	0.0	0.0	0.0	0.0	0.48484848484848486	0.0	0.5151515151515151	0.25	0.25	0.25	0.25	0.09090909090909091	0.0	0.0	0.9090909090909091
gamma_poisson	RF	5000	13	1.0	0.0	0.0	0.0	0.0	0.48484848484848486	0.0	0.5151515151515151	0.25	0.25	0.25	0.25	0.09090909090909091	0.0	0.0	0.9090909090909091
gamma_poisson	RF	5000	14	1.0	0.0	0.0	0.0	0.0	0.6060606060606061	0.0	0.3939393939393939	0.25	0.25	0.25	0.25	0.09090909090909091	0.0	0.0	0.9090909090909091
gamma_poisson	RF	5000	15	1.0	0.0	0.0	0.0	0.0	0.48484848484848486	0.0	0.5151515151515151	0.25	0.25	0.3125	0.1875	0.09090909090909091	0.0	0.0	0.9090909090909091
gamma_poisson	RF	5000	16	1.0	0.0	0.0	0.0	0.0	0.5151515151515151	0.0	0.48484848484848486	0.25	0.25	0.3125	0.1875	0.09090909090909091	0.0	0.0	0.9090909090909091
gamma_poisson	RF	5000	17	1.0	0.0	0.0	0.0	0.0	0.5757575757575758	0.0	0.42424242424242425	0.25	0.25	0.25	0.25	0.09090909090909091	0.0	0.0	0.9090909090909091
gamma_poisson	RF	5000	18	1.0	0.0	0.0	0.0	0.0	0.5454545454545454	0.0	0.45454545454545453	0.25	0.1875	0.25	0.3125	0.09090909090909091	0.0	0.0	0.9090909090909091
gamma_poisson	RF	5000	19	1.0	0.0	0.0	0.0	0.0	0.5454545454545454	0.0	0.45454545454545453	0.25	0.1875	0.3125	0.25	0.09090909090909091	0.0	0.0	0.9090909090909091
gamma_poisson	RF	5000	20	1.0	0.0	0.0	0.0	0.0	0.5151515151515151	0.0	0.48484848484848486	0.25	0.25	0.3125	0.1875	0.09090909090909091	0.0	0.0	0.9090909090909091
gamma_poisson	RF	5000	21	1.0	0.0	0.0	0.0	0.0	0.5151515151515151	0.0	0.48484848484848486	0.25	0.25	0.25	0.25	0.09090909090909091	0.0	0.0	0.9090909090909091
gamma_poisson	RF	5000	22	1.0	0.0	0.0	0.0	0.0	0.5454545454545454	0.0	0.45454545454545453	0.25	0.25	0.3125	0.1875	0.09090909090909091	0.0	0.0	0.9090909090909091
gamma_poisson	RF	5000	23	1.0	0.0	0.0	0.0	0.0	0.5757575757575758	0.0	0.42424242424242425	0.25	0.25	0.25	0.25	0.09090909090909091	0.0	0.0	0.9090909090909091
gamma_poisson	RF	5000	24	1.0	0.0	0.0	0.0	0.0	0.45454545454545453	0.0	0.5454545454545454	0.25	0.1875	0.25	0.3125	0.09090909090909091	0.0	0.0	0.9090909090909091
gamma_poisson	RF	5000	25	1.0	0.0	0.0	0.0	0.0	0.48484848484848486	0.0	0.5151515151515151	0.25	0.25	0.3125	0.1875	0.09090909090909091	0.0	0.0	0.9090909090909091
gamma_poisson	EBM	max	1	0.8571428571428571	0.0	0.0	0.14285714285714285	0.0	0.48484848484848486	0.0	0.5151515151515151	0.25	0.125	0.25	0.375	0.09090909090909091	0.0	0.0	0.9090909090909091
gamma_poisson	EBM	max	2	0.9285714285714286	0.0	0.0	0.07142857142857142	0.0	0.5757575757575758	0.0	0.42424242424242425	0.25	0.125	0.3125	0.3125	0.09090909090909091	0.0	0.0	0.9090909090909091
gamma_poisson	EBM	max	3	0.7857142857142857	0.0	0.0	0.21428571428571427	0.0	0.5757575757575758	0.0	0.42424242424242425	0.25	0.1875	0.3125	0.25	0.09090909090909091	0.0	0.0	0.9090909090909091
gamma_poisson	EBM	max	4	0.9285714285714286	0.0	0.0	0.07142857142857142	0.0	0.5151515151515151	0.0	0.48484848484848486	0.25	0.25	0.25	0.25	0.09090909090909091	0.0	0.0	0.9090909090909091
gamma_poisson	EBM	max	5	0.9285714285714286	0.0	0.0	0.07142857142857142	0.0	0.5757575757575758	0.0	0.42424242424242425	0.25	0.1875	0.25	0.3125	0.045454545454545456	0.0	0.0	0.9545454545454546
gamma_poisson	EBM	max	6	0.8571428571428571	0.0	0.0	0.14285714285714285	0.0	0.5454545454545454	0.0	0.45454545454545453	0.25	0.1875	0.3125	0.25	0.0	0.0	0.0	1.0
gamma_poisson	EBM	max	7	0.9285714285714286	0.0	0.0	0.07142857142857142	0.0	0.5757575757575758	0.0	0.42424242424242425	0.25	0.3125	0.3125	0.125	0.09090909090909091	0.0	0.0	0.9090909090909091
gamma_poisson	EBM	max	8	0.7857142857142857	0.0	0.0	0.21428571428571427	0.0	0.5151515151515151	0.0	0.48484848484848486	0.25	0.125	0.3125	0.3125	0.045454545454545456	0.0	0.0	0.9545454545454546
gamma_poisson	EBM	max	9	0.8571428571428571	0.0	0.0	0.14285714285714285	0.0	0.5151515151515151	0.0	0.48484848484848486	0.25	0.1875	0.25	0.3125	0.045454545454545456	0.0	0.0	0.9545454545454546
gamma_poisson	EBM	max	10	1.0	0.0	0.0	0.0	0.0	0.48484848484848486	0.0	0.5151515151515151	0.3125	0.125	0.25	0.3125	0.09090909090909091	0.0	0.0	0.9090909090909091
gamma_poisson	EBM	max	11	0.9285714285714286	0.0	0.0	0.07142857142857142	0.0	0.5151515151515151	0.0	0.48484848484848486	0.25	0.1875	0.25	0.3125	0.09090909090909091	0.0	0.0	0.9090909090909091
gamma_poisson	EBM	max	12	0.7857142857142857	0.0	0.0	0.21428571428571427	0.0	0.42424242424242425	0.0	0.5757575757575758	0.3125	0.125	0.25	0.3125	0.09090909090909091	0.0	0.0	0.9090909090909091
gamma_poisson	EBM	max	13	0.9285714285714286	0.0	0.0	0.07142857142857142	0.0	0.45454545454545453	0.0	0.5454545454545454	0.25	0.25	0.25	0.25	0.09090909090909091	0.0	0.0	0.9090909090909091
gamma_poisson	EBM	max	14	0.9285714285714286	0.0	0.0	0.07142857142857142	0.0	0.5151515151515151	0.0	0.48484848484848486	0.25	0.1875	0.3125	0.25	0.045454545454545456	0.0	0.0	0.9545454545454546
gamma_poisson	EBM	max	15	0.5714285714285714	0.0	0.0	0.42857142857142855	0.0	0.45454545454545453	0.0	0.5454545454545454	0.25	0.1875	0.25	0.3125	0.0	0.0	0.0	1.0
gamma_poisson	EBM	max	16	0.8571428571428571	0.0	0.0	0.14285714285714285	0.0	0.6060606060606061	0.0	0.3939393939393939	0.25	0.1875	0.3125	0.25	0.09090909090909091	0.0	0.0	0.9090909090909091
gamma_poisson	EBM	max	17	0.9285714285714286	0.0	0.0	0.07142857142857142	0.0	0.696969696969697	0.0	0.30303030303030304	0.25	0.1875	0.3125	0.25	0.09090909090909091	0.0	0.0	0.9090909090909091
gamma_poisson	EBM	max	18	0.9285714285714286	0.0	0.0	0.07142857142857142	0.0	0.48484848484848486	0.0	0.5151515151515151	0.25	0.1875	0.3125	0.25	0.09090909090909091	0.0	0.0	0.9090909090909091
gamma_poisson	EBM	max	19	0.8571428571428571	0.0	0.0	0.14285714285714285	0.0	0.5454545454545454	0.0	0.45454545454545453	0.25	0.125	0.25	0.375	0.09090909090909091	0.0	0.0	0.9090909090909091
gamma_poisson	EBM	max	20	0.7142857142857143	0.0	0.0	0.2857142857142857	0.0	0.3939393939393939	0.0	0.6060606060606061	0.25	0.1875	0.25	0.3125	0.0	0.0	0.0	1.0
gamma_poisson	EBM	max	21	0.9285714285714286	0.0	0.0	0.07142857142857142	0.0	0.5757575757575758	0.0	0.42424242424242425	0.25	0.1875	0.25	0.3125	0.045454545454545456	0.0	0.0	0.9545454545454546
gamma_poisson	EBM	max	22	0.7142857142857143	0.0	0.0	0.2857142857142857	0.0	0.45454545454545453	0.0	0.5454545454545454	0.25	0.1875	0.25	0.3125	0.0	0.0	0.0	1.0
gamma_poisson	EBM	max	23	1.0	0.0	0.0	0.0	0.0	0.5151515151515151	0.0	0.48484848484848486	0.25	0.1875	0.3125	0.25	0.09090909090909091	0.0	0.0	0.9090909090909091
gamma_poisson	EBM	max	24	0.8571428571428571	0.0	0.0	0.14285714285714285	0.0	0.48484848484848486	0.0	0.5151515151515151	0.3125	0.0	0.4375	0.25	0.09090909090909091	0.0	0.0	0.9090909090909091
gamma_poisson	EBM	max	25	0.9285714285714286	0.0	0.0	0.07142857142857142	0.0	0.48484848484848486	0.0	0.5151515151515151	0.25	0.1875	0.25	0.3125	0.09090909090909091	0.0	0.0	0.9090909090909091
gamma_poisson	EBM	500	1	0.9285714285714286	0.0	0.0	0.07142857142857142	0.0	0.5757575757575758	0.0	0.42424242424242425	0.25	0.25	0.25	0.25	0.09090909090909091	0.0	0.0	0.9090909090909091
gamma_poisson	EBM	500	2	0.9285714285714286	0.0	0.0	0.07142857142857142	0.0	0.6363636363636364	0.0	0.36363636363636365	0.25	0.25	0.25	0.25	0.09090909090909091	0.0	0.0	0.9090909090909091
gamma_poisson	EBM	500	3	0.9285714285714286	0.0	0.0	0.07142857142857142	0.0	0.5151515151515151	0.0	0.48484848484848486	0.25	0.0625	0.3125	0.375	0.045454545454545456	0.0	0.0	0.9545454545454546
gamma_poisson	EBM	500	4	0.9285714285714286	0.0	0.0	0.07142857142857142	0.0	0.6363636363636364	0.0	0.36363636363636365	0.25	0.25	0.3125	0.1875	0.09090909090909091	0.0	0.0	0.9090909090909091
gamma_poisson	EBM	500	5	0.9285714285714286	0.0	0.0	0.07142857142857142	0.0	0.6666666666666666	0.0	0.3333333333333333	0.25	0.25	0.25	0.25	0.045454545454545456	0.0	0.0	0.9545454545454546
gamma_poisson	EBM	500	6	1.0	0.0	0.0	0.0	0.0	0.5757575757575758	0.0	0.42424242424242425	0.25	0.1875	0.25	0.3125	0.045454545454545456	0.0	0.0	0.9545454545454546
gamma_poisson	EBM	500	7	1.0	0.0	0.0	0.0	0.0	0.5454545454545454	0.0	0.45454545454545453	0.25	0.25	0.3125	0.1875	0.09090909090909091	0.0	0.0	0.9090909090909091
gamma_poisson	EBM	500	8	0.9285714285714286	0.0	0.0	0.07142857142857142	0.0	0.696969696969697	0.0	0.30303030303030304	0.25	0.1875	0.3125	0.25	0.09090909090909091	0.0	0.0	0.9090909090909091
gamma_poisson	EBM	500	9	0.9285714285714286	0.0	0.0	0.07142857142857142	0.0	0.6363636363636364	0.0	0.36363636363636365	0.25	0.25	0.3125	0.1875	0.09090909090909091	0.0	0.0	0.9090909090909091
gamma_poisson	EBM	500	10	0.8571428571428571	0.0	0.0	0.14285714285714285	0.0	0.5151515151515151	0.0	0.48484848484848486	0.25	0.1875	0.25	0.3125	0.09090909090909091	0.0	0.0	0.9090909090909091
gamma_poisson	EBM	500	11	0.9285714285714286	0.0	0.0	0.07142857142857142	0.0	0.6363636363636364	0.0	0.36363636363636365	0.25	0.25	0.25	0.25	0.045454545454545456	0.0	0.0	0.9545454545454546
gamma_poisson	EBM	500	12	0.7857142857142857	0.0	0.0	0.21428571428571427	0.0	0.3939393939393939	0.0	0.6060606060606061	0.25	0.125	0.25	0.375	0.0	0.0	0.0	1.0
gamma_poisson	EBM	500	13	1.0	0.0	0.0	0.0	0.0	0.45454545454545453	0.0	0.5454545454545454	0.25	0.25	0.25	0.25	0.09090909090909091	0.0	0.0	0.9090909090909091
gamma_poisson	EBM	500	14	0.9285714285714286	0.0	0.0	0.07142857142857142	0.0	0.6666666666666666	0.0	0.3333333333333333	0.25	0.1875	0.3125	0.25	0.09090909090909091	0.0	0.0	0.9090909090909091
gamma_poisson	EBM	500	15	0.9285714285714286	0.0	0.0	0.07142857142857142	0.0	0.6363636363636364	0.0	0.36363636363636365	0.25	0.125	0.4375	0.1875	0.0	0.0	0.0	1.0
gamma_poisson	EBM	500	16	0.7857142857142857	0.0	0.0	0.21428571428571427	0.0	0.5757575757575758	0.0	0.42424242424242425	0.25	0.1875	0.25	0.3125	0.09090909090909091	0.0	0.0	0.9090909090909091
gamma_poisson	EBM	500	17	0.9285714285714286	0.0	0.0	0.07142857142857142	0.0	0.6363636363636364	0.0	0.36363636363636365	0.25	0.25	0.25	0.25	0.09090909090909091	0.0	0.0	0.9090909090909091
gamma_poisson	EBM	500	18	0.7857142857142857	0.0	0.0	0.21428571428571427	0.0	0.42424242424242425	0.0	0.5757575757575758	0.25	0.125	0.25	0.375	0.0	0.0	0.0	1.0
gamma_poisson	EBM	500	19	0.9285714285714286	0.0	0.0	0.07142857142857142	0.0	0.6363636363636364	0.0	0.36363636363636365	0.25	0.1875	0.3125	0.25	0.09090909090909091	0.0	0.0	0.9090909090909091
gamma_poisson	EBM	500	20	0.8571428571428571	0.0	0.0	0.14285714285714285	0.0	0.5757575757575758	0.0	0.42424242424242425	0.25	0.1875	0.3125	0.25	0.0	0.0	0.0	1.0
gamma_poisson	EBM	500	21	0.9285714285714286	0.0	0.0	0.07142857142857142	0.0	0.6666666666666666	0.0	0.3333333333333333	0.25	0.1875	0.25	0.3125	0.09090909090909091	0.0	0.0	0.9090909090909091
gamma_poisson	EBM	500	22	0.9285714285714286	0.0	0.0	0.07142857142857142	0.0	0.5151515151515151	0.0	0.48484848484848486	0.25	0.1875	0.25	0.3125	0.09090909090909091	0.0	0.0	0.9090909090909091
gamma_poisson	EBM	500	23	0.7142857142857143	0.0	0.0	0.2857142857142857	0.0	0.6666666666666666	0.0	0.3333333333333333	0.1875	0.1875	0.3125	0.3125	0.09090909090909091	0.0	0.0	0.9090909090909091
gamma_poisson	EBM	500	24	0.7857142857142857	0.0	0.0	0.21428571428571427	0.0	0.5454545454545454	0.0	0.45454545454545453	0.25	0.1875	0.3125	0.25	0.09090909090909091	0.0	0.0	0.9090909090909091
gamma_poisson	EBM	500	25	0.9285714285714286	0.0	0.0	0.07142857142857142	0.0	0.45454545454545453	0.0	0.5454545454545454	0.25	0.1875	0.25	0.3125	0.09090909090909091	0.0	0.0	0.9090909090909091
gamma_poisson	EBM	5000	1	0.9285714285714286	0.0	0.0	0.07142857142857142	0.0	0.5151515151515151	0.0	0.48484848484848486	0.25	0.25	0.25	0.25	0.045454545454545456	0.0	0.0	0.9545454545454546
gamma_poisson	EBM	5000	2	1.0	0.0	0.0	0.0	0.0	0.6666666666666666	0.0	0.3333333333333333	0.25	0.25	0.25	0.25	0.09090909090909091	0.0	0.0	0.9090909090909091
gamma_poisson	EBM	5000	3	0.9285714285714286	0.0	0.0	0.07142857142857142	0.0	0.6363636363636364	0.0	0.36363636363636365	0.25	0.25	0.25	0.25	0.09090909090909091	0.0	0.0	0.9090909090909091
gamma_poisson	EBM	5000	4	0.9285714285714286	0.0	0.0	0.07142857142857142	0.0	0.696969696969697	0.0	0.30303030303030304	0.25	0.25	0.25	0.25	0.09090909090909091	0.0	0.0	0.9090909090909091
gamma_poisson	EBM	5000	5	0.9285714285714286	0.0	0.0	0.07142857142857142	0.0	0.6060606060606061	0.0	0.3939393939393939	0.25	0.1875	0.3125	0.25	0.09090909090909091	0.0	0.0	0.9090909090909091
gamma_poisson	EBM	5000	6	1.0	0.0	0.0	0.0	0.0	0.6363636363636364	0.0	0.36363636363636365	0.25	0.25	0.25	0.25	0.09090909090909091	0.0	0.0	0.9090909090909091
gamma_poisson	EBM	5000	7	1.0	0.0	0.0	0.0	0.0	0.6060606060606061	0.0	0.3939393939393939	0.25	0.25	0.25	0.25	0.09090909090909091	0.0	0.0	0.9090909090909091
gamma_poisson	EBM	5000	8	1.0	0.0	0.0	0.0	0.0	0.5454545454545454	0.0	0.45454545454545453	0.25	0.25	0.25	0.25	0.09090909090909091	0.0	0.0	0.9090909090909091
gamma_poisson	EBM	5000	9	1.0	0.0	0.0	0.0	0.0	0.6060606060606061	0.0	0.3939393939393939	0.25	0.25	0.25	0.25	0.09090909090909091	0.0	0.0	0.9090909090909091
gamma_poisson	EBM	5000	10	1.0	0.0	0.0	0.0	0.0	0.5757575757575758	0.0	0.42424242424242425	0.25	0.1875	0.3125	0.25	0.09090909090909091	0.0	0.0	0.9090909090909091
gamma_poisson	EBM	5000	11	1.0	0.0	0.0	0.0	0.0	0.5757575757575758	0.0	0.42424242424242425	0.25	0.25	0.25	0.25	0.09090909090909091	0.0	0.0	0.9090909090909091
gamma_poisson	EBM	5000	12	0.9285714285714286	0.0	0.0	0.07142857142857142	0.0	0.6363636363636364	0.0	0.36363636363636365	0.25	0.25	0.25	0.25	0.09090909090909091	0.0	0.0	0.9090909090909091
gamma_poisson	EBM	5000	13	1.0	0.0	0.0	0.0	0.0	0.5757575757575758	0.0	0.42424242424242425	0.25	0.25	0.25	0.25	0.09090909090909091	0.0	0.0	0.9090909090909091
gamma_poisson	EBM	5000	14	0.9285714285714286	0.0	0.0	0.07142857142857142	0.0	0.6666666666666666	0.0	0.3333333333333333	0.25	0.25	0.25	0.25	0.09090909090909091	0.0	0.0	0.9090909090909091
gamma_poisson	EBM	5000	15	0.9285714285714286	0.0	0.0	0.07142857142857142	0.0	0.5757575757575758	0.0	0.42424242424242425	0.25	0.25	0.25	0.25	0.09090909090909091	0.0	0.0	0.9090909090909091
gamma_poisson	EBM	5000	16	1.0	0.0	0.0	0.0	0.0	0.5151515151515151	0.0	0.48484848484848486	0.25	0.25	0.25	0.25	0.09090909090909091	0.0	0.0	0.9090909090909091
gamma_poisson	EBM	5000	17	0.9285714285714286	0.0	0.0	0.07142857142857142	0.0	0.6666666666666666	0.0	0.3333333333333333	0.25	0.3125	0.25	0.1875	0.09090909090909091	0.0	0.0	0.9090909090909091
gamma_poisson	EBM	5000	18	0.9285714285714286	0.0	0.0	0.07142857142857142	0.0	0.5757575757575758	0.0	0.42424242424242425	0.25	0.25	0.25	0.25	0.09090909090909091	0.0	0.0	0.9090909090909091
gamma_poisson	EBM	5000	19	0.9285714285714286	0.0	0.0	0.07142857142857142	0.0	0.6666666666666666	0.0	0.3333333333333333	0.25	0.25	0.3125	0.1875	0.045454545454545456	0.0	0.0	0.9545454545454546
gamma_poisson	EBM	5000	20	0.9285714285714286	0.0	0.0	0.07142857142857142	0.0	0.5454545454545454	0.0	0.45454545454545453	0.25	0.25	0.25	0.25	0.045454545454545456	0.0	0.0	0.9545454545454546
gamma_poisson	EBM	5000	21	0.9285714285714286	0.0	0.0	0.07142857142857142	0.0	0.6666666666666666	0.0	0.3333333333333333	0.25	0.25	0.25	0.25	0.09090909090909091	0.0	0.0	0.9090909090909091
gamma_poisson	EBM	5000	22	0.9285714285714286	0.0	0.0	0.07142857142857142	0.0	0.5454545454545454	0.0	0.45454545454545453	0.25	0.25	0.25	0.25	0.09090909090909091	0.0	0.0	0.9090909090909091
gamma_poisson	EBM	5000	23	1.0	0.0	0.0	0.0	0.0	0.6666666666666666	0.0	0.3333333333333333	0.25	0.25	0.25	0.25	0.09090909090909091	0.0	0.0	0.9090909090909091
gamma_poisson	EBM	5000	24	0.9285714285714286	0.0	0.0	0.07142857142857142	0.0	0.6060606060606061	0.0	0.3939393939393939	0.25	0.25	0.25	0.25	0.09090909090909091	0.0	0.0	0.9090909090909091
gamma_poisson	EBM	5000	25	1.0	0.0	0.0	0.0	0.0	0.5757575757575758	0.0	0.42424242424242425	0.25	0.25	0.25	0.25	0.09090909090909091	0.0	0.0	0.9090909090909091
gamma_poisson	SVM-RBF	max	1	1.0	0.0	0.0	0.0	0.0	0.36363636363636365	0.0	0.6363636363636364	0.25	0.1875	0.25	0.3125	0.045454545454545456	0.0	0.0	0.9545454545454546
gamma_poisson	SVM-RBF	max	2	0.7857142857142857	0.0	0.0	0.21428571428571427	0.0	0.36363636363636365	0.0	0.6363636363636364	0.25	0.1875	0.25	0.3125	0.045454545454545456	0.0	0.0	0.9545454545454546
gamma_poisson	SVM-RBF	max	3	1.0	0.0	0.0	0.0	0.0	0.3939393939393939	0.0	0.6060606060606061	0.25	0.25	0.25	0.25	0.045454545454545456	0.0	0.0	0.9545454545454546
gamma_poisson	SVM-RBF	max	4	0.8571428571428571	0.0	0.0	0.14285714285714285	0.0	0.3939393939393939	0.0	0.6060606060606061	0.3125	0.3125	0.125	0.25	0.045454545454545456	0.0	0.0	0.9545454545454546
gamma_poisson	SVM-RBF	max	5	0.7857142857142857	0.0	0.0	0.21428571428571427	0.0	0.3939393939393939	0.0	0.6060606060606061	0.25	0.1875	0.25	0.3125	0.045454545454545456	0.0	0.0	0.9545454545454546
gamma_poisson	SVM-RBF	max	6	0.7857142857142857	0.0	0.0	0.21428571428571427	0.0	0.3939393939393939	0.0	0.6060606060606061	0.25	0.1875	0.25	0.3125	0.045454545454545456	0.0	0.0	0.9545454545454546
gamma_poisson	SVM-RBF	max	7	1.0	0.0	0.0	0.0	0.0	0.36363636363636365	0.0	0.6363636363636364	0.25	0.25	0.25	0.25	0.09090909090909091	0.0	0.0	0.9090909090909091
gamma_poisson	SVM-RBF	max	8	0.8571428571428571	0.0	0.0	0.14285714285714285	0.0	0.3939393939393939	0.0	0.6060606060606061	0.25	0.1875	0.25	0.3125	0.045454545454545456	0.0	0.0	0.9545454545454546
gamma_poisson	SVM-RBF	max	9	0.6428571428571429	0.0	0.0	0.35714285714285715	0.0	0.36363636363636365	0.0	0.6363636363636364	0.25	0.25	0.25	0.25	0.045454545454545456	0.0	0.0	0.9545454545454546
gamma_poisson	SVM-RBF	max	10	0.9285714285714286	0.0	0.0	0.07142857142857142	0.0	0.3939393939393939	0.0	0.6060606060606061	0.25	0.25	0.25	0.25	0.045454545454545456	0.0	0.0	0.9545454545454546
gamma_poisson	SVM-RBF	max	11	0.8571428571428571	0.0	0.0	0.14285714285714285	0.0	0.30303030303030304	0.0	0.696969696969697	0.25	0.1875	0.25	0.3125	0.045454545454545456	0.0	0.0	0.9545454545454546
gamma_poisson	SVM-RBF	max	12	0.7857142857142857	0.0	0.0	0.21428571428571427	0.0	0.24242424242424243	0.0	0.7575757575757576	0.25	0.1875	0.1875	0.375	0.045454545454545456	0.0	0.0	0.9545454545454546
gamma_poisson	SVM-RBF	max	13	0.7857142857142857	0.0	0.0	0.21428571428571427	0.0	0.2727272727272727	0.0	0.7272727272727273	0.25	0.25	0.25	0.25	0.045454545454545456	0.0	0.0	0.9545454545454546
gamma_poisson	SVM-RBF	max	14	0.8571428571428571	0.0	0.0	0.14285714285714285	0.0	0.36363636363636365	0.0	0.6363636363636364	0.25	0.1875	0.25	0.3125	0.045454545454545456	0.0	0.0	0.9545454545454546
gamma_poisson	SVM-RBF	max	15	0.8571428571428571	0.0	0.0	0.14285714285714285	0.0	0.42424242424242425	0.0	0.5757575757575758	0.25	0.25	0.25	0.25	0.045454545454545456	0.0	0.0	0.9545454545454546
gamma_poisson	SVM-RBF	max	16	0.7142857142857143	0.0	0.0	0.2857142857142857	0.0	0.3333333333333333	0.0	0.6666666666666666	0.25	0.1875	0.25	0.3125	0.0	0.0	0.0	1.0
gamma_poisson	SVM-RBF	max	17	0.8571428571428571	0.0	0.0	0.14285714285714285	0.0	0.36363636363636365	0.0	0.6363636363636364	0.25	0.1875	0.25	0.3125	0.045454545454545456	0.0	0.0	0.9545454545454546
gamma_poisson	SVM-RBF	max	18	1.0	0.0	0.0	0.0	0.0	0.36363636363636365	0.0	0.6363636363636364	0.25	0.1875	0.25	0.3125	0.09090909090909091	0.0	0.0	0.9090909090909091
gamma_poisson	SVM-RBF	max	19	0.7857142857142857	0.0	0.0	0.21428571428571427	0.0	0.36363636363636365	0.0	0.6363636363636364	0.25	0.1875	0.25	0.3125	0.045454545454545456	0.0	0.0	0.9545454545454546
gamma_poisson	SVM-RBF	max	20	0.7857142857142857	0.0	0.0	0.21428571428571427	0.0	0.30303030303030304	0.0	0.696969696969697	0.25	0.1875	0.25	0.3125	0.045454545454545456	0.0	0.0	0.9545454545454546
gamma_poisson	SVM-RBF	max	21	0.7857142857142857	0.0	0.0	0.21428571428571427	0.0	0.3939393939393939	0.0	0.6060606060606061	0.25	0.25	0.25	0.25	0.045454545454545456	0.0	0.0	0.9545454545454546
gamma_poisson	SVM-RBF	max	22	0.7857142857142857	0.0	0.0	0.21428571428571427	0.0	0.30303030303030304	0.0	0.696969696969697	0.25	0.125	0.25	0.375	0.0	0.0	0.0	1.0
gamma_poisson	SVM-RBF	max	23	0.8571428571428571	0.0	0.0	0.14285714285714285	0.0	0.36363636363636365	0.0	0.6363636363636364	0.25	0.25	0.25	0.25	0.045454545454545456	0.0	0.0	0.9545454545454546
gamma_poisson	SVM-RBF	max	24	1.0	0.0	0.0	0.0	0.0	0.3939393939393939	0.0	0.6060606060606061	0.25	0.25	0.25	0.25	0.045454545454545456	0.0	0.0	0.9545454545454546
gamma_poisson	SVM-RBF	max	25	1.0	0.0	0.0	0.0	0.0	0.36363636363636365	0.0	0.6363636363636364	0.25	0.1875	0.25	0.3125	0.045454545454545456	0.0	0.0	0.9545454545454546
gamma_poisson	SVM-RBF	500	1	0.8571428571428571	0.0	0.0	0.14285714285714285	0.0	0.3939393939393939	0.0	0.6060606060606061	0.25	0.25	0.25	0.25	0.0	0.0	0.0	1.0
gamma_poisson	SVM-RBF	500	2	0.9285714285714286	0.0	0.0	0.07142857142857142	0.0	0.45454545454545453	0.0	0.5454545454545454	0.25	0.3125	0.25	0.1875	0.045454545454545456	0.0	0.0	0.9545454545454546
gamma_poisson	SVM-RBF	500	3	0.9285714285714286	0.0	0.0	0.07142857142857142	0.0	0.3333333333333333	0.0	0.6666666666666666	0.25	0.1875	0.25	0.3125	0.045454545454545456	0.0	0.0	0.9545454545454546
gamma_poisson	SVM-RBF	500	4	0.8571428571428571	0.0	0.0	0.14285714285714285	0.0	0.48484848484848486	0.0	0.5151515151515151	0.25	0.3125	0.25	0.1875	0.045454545454545456	0.0	0.0	0.9545454545454546
gamma_poisson	SVM-RBF	500	5	0.9285714285714286	0.0	0.0	0.07142857142857142	0.0	0.3333333333333333	0.0	0.6666666666666666	0.25	0.1875	0.25	0.3125	0.045454545454545456	0.0	0.0	0.9545454545454546
gamma_poisson	SVM-RBF	500	6	0.8571428571428571	0.0	0.0	0.14285714285714285	0.0	0.3939393939393939	0.0	0.6060606060606061	0.25	0.25	0.25	0.25	0.045454545454545456	0.0	0.0	0.9545454545454546
gamma_poisson	SVM-RBF	500	7	0.9285714285714286	0.0	0.0	0.07142857142857142	0.0	0.42424242424242425	0.0	0.5757575757575758	0.3125	0.25	0.1875	0.25	0.045454545454545456	0.0	0.0	0.9545454545454546
gamma_poisson	SVM-RBF	500	8	0.8571428571428571	0.0	0.0	0.14285714285714285	0.0	0.45454545454545453	0.0	0.5454545454545454	0.25	0.1875	0.25	0.3125	0.045454545454545456	0.0	0.0	0.9545454545454546
gamma_poisson	SVM-RBF	500	9	0.7142857142857143	0.0	0.0	0.2857142857142857	0.0	0.3333333333333333	0.0	0.6666666666666666	0.3125	0.25	0.1875	0.25	0.045454545454545456	0.0	0.0	0.9545454545454546
gamma_poisson	SVM-RBF	500	10	0.9285714285714286	0.0	0.0	0.07142857142857142	0.0	0.3939393939393939	0.0	0.6060606060606061	0.25	0.1875	0.25	0.3125	0.045454545454545456	0.0	0.0	0.9545454545454546
gamma_poisson	SVM-RBF	500	11	0.7857142857142857	0.0	0.0	0.21428571428571427	0.0	0.36363636363636365	0.0	0.6363636363636364	0.25	0.1875	0.25	0.3125	0.0	0.0	0.0	1.0
gamma_poisson	SVM-RBF	500	12	0.7857142857142857	0.0	0.0	0.21428571428571427	0.0	0.36363636363636365	0.0	0.6363636363636364	0.3125	0.25	0.1875	0.25	0.0	0.0	0.0	1.0
gamma_poisson	SVM-RBF	500	13	0.7142857142857143	0.0	0.0	0.2857142857142857	0.0	0.3939393939393939	0.0	0.6060606060606061	0.25	0.25	0.25	0.25	0.045454545454545456	0.0	0.0	0.9545454545454546
gamma_poisson	SVM-RBF	500	14	0.6428571428571429	0.0	0.0	0.35714285714285715	0.0	0.3333333333333333	0.0	0.6666666666666666	0.25	0.1875	0.25	0.3125	0.045454545454545456	0.0	0.0	0.9545454545454546
gamma_poisson	SVM-RBF	500	15	0.9285714285714286	0.0	0.0	0.07142857142857142	0.0	0.3939393939393939	0.0	0.6060606060606061	0.25	0.25	0.25	0.25	0.045454545454545456	0.0	0.0	0.9545454545454546
gamma_poisson	SVM-RBF	500	16	0.8571428571428571	0.0	0.0	0.14285714285714285	0.0	0.42424242424242425	0.0	0.5757575757575758	0.3125	0.25	0.1875	0.25	0.045454545454545456	0.0	0.0	0.9545454545454546
gamma_poisson	SVM-RBF	500	17	0.7857142857142857	0.0	0.0	0.21428571428571427	0.0	0.45454545454545453	0.0	0.5454545454545454	0.25	0.25	0.25	0.25	0.0	0.0	0.0	1.0
gamma_poisson	SVM-RBF	500	18	0.9285714285714286	0.0	0.0	0.07142857142857142	0.0	0.48484848484848486	0.0	0.5151515151515151	0.25	0.25	0.25	0.25	0.09090909090909091	0.0	0.0	0.9090909090909091
gamma_poisson	SVM-RBF	500	19	0.7857142857142857	0.0	0.0	0.21428571428571427	0.0	0.36363636363636365	0.0	0.6363636363636364	0.25	0.1875	0.25	0.3125	0.045454545454545456	0.0	0.0	0.9545454545454546
gamma_poisson	SVM-RBF	500	20	0.7142857142857143	0.0	0.0	0.2857142857142857	0.0	0.3333333333333333	0.0	0.6666666666666666	0.25	0.1875	0.25	0.3125	0.0	0.0	0.0	1.0
gamma_poisson	SVM-RBF	500	21	0.7857142857142857	0.0	0.0	0.21428571428571427	0.0	0.36363636363636365	0.0	0.6363636363636364	0.3125	0.25	0.1875	0.25	0.0	0.0	0.0	1.0
gamma_poisson	SVM-RBF	500	22	1.0	0.0	0.0	0.0	0.0	0.3333333333333333	0.0	0.6666666666666666	0.3125	0.1875	0.1875	0.3125	0.045454545454545456	0.0	0.0	0.9545454545454546
gamma_poisson	SVM-RBF	500	23	0.8571428571428571	0.0	0.0	0.14285714285714285	0.0	0.3939393939393939	0.0	0.6060606060606061	0.25	0.25	0.25	0.25	0.045454545454545456	0.0	0.0	0.9545454545454546
gamma_poisson	SVM-RBF	500	24	0.5714285714285714	0.0	0.0	0.42857142857142855	0.0	0.3939393939393939	0.0	0.6060606060606061	0.25	0.1875	0.1875	0.375	0.045454545454545456	0.0	0.0	0.9545454545454546
gamma_poisson	SVM-RBF	500	25	0.9285714285714286	0.0	0.0	0.07142857142857142	0.0	0.3939393939393939	0.0	0.6060606060606061	0.25	0.125	0.25	0.375	0.045454545454545456	0.0	0.0	0.9545454545454546
gamma_poisson	SVM-RBF	5000	1	0.9285714285714286	0.0	0.0	0.07142857142857142	0.0	0.3333333333333333	0.0	0.6666666666666666	0.3125	0.1875	0.1875	0.3125	0.0	0.0	0.0	1.0
gamma_poisson	SVM-RBF	5000	2	0.9285714285714286	0.0	0.0	0.07142857142857142	0.0	0.5151515151515151	0.0	0.48484848484848486	0.25	0.25	0.25	0.25	0.045454545454545456	0.0	0.0	0.9545454545454546
gamma_poisson	SVM-RBF	5000	3	0.9285714285714286	0.0	0.0	0.07142857142857142	0.0	0.3939393939393939	0.0	0.6060606060606061	0.3125	0.25	0.1875	0.25	0.045454545454545456	0.0	0.0	0.9545454545454546
gamma_poisson	SVM-RBF	5000	4	0.7857142857142857	0.0	0.0	0.21428571428571427	0.0	0.42424242424242425	0.0	0.5757575757575758	0.3125	0.1875	0.1875	0.3125	0.0	0.0	0.0	1.0
gamma_poisson	SVM-RBF	5000	5	0.9285714285714286	0.0	0.0	0.07142857142857142	0.0	0.5151515151515151	0.0	0.48484848484848486	0.25	0.25	0.25	0.25	0.045454545454545456	0.0	0.0	0.9545454545454546
gamma_poisson	SVM-RBF	5000	6	1.0	0.0	0.0	0.0	0.0	0.5454545454545454	0.0	0.45454545454545453	0.25	0.25	0.25	0.25	0.045454545454545456	0.0	0.0	0.9545454545454546
gamma_poisson	SVM-RBF	5000	7	1.0	0.0	0.0	0.0	0.0	0.48484848484848486	0.0	0.5151515151515151	0.25	0.25	0.25	0.25	0.09090909090909091	0.0	0.0	0.9090909090909091
gamma_poisson	SVM-RBF	5000	8	0.7142857142857143	0.0	0.0	0.2857142857142857	0.0	0.48484848484848486	0.0	0.5151515151515151	0.25	0.25	0.25	0.25	0.045454545454545456	0.0	0.0	0.9545454545454546
gamma_poisson	SVM-RBF	5000	9	0.7142857142857143	0.0	0.0	0.2857142857142857	0.0	0.3939393939393939	0.0	0.6060606060606061	0.25	0.1875	0.25	0.3125	0.0	0.0	0.0	1.0
gamma_poisson	SVM-RBF	5000	10	0.9285714285714286	0.0	0.0	0.07142857142857142	0.0	0.3333333333333333	0.0	0.6666666666666666	0.25	0.25	0.25	0.25	0.045454545454545456	0.0	0.0	0.9545454545454546
gamma_poisson	SVM-RBF	5000	11	1.0	0.0	0.0	0.0	0.0	0.36363636363636365	0.0	0.6363636363636364	0.3125	0.1875	0.1875	0.3125	0.09090909090909091	0.0	0.0	0.9090909090909091
gamma_poisson	SVM-RBF	5000	12	0.9285714285714286	0.0	0.0	0.07142857142857142	0.0	0.3333333333333333	0.0	0.6666666666666666	0.3125	0.25	0.1875	0.25	0.045454545454545456	0.0	0.0	0.9545454545454546
gamma_poisson	SVM-RBF	5000	13	0.7857142857142857	0.0	0.0	0.21428571428571427	0.0	0.36363636363636365	0.0	0.6363636363636364	0.3125	0.25	0.1875	0.25	0.045454545454545456	0.0	0.0	0.9545454545454546
gamma_poisson	SVM-RBF	5000	14	0.9285714285714286	0.0	0.0	0.07142857142857142	0.0	0.3939393939393939	0.0	0.6060606060606061	0.25	0.25	0.25	0.25	0.045454545454545456	0.0	0.0	0.9545454545454546
gamma_poisson	SVM-RBF	5000	15	0.7857142857142857	0.0	0.0	0.21428571428571427	0.0	0.42424242424242425	0.0	0.5757575757575758	0.25	0.25	0.25	0.25	0.0	0.0	0.0	1.0
gamma_poisson	SVM-RBF	5000	16	0.9285714285714286	0.0	0.0	0.07142857142857142	0.0	0.36363636363636365	0.0	0.6363636363636364	0.25	0.25	0.25	0.25	0.0	0.0	0.0	1.0
gamma_poisson	SVM-RBF	5000	17	0.9285714285714286	0.0	0.0	0.07142857142857142	0.0	0.5151515151515151	0.0	0.48484848484848486	0.25	0.25	0.25	0.25	0.045454545454545456	0.0	0.0	0.9545454545454546
gamma_poisson	SVM-RBF	5000	18	1.0	0.0	0.0	0.0	0.0	0.48484848484848486	0.0	0.5151515151515151	0.3125	0.25	0.1875	0.25	0.09090909090909091	0.0	0.0	0.9090909090909091
gamma_poisson	SVM-RBF	5000	19	0.9285714285714286	0.0	0.0	0.07142857142857142	0.0	0.5151515151515151	0.0	0.48484848484848486	0.25	0.25	0.25	0.25	0.045454545454545456	0.0	0.0	0.9545454545454546
gamma_poisson	SVM-RBF	5000	20	0.7857142857142857	0.0	0.0	0.21428571428571427	0.0	0.3939393939393939	0.0	0.6060606060606061	0.25	0.25	0.25	0.25	0.0	0.0	0.0	1.0
gamma_poisson	SVM-RBF	5000	21	0.7857142857142857	0.0	0.0	0.21428571428571427	0.0	0.45454545454545453	0.0	0.5454545454545454	0.25	0.25	0.25	0.25	0.045454545454545456	0.0	0.0	0.9545454545454546
gamma_poisson	SVM-RBF	5000	22	1.0	0.0	0.0	0.0	0.0	0.3333333333333333	0.0	0.6666666666666666	0.3125	0.1875	0.1875	0.3125	0.09090909090909091	0.0	0.0	0.9090909090909091
gamma_poisson	SVM-RBF	5000	23	1.0	0.0	0.0	0.0	0.0	0.3939393939393939	0.0	0.6060606060606061	0.25	0.25	0.25	0.25	0.09090909090909091	0.0	0.0	0.9090909090909091
gamma_poisson	SVM-RBF	5000	24	0.7857142857142857	0.0	0.0	0.21428571428571427	0.0	0.3939393939393939	0.0	0.6060606060606061	0.25	0.25	0.25	0.25	0.0	0.0	0.0	1.0
gamma_poisson	SVM-RBF	5000	25	0.7857142857142857	0.0	0.0	0.21428571428571427	0.0	0.36363636363636365	0.0	0.6363636363636364	0.25	0.25	0.25	0.25	0.045454545454545456	0.0	0.0	0.9545454545454546
local_crossover	Logistic	max	1	0.6428571428571429	0.0	0.0	0.35714285714285715	0.0	0.09090909090909091	0.0	0.9090909090909091	0.3125	0.1875	0.0	0.5	0.0	0.0	0.0	1.0
local_crossover	Logistic	max	2	0.6428571428571429	0.0	0.0	0.35714285714285715	0.0	0.6060606060606061	0.0	0.3939393939393939	0.3125	0.4375	0.0625	0.1875	0.0	0.0	0.0	1.0
local_crossover	Logistic	max	3	0.6428571428571429	0.0	0.0	0.35714285714285715	0.0	0.2727272727272727	0.0	0.7272727272727273	0.3125	0.25	0.1875	0.25	0.045454545454545456	0.0	0.0	0.9545454545454546
local_crossover	Logistic	max	4	0.5714285714285714	0.0	0.0	0.42857142857142855	0.0	0.30303030303030304	0.0	0.696969696969697	0.3125	0.3125	0.0	0.375	0.0	0.0	0.0	1.0
local_crossover	Logistic	max	5	0.9285714285714286	0.0	0.0	0.07142857142857142	0.0	0.3939393939393939	0.0	0.6060606060606061	0.3125	0.375	0.0625	0.25	0.0	0.0	0.0	1.0
local_crossover	Logistic	max	6	0.5714285714285714	0.0	0.0	0.42857142857142855	0.0	0.5757575757575758	0.0	0.42424242424242425	0.3125	0.25	0.0625	0.375	0.0	0.0	0.0	1.0
local_crossover	Logistic	max	7	1.0	0.0	0.0	0.0	0.0	0.30303030303030304	0.0	0.696969696969697	0.3125	0.3125	0.125	0.25	0.09090909090909091	0.0	0.0	0.9090909090909091
local_crossover	Logistic	max	8	0.5714285714285714	0.0	0.0	0.42857142857142855	0.0	0.36363636363636365	0.0	0.6363636363636364	0.25	0.375	0.0	0.375	0.0	0.0	0.0	1.0
local_crossover	Logistic	max	9	0.5	0.0	0.0	0.5	0.0	0.42424242424242425	0.0	0.5757575757575758	0.3125	0.375	0.0625	0.25	0.0	0.0	0.0	1.0
local_crossover	Logistic	max	10	0.5	0.0	0.0	0.5	0.0	0.2727272727272727	0.0	0.7272727272727273	0.3125	0.25	0.125	0.3125	0.0	0.0	0.0	1.0
local_crossover	Logistic	max	11	0.5	0.0	0.0	0.5	0.0	0.3939393939393939	0.0	0.6060606060606061	0.3125	0.375	0.0	0.3125	0.0	0.0	0.0	1.0
local_crossover	Logistic	max	12	0.5	0.0	0.0	0.5	0.0	0.21212121212121213	0.0	0.7878787878787878	0.25	0.25	0.0	0.5	0.0	0.0	0.0	1.0
local_crossover	Logistic	max	13	0.5714285714285714	0.0	0.0	0.42857142857142855	0.0	0.3333333333333333	0.0	0.6666666666666666	0.3125	0.375	0.0625	0.25	0.0	0.0	0.0	1.0
local_crossover	Logistic	max	14	0.5714285714285714	0.0	0.0	0.42857142857142855	0.0	0.42424242424242425	0.0	0.5757575757575758	0.25	0.3125	0.125	0.3125	0.0	0.0	0.0	1.0
local_crossover	Logistic	max	15	0.8571428571428571	0.0	0.0	0.14285714285714285	0.0	0.36363636363636365	0.0	0.6363636363636364	0.4375	0.1875	0.1875	0.1875	0.09090909090909091	0.0	0.0	0.9090909090909091
local_crossover	Logistic	max	16	0.8571428571428571	0.0	0.0	0.14285714285714285	0.0	0.5757575757575758	0.0	0.42424242424242425	0.3125	0.4375	0.0	0.25	0.09090909090909091	0.0	0.0	0.9090909090909091
local_crossover	Logistic	max	17	0.5714285714285714	0.0	0.0	0.42857142857142855	0.0	0.2727272727272727	0.0	0.7272727272727273	0.3125	0.125	0.25	0.3125	0.0	0.0	0.0	1.0
local_crossover	Logistic	max	18	0.6428571428571429	0.0	0.0	0.35714285714285715	0.0	0.45454545454545453	0.0	0.5454545454545454	0.3125	0.375	0.0	0.3125	0.0	0.0	0.0	1.0
local_crossover	Logistic	max	19	0.5714285714285714	0.0	0.0	0.42857142857142855	0.0	0.45454545454545453	0.0	0.5454545454545454	0.3125	0.375	0.0625	0.25	0.045454545454545456	0.0	0.0	0.9545454545454546
local_crossover	Logistic	max	20	0.5714285714285714	0.0	0.0	0.42857142857142855	0.0	0.3333333333333333	0.0	0.6666666666666666	0.3125	0.375	0.0625	0.25	0.045454545454545456	0.0	0.0	0.9545454545454546
local_crossover	Logistic	max	21	0.42857142857142855	0.0	0.0	0.5714285714285714	0.0	0.24242424242424243	0.0	0.7575757575757576	0.3125	0.1875	0.125	0.375	0.0	0.0	0.0	1.0
local_crossover	Logistic	max	22	0.5	0.0	0.0	0.5	0.0	0.2727272727272727	0.0	0.7272727272727273	0.375	0.25	0.0625	0.3125	0.045454545454545456	0.0	0.0	0.9545454545454546
local_crossover	Logistic	max	23	0.5	0.0	0.0	0.5	0.0	0.3333333333333333	0.0	0.6666666666666666	0.25	0.375	0.0	0.375	0.0	0.0	0.0	1.0
local_crossover	Logistic	max	24	0.6428571428571429	0.0	0.0	0.35714285714285715	0.0	0.5454545454545454	0.0	0.45454545454545453	0.25	0.375	0.0625	0.3125	0.0	0.0	0.0	1.0
local_crossover	Logistic	max	25	0.7142857142857143	0.0	0.0	0.2857142857142857	0.0	0.21212121212121213	0.0	0.7878787878787878	0.3125	0.25	0.0625	0.375	0.0	0.0	0.0	1.0
local_crossover	Logistic	500	1	0.8571428571428571	0.0	0.0	0.14285714285714285	0.0	0.30303030303030304	0.0	0.696969696969697	0.3125	0.25	0.0	0.4375	0.045454545454545456	0.0	0.0	0.9545454545454546
local_crossover	Logistic	500	2	0.5714285714285714	0.0	0.0	0.42857142857142855	0.0	0.5454545454545454	0.0	0.45454545454545453	0.3125	0.375	0.0625	0.25	0.045454545454545456	0.0	0.0	0.9545454545454546
local_crossover	Logistic	500	3	0.8571428571428571	0.0	0.0	0.14285714285714285	0.0	0.6060606060606061	0.0	0.3939393939393939	0.3125	0.375	0.0625	0.25	0.09090909090909091	0.0	0.0	0.9090909090909091
local_crossover	Logistic	500	4	0.5714285714285714	0.0	0.0	0.42857142857142855	0.0	0.42424242424242425	0.0	0.5757575757575758	0.3125	0.25	0.0	0.4375	0.0	0.0	0.0	1.0
local_crossover	Logistic	500	5	0.8571428571428571	0.0	0.0	0.14285714285714285	0.0	0.696969696969697	0.0	0.30303030303030304	0.3125	0.375	0.0625	0.25	0.045454545454545456	0.0	0.0	0.9545454545454546
local_crossover	Logistic	500	6	0.5714285714285714	0.0	0.0	0.42857142857142855	0.0	0.696969696969697	0.0	0.30303030303030304	0.3125	0.3125	0.0	0.375	0.0	0.0	0.0	1.0
local_crossover	Logistic	500	7	0.9285714285714286	0.0	0.0	0.07142857142857142	0.0	0.5454545454545454	0.0	0.45454545454545453	0.3125	0.25	0.125	0.3125	0.09090909090909091	0.0	0.0	0.9090909090909091
local_crossover	Logistic	500	8	0.6428571428571429	0.0	0.0	0.35714285714285715	0.0	0.45454545454545453	0.0	0.5454545454545454	0.3125	0.3125	0.0	0.375	0.0	0.0	0.0	1.0
local_crossover	Logistic	500	9	0.6428571428571429	0.0	0.0	0.35714285714285715	0.0	0.36363636363636365	0.0	0.6363636363636364	0.3125	0.25	0.0	0.4375	0.0	0.0	0.0	1.0
local_crossover	Logistic	500	10	0.6428571428571429	0.0	0.0	0.35714285714285715	0.0	0.48484848484848486	0.0	0.5151515151515151	0.3125	0.25	0.0	0.4375	0.0	0.0	0.0	1.0
local_crossover	Logistic	500	11	0.5	0.0	0.0	0.5	0.0	0.6666666666666666	0.0	0.3333333333333333	0.25	0.3125	0.1875	0.25	0.0	0.0	0.0	1.0
local_crossover	Logistic	500	12	0.5714285714285714	0.0	0.0	0.42857142857142855	0.0	0.5151515151515151	0.0	0.48484848484848486	0.3125	0.3125	0.0	0.375	0.0	0.0	0.0	1.0
local_crossover	Logistic	500	13	0.7142857142857143	0.0	0.0	0.2857142857142857	0.0	0.6666666666666666	0.0	0.3333333333333333	0.3125	0.375	0.0625	0.25	0.045454545454545456	0.0	0.0	0.9545454545454546
local_crossover	Logistic	500	14	0.6428571428571429	0.0	0.0	0.35714285714285715	0.0	0.6363636363636364	0.0	0.36363636363636365	0.3125	0.375	0.0	0.3125	0.0	0.045454545454545456	0.0	0.9545454545454546
local_crossover	Logistic	500	15	1.0	0.0	0.0	0.0	0.0	0.5454545454545454	0.0	0.45454545454545453	0.375	0.375	0.0	0.25	0.045454545454545456	0.0	0.0	0.9545454545454546
local_crossover	Logistic	500	16	1.0	0.0	0.0	0.0	0.0	0.696969696969697	0.0	0.30303030303030304	0.375	0.3125	0.125	0.1875	0.09090909090909091	0.0	0.0	0.9090909090909091
local_crossover	Logistic	500	17	0.8571428571428571	0.0	0.0	0.14285714285714285	0.0	0.48484848484848486	0.0	0.5151515151515151	0.3125	0.3125	0.0625	0.3125	0.09090909090909091	0.0	0.0	0.9090909090909091
local_crossover	Logistic	500	18	0.7142857142857143	0.0	0.0	0.2857142857142857	0.0	0.7272727272727273	0.0	0.2727272727272727	0.3125	0.4375	0.0	0.25	0.045454545454545456	0.045454545454545456	0.0	0.9090909090909091
local_crossover	Logistic	500	19	0.8571428571428571	0.0	0.0	0.14285714285714285	0.0	0.30303030303030304	0.0	0.696969696969697	0.3125	0.3125	0.0625	0.3125	0.045454545454545456	0.0	0.0	0.9545454545454546
local_crossover	Logistic	500	20	0.7142857142857143	0.0	0.0	0.2857142857142857	0.0	0.5454545454545454	0.0	0.45454545454545453	0.3125	0.3125	0.0	0.375	0.045454545454545456	0.0	0.0	0.9545454545454546
local_crossover	Logistic	500	21	0.5	0.0	0.0	0.5	0.0	0.5454545454545454	0.0	0.45454545454545453	0.3125	0.25	0.125	0.3125	0.0	0.0	0.0	1.0
local_crossover	Logistic	500	22	0.8571428571428571	0.0	0.0	0.14285714285714285	0.0	0.3939393939393939	0.0	0.6060606060606061	0.3125	0.3125	0.0	0.375	0.045454545454545456	0.0	0.0	0.9545454545454546
local_crossover	Logistic	500	23	0.8571428571428571	0.0	0.0	0.14285714285714285	0.0	0.48484848484848486	0.0	0.5151515151515151	0.375	0.375	0.0	0.25	0.045454545454545456	0.0	0.0	0.9545454545454546
local_crossover	Logistic	500	24	0.8571428571428571	0.0	0.0	0.14285714285714285	0.0	0.45454545454545453	0.0	0.5454545454545454	0.3125	0.3125	0.0	0.375	0.045454545454545456	0.0	0.0	0.9545454545454546
local_crossover	Logistic	500	25	0.6428571428571429	0.0	0.0	0.35714285714285715	0.0	0.30303030303030304	0.0	0.696969696969697	0.3125	0.25	0.0	0.4375	0.045454545454545456	0.0	0.0	0.9545454545454546
local_crossover	Logistic	5000	1	0.7142857142857143	0.0	0.0	0.2857142857142857	0.0	0.45454545454545453	0.0	0.5454545454545454	0.3125	0.25	0.0	0.4375	0.0	0.0	0.0	1.0
local_crossover	Logistic	5000	2	1.0	0.0	0.0	0.0	0.0	0.6363636363636364	0.0	0.36363636363636365	0.4375	0.3125	0.0	0.25	0.13636363636363635	0.0	0.0	0.8636363636363636
local_crossover	Logistic	5000	3	0.8571428571428571	0.0	0.0	0.14285714285714285	0.0	0.7878787878787878	0.0	0.21212121212121213	0.3125	0.3125	0.0625	0.3125	0.045454545454545456	0.045454545454545456	0.0	0.9090909090909091
local_crossover	Logistic	5000	4	0.6428571428571429	0.0	0.0	0.35714285714285715	0.0	0.45454545454545453	0.0	0.5454545454545454	0.3125	0.25	0.0	0.4375	0.0	0.0	0.0	1.0
local_crossover	Logistic	5000	5	0.7857142857142857	0.0	0.0	0.21428571428571427	0.0	0.6363636363636364	0.0	0.36363636363636365	0.3125	0.3125	0.0625	0.3125	0.0	0.0	0.0	1.0
local_crossover	Logistic	5000	6	1.0	0.0	0.0	0.0	0.0	0.696969696969697	0.0	0.30303030303030304	0.3125	0.3125	0.0625	0.3125	0.045454545454545456	0.045454545454545456	0.0	0.9090909090909091
local_crossover	Logistic	5000	7	0.9285714285714286	0.0	0.0	0.07142857142857142	0.0	0.6060606060606061	0.0	0.3939393939393939	0.3125	0.3125	0.0625	0.3125	0.045454545454545456	0.045454545454545456	0.0	0.9090909090909091
local_crossover	Logistic	5000	8	0.7857142857142857	0.0	0.0	0.21428571428571427	0.0	0.5757575757575758	0.0	0.42424242424242425	0.3125	0.25	0.0	0.4375	0.045454545454545456	0.0	0.0	0.9545454545454546
local_crossover	Logistic	5000	9	0.7142857142857143	0.0	0.0	0.2857142857142857	0.0	0.6363636363636364	0.0	0.36363636363636365	0.3125	0.3125	0.0	0.375	0.0	0.045454545454545456	0.0	0.9545454545454546
local_crossover	Logistic	5000	10	0.7142857142857143	0.0	0.0	0.2857142857142857	0.0	0.48484848484848486	0.0	0.5151515151515151	0.3125	0.25	0.0	0.4375	0.0	0.0	0.0	1.0
local_crossover	Logistic	5000	11	0.7857142857142857	0.0	0.0	0.21428571428571427	0.0	0.5757575757575758	0.0	0.42424242424242425	0.3125	0.3125	0.0625	0.3125	0.0	0.0	0.0	1.0
local_crossover	Logistic	5000	12	0.7142857142857143	0.0	0.0	0.2857142857142857	0.0	0.5151515151515151	0.0	0.48484848484848486	0.3125	0.25	0.0	0.4375	0.0	0.0	0.0	1.0
local_crossover	Logistic	5000	13	0.7142857142857143	0.0	0.0	0.2857142857142857	0.0	0.48484848484848486	0.0	0.5151515151515151	0.3125	0.25	0.0	0.4375	0.0	0.0	0.0	1.0
local_crossover	Logistic	5000	14	0.7857142857142857	0.0	0.0	0.21428571428571427	0.0	0.6363636363636364	0.0	0.36363636363636365	0.3125	0.3125	0.0	0.375	0.0	0.0	0.0	1.0
local_crossover	Logistic	5000	15	0.8571428571428571	0.0	0.0	0.14285714285714285	0.0	0.5151515151515151	0.0	0.48484848484848486	0.375	0.25	0.0	0.375	0.0	0.0	0.0	1.0
local_crossover	Logistic	5000	16	0.7142857142857143	0.0	0.0	0.2857142857142857	0.0	0.5454545454545454	0.0	0.45454545454545453	0.3125	0.25	0.0	0.4375	0.0	0.0	0.0	1.0
local_crossover	Logistic	5000	17	0.7857142857142857	0.0	0.0	0.21428571428571427	0.0	0.5454545454545454	0.0	0.45454545454545453	0.375	0.375	0.0	0.25	0.0	0.0	0.0	1.0
local_crossover	Logistic	5000	18	0.9285714285714286	0.0	0.0	0.07142857142857142	0.0	0.6666666666666666	0.0	0.3333333333333333	0.3125	0.375	0.0	0.3125	0.09090909090909091	0.045454545454545456	0.0	0.8636363636363636
local_crossover	Logistic	5000	19	0.7857142857142857	0.0	0.0	0.21428571428571427	0.0	0.5757575757575758	0.0	0.42424242424242425	0.3125	0.25	0.0	0.4375	0.0	0.0	0.0	1.0
local_crossover	Logistic	5000	20	0.6428571428571429	0.0	0.0	0.35714285714285715	0.0	0.48484848484848486	0.0	0.5151515151515151	0.3125	0.25	0.0	0.4375	0.0	0.0	0.0	1.0
local_crossover	Logistic	5000	21	0.8571428571428571	0.0	0.0	0.14285714285714285	0.0	0.6666666666666666	0.0	0.3333333333333333	0.375	0.3125	0.0625	0.25	0.0	0.045454545454545456	0.0	0.9545454545454546
local_crossover	Logistic	5000	22	1.0	0.0	0.0	0.0	0.0	0.5757575757575758	0.0	0.42424242424242425	0.3125	0.3125	0.0	0.375	0.0	0.0	0.0	1.0
local_crossover	Logistic	5000	23	0.7142857142857143	0.0	0.0	0.2857142857142857	0.0	0.7272727272727273	0.0	0.2727272727272727	0.3125	0.4375	0.0	0.25	0.0	0.045454545454545456	0.0	0.9545454545454546
local_crossover	Logistic	5000	24	0.7142857142857143	0.0	0.0	0.2857142857142857	0.0	0.6666666666666666	0.0	0.3333333333333333	0.3125	0.3125	0.0	0.375	0.0	0.0	0.0	1.0
local_crossover	Logistic	5000	25	0.7857142857142857	0.0	0.0	0.21428571428571427	0.0	0.42424242424242425	0.0	0.5757575757575758	0.3125	0.25	0.0625	0.375	0.045454545454545456	0.0	0.0	0.9545454545454546
local_crossover	KNN	max	1	0.7142857142857143	0.0	0.0	0.2857142857142857	0.0	0.48484848484848486	0.0	0.5151515151515151	0.25	0.3125	0.1875	0.25	0.09090909090909091	0.0	0.0	0.9090909090909091
local_crossover	KNN	max	2	0.5714285714285714	0.0	0.0	0.42857142857142855	0.0	0.5454545454545454	0.0	0.45454545454545453	0.25	0.375	0.1875	0.1875	0.045454545454545456	0.0	0.0	0.9545454545454546
local_crossover	KNN	max	3	0.7857142857142857	0.0	0.0	0.21428571428571427	0.0	0.5151515151515151	0.0	0.48484848484848486	0.25	0.4375	0.1875	0.125	0.09090909090909091	0.0	0.0	0.9090909090909091
local_crossover	KNN	max	4	0.8571428571428571	0.0	0.0	0.14285714285714285	0.0	0.45454545454545453	0.0	0.5454545454545454	0.25	0.4375	0.1875	0.125	0.09090909090909091	0.0	0.0	0.9090909090909091
local_crossover	KNN	max	5	0.9285714285714286	0.0	0.0	0.07142857142857142	0.0	0.36363636363636365	0.0	0.6363636363636364	0.25	0.4375	0.1875	0.125	0.09090909090909091	0.0	0.0	0.9090909090909091
local_crossover	KNN	max	6	0.7857142857142857	0.0	0.0	0.21428571428571427	0.0	0.5151515151515151	0.0	0.48484848484848486	0.25	0.25	0.1875	0.3125	0.09090909090909091	0.0	0.0	0.9090909090909091
local_crossover	KNN	max	7	0.9285714285714286	0.0	0.0	0.07142857142857142	0.0	0.36363636363636365	0.0	0.6363636363636364	0.25	0.375	0.1875	0.1875	0.09090909090909091	0.0	0.0	0.9090909090909091
local_crossover	KNN	max	8	0.7142857142857143	0.0	0.0	0.2857142857142857	0.0	0.5757575757575758	0.0	0.42424242424242425	0.25	0.375	0.1875	0.1875	0.09090909090909091	0.0	0.0	0.9090909090909091
local_crossover	KNN	max	9	0.6428571428571429	0.0	0.0	0.35714285714285715	0.0	0.3333333333333333	0.0	0.6666666666666666	0.25	0.4375	0.1875	0.125	0.045454545454545456	0.0	0.0	0.9545454545454546
local_crossover	KNN	max	10	0.42857142857142855	0.0	0.0	0.5714285714285714	0.0	0.45454545454545453	0.0	0.5454545454545454	0.25	0.375	0.1875	0.1875	0.045454545454545456	0.0	0.0	0.9545454545454546
local_crossover	KNN	max	11	0.9285714285714286	0.0	0.0	0.07142857142857142	0.0	0.48484848484848486	0.0	0.5151515151515151	0.25	0.375	0.1875	0.1875	0.09090909090909091	0.0	0.0	0.9090909090909091
local_crossover	KNN	max	12	0.7857142857142857	0.0	0.0	0.21428571428571427	0.0	0.3333333333333333	0.0	0.6666666666666666	0.3125	0.3125	0.125	0.25	0.09090909090909091	0.0	0.0	0.9090909090909091
local_crossover	KNN	max	13	0.7857142857142857	0.0	0.0	0.21428571428571427	0.0	0.42424242424242425	0.0	0.5757575757575758	0.3125	0.375	0.1875	0.125	0.09090909090909091	0.0	0.0	0.9090909090909091
local_crossover	KNN	max	14	0.9285714285714286	0.0	0.0	0.07142857142857142	0.0	0.48484848484848486	0.0	0.5151515151515151	0.25	0.5	0.1875	0.0625	0.09090909090909091	0.0	0.0	0.9090909090909091
local_crossover	KNN	max	15	0.8571428571428571	0.0	0.0	0.14285714285714285	0.0	0.5454545454545454	0.0	0.45454545454545453	0.3125	0.4375	0.1875	0.0625	0.09090909090909091	0.0	0.0	0.9090909090909091
local_crossover	KNN	max	16	0.8571428571428571	0.0	0.0	0.14285714285714285	0.0	0.5454545454545454	0.0	0.45454545454545453	0.25	0.5	0.1875	0.0625	0.045454545454545456	0.0	0.0	0.9545454545454546
local_crossover	KNN	max	17	0.8571428571428571	0.0	0.0	0.14285714285714285	0.0	0.5454545454545454	0.0	0.45454545454545453	0.25	0.375	0.1875	0.1875	0.09090909090909091	0.0	0.0	0.9090909090909091
local_crossover	KNN	max	18	0.9285714285714286	0.0	0.0	0.07142857142857142	0.0	0.42424242424242425	0.0	0.5757575757575758	0.25	0.3125	0.25	0.1875	0.09090909090909091	0.0	0.0	0.9090909090909091
local_crossover	KNN	max	19	0.7142857142857143	0.0	0.0	0.2857142857142857	0.0	0.5454545454545454	0.0	0.45454545454545453	0.25	0.375	0.1875	0.1875	0.09090909090909091	0.0	0.0	0.9090909090909091
local_crossover	KNN	max	20	0.7142857142857143	0.0	0.0	0.2857142857142857	0.0	0.3333333333333333	0.0	0.6666666666666666	0.1875	0.375	0.1875	0.25	0.045454545454545456	0.0	0.0	0.9545454545454546
local_crossover	KNN	max	21	0.6428571428571429	0.0	0.0	0.35714285714285715	0.0	0.48484848484848486	0.0	0.5151515151515151	0.25	0.4375	0.1875	0.125	0.045454545454545456	0.0	0.0	0.9545454545454546
local_crossover	KNN	max	22	0.7857142857142857	0.0	0.0	0.21428571428571427	0.0	0.36363636363636365	0.0	0.6363636363636364	0.25	0.375	0.25	0.125	0.09090909090909091	0.0	0.0	0.9090909090909091
local_crossover	KNN	max	23	0.8571428571428571	0.0	0.0	0.14285714285714285	0.0	0.5454545454545454	0.0	0.45454545454545453	0.25	0.3125	0.25	0.1875	0.09090909090909091	0.0	0.0	0.9090909090909091
local_crossover	KNN	max	24	0.9285714285714286	0.0	0.0	0.07142857142857142	0.0	0.45454545454545453	0.0	0.5454545454545454	0.1875	0.4375	0.3125	0.0625	0.09090909090909091	0.0	0.0	0.9090909090909091
local_crossover	KNN	max	25	1.0	0.0	0.0	0.0	0.0	0.48484848484848486	0.0	0.5151515151515151	0.25	0.4375	0.1875	0.125	0.09090909090909091	0.0	0.0	0.9090909090909091
local_crossover	KNN	500	1	0.7857142857142857	0.0	0.0	0.21428571428571427	0.0	0.36363636363636365	0.0	0.6363636363636364	0.1875	0.3125	0.1875	0.3125	0.09090909090909091	0.0	0.0	0.9090909090909091
local_crossover	KNN	500	2	0.5714285714285714	0.0	0.0	0.42857142857142855	0.0	0.5454545454545454	0.0	0.45454545454545453	0.3125	0.375	0.1875	0.125	0.045454545454545456	0.0	0.0	0.9545454545454546
local_crossover	KNN	500	3	0.8571428571428571	0.0	0.0	0.14285714285714285	0.0	0.5454545454545454	0.0	0.45454545454545453	0.3125	0.375	0.1875	0.125	0.13636363636363635	0.0	0.0	0.8636363636363636
local_crossover	KNN	500	4	0.9285714285714286	0.0	0.0	0.07142857142857142	0.0	0.42424242424242425	0.0	0.5757575757575758	0.25	0.375	0.25	0.125	0.13636363636363635	0.0	0.0	0.8636363636363636
local_crossover	KNN	500	5	0.8571428571428571	0.0	0.0	0.14285714285714285	0.0	0.48484848484848486	0.0	0.5151515151515151	0.25	0.3125	0.25	0.1875	0.045454545454545456	0.0	0.0	0.9545454545454546
local_crossover	KNN	500	6	0.7142857142857143	0.0	0.0	0.2857142857142857	0.0	0.5454545454545454	0.0	0.45454545454545453	0.25	0.25	0.1875	0.3125	0.09090909090909091	0.0	0.0	0.9090909090909091
local_crossover	KNN	500	7	1.0	0.0	0.0	0.0	0.0	0.45454545454545453	0.0	0.5454545454545454	0.3125	0.375	0.125	0.1875	0.09090909090909091	0.0	0.0	0.9090909090909091
local_crossover	KNN	500	8	0.8571428571428571	0.0	0.0	0.14285714285714285	0.0	0.6060606060606061	0.0	0.3939393939393939	0.25	0.375	0.1875	0.1875	0.045454545454545456	0.0	0.0	0.9545454545454546
local_crossover	KNN	500	9	1.0	0.0	0.0	0.0	0.0	0.48484848484848486	0.0	0.5151515151515151	0.3125	0.3125	0.125	0.25	0.09090909090909091	0.0	0.0	0.9090909090909091
local_crossover	KNN	500	10	0.7142857142857143	0.0	0.0	0.2857142857142857	0.0	0.7272727272727273	0.0	0.2727272727272727	0.3125	0.3125	0.1875	0.1875	0.045454545454545456	0.0	0.0	0.9545454545454546
local_crossover	KNN	500	11	1.0	0.0	0.0	0.0	0.0	0.6363636363636364	0.0	0.36363636363636365	0.25	0.4375	0.1875	0.125	0.09090909090909091	0.0	0.0	0.9090909090909091
local_crossover	KNN	500	12	0.7142857142857143	0.0	0.0	0.2857142857142857	0.0	0.3939393939393939	0.0	0.6060606060606061	0.25	0.3125	0.125	0.3125	0.09090909090909091	0.0	0.0	0.9090909090909091
local_crossover	KNN	500	13	0.8571428571428571	0.0	0.0	0.14285714285714285	0.0	0.5151515151515151	0.0	0.48484848484848486	0.25	0.375	0.1875	0.1875	0.045454545454545456	0.0	0.0	0.9545454545454546
local_crossover	KNN	500	14	0.9285714285714286	0.0	0.0	0.07142857142857142	0.0	0.5151515151515151	0.0	0.48484848484848486	0.25	0.375	0.1875	0.1875	0.09090909090909091	0.0	0.0	0.9090909090909091
local_crossover	KNN	500	15	0.8571428571428571	0.0	0.0	0.14285714285714285	0.0	0.48484848484848486	0.0	0.5151515151515151	0.3125	0.375	0.125	0.1875	0.09090909090909091	0.0	0.0	0.9090909090909091
local_crossover	KNN	500	16	0.9285714285714286	0.0	0.0	0.07142857142857142	0.0	0.5151515151515151	0.0	0.48484848484848486	0.375	0.375	0.25	0.0	0.045454545454545456	0.0	0.0	0.9545454545454546
local_crossover	KNN	500	17	0.8571428571428571	0.0	0.0	0.14285714285714285	0.0	0.6363636363636364	0.0	0.36363636363636365	0.25	0.5	0.1875	0.0625	0.13636363636363635	0.0	0.0	0.8636363636363636
local_crossover	KNN	500	18	0.7857142857142857	0.0	0.0	0.21428571428571427	0.0	0.48484848484848486	0.0	0.5151515151515151	0.25	0.1875	0.1875	0.375	0.09090909090909091	0.0	0.0	0.9090909090909091
local_crossover	KNN	500	19	0.7142857142857143	0.0	0.0	0.2857142857142857	0.0	0.48484848484848486	0.0	0.5151515151515151	0.25	0.375	0.1875	0.1875	0.09090909090909091	0.0	0.0	0.9090909090909091
local_crossover	KNN	500	20	0.7857142857142857	0.0	0.0	0.21428571428571427	0.0	0.45454545454545453	0.0	0.5454545454545454	0.25	0.4375	0.1875	0.125	0.09090909090909091	0.0	0.0	0.9090909090909091
local_crossover	KNN	500	21	0.7857142857142857	0.0	0.0	0.21428571428571427	0.0	0.48484848484848486	0.0	0.5151515151515151	0.3125	0.3125	0.125	0.25	0.0	0.0	0.0	1.0
local_crossover	KNN	500	22	0.7857142857142857	0.0	0.0	0.21428571428571427	0.0	0.45454545454545453	0.0	0.5454545454545454	0.25	0.375	0.25	0.125	0.045454545454545456	0.0	0.0	0.9545454545454546
local_crossover	KNN	500	23	0.7857142857142857	0.0	0.0	0.21428571428571427	0.0	0.5151515151515151	0.0	0.48484848484848486	0.25	0.375	0.1875	0.1875	0.13636363636363635	0.0	0.0	0.8636363636363636
local_crossover	KNN	500	24	1.0	0.0	0.0	0.0	0.0	0.5151515151515151	0.0	0.48484848484848486	0.25	0.3125	0.1875	0.25	0.13636363636363635	0.0	0.0	0.8636363636363636
local_crossover	KNN	500	25	1.0	0.0	0.0	0.0	0.0	0.5757575757575758	0.0	0.42424242424242425	0.25	0.3125	0.1875	0.25	0.09090909090909091	0.0	0.0	0.9090909090909091
local_crossover	KNN	5000	1	0.8571428571428571	0.0	0.0	0.14285714285714285	0.0	0.45454545454545453	0.0	0.5454545454545454	0.25	0.25	0.1875	0.3125	0.09090909090909091	0.0	0.0	0.9090909090909091
local_crossover	KNN	5000	2	0.7142857142857143	0.0	0.0	0.2857142857142857	0.0	0.6666666666666666	0.0	0.3333333333333333	0.3125	0.3125	0.125	0.25	0.045454545454545456	0.0	0.0	0.9545454545454546
local_crossover	KNN	5000	3	1.0	0.0	0.0	0.0	0.0	0.696969696969697	0.0	0.30303030303030304	0.375	0.375	0.125	0.125	0.13636363636363635	0.0	0.0	0.8636363636363636
local_crossover	KNN	5000	4	0.9285714285714286	0.0	0.0	0.07142857142857142	0.0	0.45454545454545453	0.0	0.5454545454545454	0.3125	0.25	0.125	0.3125	0.13636363636363635	0.045454545454545456	0.0	0.8181818181818182
local_crossover	KNN	5000	5	1.0	0.0	0.0	0.0	0.0	0.6060606060606061	0.0	0.3939393939393939	0.1875	0.25	0.25	0.3125	0.18181818181818182	0.0	0.0	0.8181818181818182
local_crossover	KNN	5000	6	0.9285714285714286	0.0	0.0	0.07142857142857142	0.0	0.48484848484848486	0.0	0.5151515151515151	0.1875	0.3125	0.25	0.25	0.09090909090909091	0.0	0.0	0.9090909090909091
local_crossover	KNN	5000	7	1.0	0.0	0.0	0.0	0.0	0.5151515151515151	0.0	0.48484848484848486	0.1875	0.3125	0.25	0.25	0.13636363636363635	0.0	0.0	0.8636363636363636
local_crossover	KNN	5000	8	0.7857142857142857	0.0	0.0	0.21428571428571427	0.0	0.5151515151515151	0.0	0.48484848484848486	0.3125	0.1875	0.1875	0.3125	0.045454545454545456	0.0	0.0	0.9545454545454546
local_crossover	KNN	5000	9	0.8571428571428571	0.0	0.0	0.14285714285714285	0.0	0.5757575757575758	0.0	0.42424242424242425	0.3125	0.3125	0.125	0.25	0.09090909090909091	0.045454545454545456	0.0	0.8636363636363636
local_crossover	KNN	5000	10	0.6428571428571429	0.0	0.0	0.35714285714285715	0.0	0.45454545454545453	0.0	0.5454545454545454	0.25	0.25	0.3125	0.1875	0.045454545454545456	0.0	0.0	0.9545454545454546
local_crossover	KNN	5000	11	1.0	0.0	0.0	0.0	0.0	0.696969696969697	0.0	0.30303030303030304	0.3125	0.1875	0.1875	0.3125	0.13636363636363635	0.0	0.0	0.8636363636363636
local_crossover	KNN	5000	12	0.8571428571428571	0.0	0.0	0.14285714285714285	0.0	0.5151515151515151	0.0	0.48484848484848486	0.3125	0.25	0.1875	0.25	0.045454545454545456	0.0	0.0	0.9545454545454546
local_crossover	KNN	5000	13	0.9285714285714286	0.0	0.0	0.07142857142857142	0.0	0.45454545454545453	0.0	0.5454545454545454	0.3125	0.3125	0.125	0.25	0.13636363636363635	0.0	0.0	0.8636363636363636
local_crossover	KNN	5000	14	1.0	0.0	0.0	0.0	0.0	0.6666666666666666	0.0	0.3333333333333333	0.375	0.375	0.1875	0.0625	0.13636363636363635	0.0	0.0	0.8636363636363636
local_crossover	KNN	5000	15	1.0	0.0	0.0	0.0	0.0	0.696969696969697	0.0	0.30303030303030304	0.3125	0.3125	0.125	0.25	0.09090909090909091	0.0	0.0	0.9090909090909091
local_crossover	KNN	5000	16	0.7857142857142857	0.0	0.0	0.21428571428571427	0.0	0.5757575757575758	0.0	0.42424242424242425	0.25	0.125	0.25	0.375	0.045454545454545456	0.0	0.0	0.9545454545454546
local_crossover	KNN	5000	17	0.9285714285714286	0.0	0.0	0.07142857142857142	0.0	0.696969696969697	0.0	0.30303030303030304	0.375	0.3125	0.125	0.1875	0.09090909090909091	0.045454545454545456	0.0	0.8636363636363636
local_crossover	KNN	5000	18	1.0	0.0	0.0	0.0	0.0	0.45454545454545453	0.0	0.5454545454545454	0.25	0.3125	0.1875	0.25	0.13636363636363635	0.0	0.0	0.8636363636363636
local_crossover	KNN	5000	19	0.9285714285714286	0.0	0.0	0.07142857142857142	0.0	0.5454545454545454	0.0	0.45454545454545453	0.25	0.25	0.25	0.25	0.045454545454545456	0.045454545454545456	0.0	0.9090909090909091
local_crossover	KNN	5000	20	0.9285714285714286	0.0	0.0	0.07142857142857142	0.0	0.5151515151515151	0.0	0.48484848484848486	0.25	0.375	0.1875	0.1875	0.045454545454545456	0.0	0.0	0.9545454545454546
local_crossover	KNN	5000	21	0.8571428571428571	0.0	0.0	0.14285714285714285	0.0	0.5151515151515151	0.0	0.48484848484848486	0.25	0.3125	0.1875	0.25	0.09090909090909091	0.0	0.0	0.9090909090909091
local_crossover	KNN	5000	22	0.9285714285714286	0.0	0.0	0.07142857142857142	0.0	0.48484848484848486	0.0	0.5151515151515151	0.25	0.375	0.1875	0.1875	0.09090909090909091	0.0	0.0	0.9090909090909091
local_crossover	KNN	5000	23	1.0	0.0	0.0	0.0	0.0	0.6060606060606061	0.0	0.3939393939393939	0.3125	0.3125	0.125	0.25	0.13636363636363635	0.0	0.0	0.8636363636363636
local_crossover	KNN	5000	24	0.8571428571428571	0.0	0.0	0.14285714285714285	0.0	0.5757575757575758	0.0	0.42424242424242425	0.3125	0.3125	0.125	0.25	0.09090909090909091	0.0	0.0	0.9090909090909091
local_crossover	KNN	5000	25	1.0	0.0	0.0	0.0	0.0	0.6060606060606061	0.0	0.3939393939393939	0.25	0.1875	0.1875	0.375	0.13636363636363635	0.0	0.0	0.8636363636363636
local_crossover	RF	max	1	0.9285714285714286	0.0	0.0	0.07142857142857142	0.0	0.42424242424242425	0.0	0.5757575757575758	0.3125	0.1875	0.1875	0.3125	0.045454545454545456	0.0	0.0	0.9545454545454546
local_crossover	RF	max	2	1.0	0.0	0.0	0.0	0.0	0.45454545454545453	0.0	0.5454545454545454	0.375	0.25	0.1875	0.1875	0.09090909090909091	0.0	0.0	0.9090909090909091
local_crossover	RF	max	3	1.0	0.0	0.0	0.0	0.0	0.48484848484848486	0.0	0.5151515151515151	0.3125	0.125	0.3125	0.25	0.09090909090909091	0.0	0.0	0.9090909090909091
local_crossover	RF	max	4	0.9285714285714286	0.0	0.0	0.07142857142857142	0.0	0.42424242424242425	0.0	0.5757575757575758	0.3125	0.1875	0.25	0.25	0.09090909090909091	0.0	0.0	0.9090909090909091
local_crossover	RF	max	5	1.0	0.0	0.0	0.0	0.0	0.3939393939393939	0.0	0.6060606060606061	0.25	0.125	0.25	0.375	0.09090909090909091	0.0	0.0	0.9090909090909091
local_crossover	RF	max	6	1.0	0.0	0.0	0.0	0.0	0.5454545454545454	0.0	0.45454545454545453	0.25	0.1875	0.25	0.3125	0.09090909090909091	0.0	0.0	0.9090909090909091
local_crossover	RF	max	7	1.0	0.0	0.0	0.0	0.0	0.42424242424242425	0.0	0.5757575757575758	0.4375	0.125	0.25	0.1875	0.09090909090909091	0.0	0.0	0.9090909090909091
local_crossover	RF	max	8	1.0	0.0	0.0	0.0	0.0	0.42424242424242425	0.0	0.5757575757575758	0.3125	0.125	0.1875	0.375	0.13636363636363635	0.0	0.0	0.8636363636363636
local_crossover	RF	max	9	1.0	0.0	0.0	0.0	0.0	0.42424242424242425	0.0	0.5757575757575758	0.3125	0.125	0.25	0.3125	0.09090909090909091	0.0	0.0	0.9090909090909091
local_crossover	RF	max	10	1.0	0.0	0.0	0.0	0.0	0.48484848484848486	0.0	0.5151515151515151	0.375	0.1875	0.25	0.1875	0.09090909090909091	0.0	0.0	0.9090909090909091
local_crossover	RF	max	11	1.0	0.0	0.0	0.0	0.0	0.42424242424242425	0.0	0.5757575757575758	0.3125	0.1875	0.25	0.25	0.13636363636363635	0.0	0.0	0.8636363636363636
local_crossover	RF	max	12	1.0	0.0	0.0	0.0	0.0	0.48484848484848486	0.0	0.5151515151515151	0.3125	0.1875	0.1875	0.3125	0.09090909090909091	0.0	0.0	0.9090909090909091
local_crossover	RF	max	13	0.9285714285714286	0.0	0.0	0.07142857142857142	0.0	0.48484848484848486	0.0	0.5151515151515151	0.375	0.1875	0.1875	0.25	0.09090909090909091	0.0	0.0	0.9090909090909091
local_crossover	RF	max	14	0.9285714285714286	0.0	0.0	0.07142857142857142	0.0	0.42424242424242425	0.0	0.5757575757575758	0.25	0.1875	0.3125	0.25	0.09090909090909091	0.0	0.0	0.9090909090909091
local_crossover	RF	max	15	0.9285714285714286	0.0	0.0	0.07142857142857142	0.0	0.3939393939393939	0.0	0.6060606060606061	0.3125	0.1875	0.1875	0.3125	0.13636363636363635	0.0	0.0	0.8636363636363636
local_crossover	RF	max	16	1.0	0.0	0.0	0.0	0.0	0.48484848484848486	0.0	0.5151515151515151	0.25	0.125	0.25	0.375	0.09090909090909091	0.0	0.0	0.9090909090909091
local_crossover	RF	max	17	1.0	0.0	0.0	0.0	0.0	0.5151515151515151	0.0	0.48484848484848486	0.25	0.1875	0.25	0.3125	0.09090909090909091	0.0	0.0	0.9090909090909091
local_crossover	RF	max	18	1.0	0.0	0.0	0.0	0.0	0.42424242424242425	0.0	0.5757575757575758	0.3125	0.25	0.1875	0.25	0.13636363636363635	0.0	0.0	0.8636363636363636
local_crossover	RF	max	19	1.0	0.0	0.0	0.0	0.0	0.45454545454545453	0.0	0.5454545454545454	0.3125	0.25	0.1875	0.25	0.09090909090909091	0.0	0.0	0.9090909090909091
local_crossover	RF	max	20	1.0	0.0	0.0	0.0	0.0	0.42424242424242425	0.0	0.5757575757575758	0.3125	0.25	0.25	0.1875	0.09090909090909091	0.0	0.0	0.9090909090909091
local_crossover	RF	max	21	1.0	0.0	0.0	0.0	0.0	0.48484848484848486	0.0	0.5151515151515151	0.25	0.1875	0.25	0.3125	0.09090909090909091	0.0	0.0	0.9090909090909091
local_crossover	RF	max	22	0.9285714285714286	0.0	0.0	0.07142857142857142	0.0	0.45454545454545453	0.0	0.5454545454545454	0.25	0.1875	0.25	0.3125	0.09090909090909091	0.0	0.0	0.9090909090909091
local_crossover	RF	max	23	1.0	0.0	0.0	0.0	0.0	0.45454545454545453	0.0	0.5454545454545454	0.25	0.1875	0.25	0.3125	0.09090909090909091	0.0	0.0	0.9090909090909091
local_crossover	RF	max	24	1.0	0.0	0.0	0.0	0.0	0.3939393939393939	0.0	0.6060606060606061	0.25	0.1875	0.3125	0.25	0.13636363636363635	0.0	0.0	0.8636363636363636
local_crossover	RF	max	25	1.0	0.0	0.0	0.0	0.0	0.45454545454545453	0.0	0.5454545454545454	0.25	0.1875	0.3125	0.25	0.09090909090909091	0.0	0.0	0.9090909090909091
local_crossover	RF	500	1	1.0	0.0	0.0	0.0	0.0	0.5757575757575758	0.0	0.42424242424242425	0.3125	0.1875	0.1875	0.3125	0.09090909090909091	0.0	0.0	0.9090909090909091
local_crossover	RF	500	2	1.0	0.0	0.0	0.0	0.0	0.6666666666666666	0.0	0.3333333333333333	0.3125	0.1875	0.1875	0.3125	0.13636363636363635	0.0	0.0	0.8636363636363636
local_crossover	RF	500	3	1.0	0.0	0.0	0.0	0.0	0.5151515151515151	0.0	0.48484848484848486	0.25	0.25	0.1875	0.3125	0.09090909090909091	0.0	0.0	0.9090909090909091
local_crossover	RF	500	4	1.0	0.0	0.0	0.0	0.0	0.5757575757575758	0.0	0.42424242424242425	0.25	0.1875	0.25	0.3125	0.09090909090909091	0.0	0.0	0.9090909090909091
local_crossover	RF	500	5	0.9285714285714286	0.0	0.0	0.07142857142857142	0.0	0.696969696969697	0.0	0.30303030303030304	0.25	0.25	0.25	0.25	0.09090909090909091	0.0	0.0	0.9090909090909091
local_crossover	RF	500	6	1.0	0.0	0.0	0.0	0.0	0.696969696969697	0.0	0.30303030303030304	0.25	0.25	0.25	0.25	0.09090909090909091	0.0	0.0	0.9090909090909091
local_crossover	RF	500	7	1.0	0.0	0.0	0.0	0.0	0.6060606060606061	0.0	0.3939393939393939	0.25	0.25	0.25	0.25	0.13636363636363635	0.0	0.0	0.8636363636363636
local_crossover	RF	500	8	1.0	0.0	0.0	0.0	0.0	0.6666666666666666	0.0	0.3333333333333333	0.3125	0.25	0.0625	0.375	0.09090909090909091	0.0	0.0	0.9090909090909091
local_crossover	RF	500	9	1.0	0.0	0.0	0.0	0.0	0.6363636363636364	0.0	0.36363636363636365	0.25	0.1875	0.25	0.3125	0.09090909090909091	0.0	0.0	0.9090909090909091
local_crossover	RF	500	10	1.0	0.0	0.0	0.0	0.0	0.6363636363636364	0.0	0.36363636363636365	0.3125	0.1875	0.1875	0.3125	0.13636363636363635	0.0	0.0	0.8636363636363636
local_crossover	RF	500	11	1.0	0.0	0.0	0.0	0.0	0.6666666666666666	0.0	0.3333333333333333	0.25	0.125	0.25	0.375	0.09090909090909091	0.0	0.0	0.9090909090909091
local_crossover	RF	500	12	1.0	0.0	0.0	0.0	0.0	0.6666666666666666	0.0	0.3333333333333333	0.3125	0.3125	0.125	0.25	0.09090909090909091	0.0	0.0	0.9090909090909091
local_crossover	RF	500	13	1.0	0.0	0.0	0.0	0.0	0.6666666666666666	0.0	0.3333333333333333	0.25	0.3125	0.25	0.1875	0.18181818181818182	0.0	0.0	0.8181818181818182
local_crossover	RF	500	14	1.0	0.0	0.0	0.0	0.0	0.6666666666666666	0.0	0.3333333333333333	0.25	0.1875	0.25	0.3125	0.09090909090909091	0.0	0.0	0.9090909090909091
local_crossover	RF	500	15	1.0	0.0	0.0	0.0	0.0	0.6060606060606061	0.0	0.3939393939393939	0.3125	0.1875	0.1875	0.3125	0.09090909090909091	0.0	0.0	0.9090909090909091
local_crossover	RF	500	16	1.0	0.0	0.0	0.0	0.0	0.5757575757575758	0.0	0.42424242424242425	0.3125	0.1875	0.1875	0.3125	0.09090909090909091	0.0	0.0	0.9090909090909091
local_crossover	RF	500	17	1.0	0.0	0.0	0.0	0.0	0.6666666666666666	0.0	0.3333333333333333	0.3125	0.25	0.125	0.3125	0.09090909090909091	0.0	0.0	0.9090909090909091
local_crossover	RF	500	18	1.0	0.0	0.0	0.0	0.0	0.6060606060606061	0.0	0.3939393939393939	0.25	0.25	0.25	0.25	0.18181818181818182	0.0	0.0	0.8181818181818182
local_crossover	RF	500	19	0.9285714285714286	0.0	0.0	0.07142857142857142	0.0	0.5151515151515151	0.0	0.48484848484848486	0.3125	0.1875	0.1875	0.3125	0.09090909090909091	0.0	0.0	0.9090909090909091
local_crossover	RF	500	20	1.0	0.0	0.0	0.0	0.0	0.48484848484848486	0.0	0.5151515151515151	0.3125	0.1875	0.1875	0.3125	0.18181818181818182	0.0	0.0	0.8181818181818182
local_crossover	RF	500	21	1.0	0.0	0.0	0.0	0.0	0.6060606060606061	0.0	0.3939393939393939	0.3125	0.1875	0.1875	0.3125	0.045454545454545456	0.0	0.0	0.9545454545454546
local_crossover	RF	500	22	1.0	0.0	0.0	0.0	0.0	0.6363636363636364	0.0	0.36363636363636365	0.25	0.1875	0.25	0.3125	0.09090909090909091	0.0	0.0	0.9090909090909091
local_crossover	RF	500	23	1.0	0.0	0.0	0.0	0.0	0.696969696969697	0.0	0.30303030303030304	0.25	0.25	0.1875	0.3125	0.18181818181818182	0.0	0.0	0.8181818181818182
local_crossover	RF	500	24	1.0	0.0	0.0	0.0	0.0	0.6060606060606061	0.0	0.3939393939393939	0.3125	0.1875	0.1875	0.3125	0.09090909090909091	0.0	0.0	0.9090909090909091
local_crossover	RF	500	25	1.0	0.0	0.0	0.0	0.0	0.5757575757575758	0.0	0.42424242424242425	0.3125	0.125	0.1875	0.375	0.09090909090909091	0.0	0.0	0.9090909090909091
local_crossover	RF	5000	1	1.0	0.0	0.0	0.0	0.0	0.7575757575757576	0.0	0.24242424242424243	0.3125	0.1875	0.125	0.375	0.09090909090909091	0.0	0.0	0.9090909090909091
local_crossover	RF	5000	2	1.0	0.0	0.0	0.0	0.0	0.8181818181818182	0.0	0.18181818181818182	0.375	0.25	0.0625	0.3125	0.13636363636363635	0.0	0.0	0.8636363636363636
local_crossover	RF	5000	3	1.0	0.0	0.0	0.0	0.0	0.7575757575757576	0.0	0.24242424242424243	0.3125	0.25	0.0	0.4375	0.18181818181818182	0.0	0.0	0.8181818181818182
local_crossover	RF	5000	4	1.0	0.0	0.0	0.0	0.0	0.7272727272727273	0.0	0.2727272727272727	0.375	0.25	0.0	0.375	0.13636363636363635	0.0	0.0	0.8636363636363636
local_crossover	RF	5000	5	1.0	0.0	0.0	0.0	0.0	0.6666666666666666	0.0	0.3333333333333333	0.25	0.1875	0.125	0.4375	0.18181818181818182	0.0	0.0	0.8181818181818182
local_crossover	RF	5000	6	1.0	0.0	0.0	0.0	0.0	0.8181818181818182	0.0	0.18181818181818182	0.25	0.4375	0.0625	0.25	0.18181818181818182	0.0	0.0	0.8181818181818182
local_crossover	RF	5000	7	1.0	0.0	0.0	0.0	0.0	0.7272727272727273	0.0	0.2727272727272727	0.3125	0.1875	0.1875	0.3125	0.13636363636363635	0.0	0.0	0.8636363636363636
local_crossover	RF	5000	8	1.0	0.0	0.0	0.0	0.0	0.7272727272727273	0.0	0.2727272727272727	0.3125	0.25	0.0	0.4375	0.13636363636363635	0.0	0.0	0.8636363636363636
local_crossover	RF	5000	9	1.0	0.0	0.0	0.0	0.0	0.7575757575757576	0.0	0.24242424242424243	0.25	0.1875	0.1875	0.375	0.09090909090909091	0.0	0.0	0.9090909090909091
local_crossover	RF	5000	10	1.0	0.0	0.0	0.0	0.0	0.696969696969697	0.0	0.30303030303030304	0.3125	0.125	0.1875	0.375	0.13636363636363635	0.0	0.0	0.8636363636363636
local_crossover	RF	5000	11	1.0	0.0	0.0	0.0	0.0	0.7272727272727273	0.0	0.2727272727272727	0.3125	0.25	0.125	0.3125	0.13636363636363635	0.0	0.0	0.8636363636363636
local_crossover	RF	5000	12	1.0	0.0	0.0	0.0	0.0	0.7575757575757576	0.0	0.24242424242424243	0.3125	0.3125	0.0625	0.3125	0.18181818181818182	0.0	0.0	0.8181818181818182
local_crossover	RF	5000	13	1.0	0.0	0.0	0.0	0.0	0.7575757575757576	0.0	0.24242424242424243	0.3125	0.3125	0.125	0.25	0.13636363636363635	0.0	0.0	0.8636363636363636
local_crossover	RF	5000	14	1.0	0.0	0.0	0.0	0.0	0.7575757575757576	0.0	0.24242424242424243	0.25	0.125	0.25	0.375	0.13636363636363635	0.0	0.0	0.8636363636363636
local_crossover	RF	5000	15	1.0	0.0	0.0	0.0	0.0	0.8181818181818182	0.0	0.18181818181818182	0.3125	0.25	0.0625	0.375	0.13636363636363635	0.0	0.0	0.8636363636363636
local_crossover	RF	5000	16	1.0	0.0	0.0	0.0	0.0	0.6363636363636364	0.0	0.36363636363636365	0.3125	0.1875	0.125	0.375	0.13636363636363635	0.0	0.0	0.8636363636363636
local_crossover	RF	5000	17	1.0	0.0	0.0	0.0	0.0	0.7878787878787878	0.0	0.21212121212121213	0.375	0.3125	0.0625	0.25	0.13636363636363635	0.0	0.0	0.8636363636363636
local_crossover	RF	5000	18	1.0	0.0	0.0	0.0	0.0	0.696969696969697	0.0	0.30303030303030304	0.375	0.375	0.0	0.25	0.18181818181818182	0.0	0.0	0.8181818181818182
local_crossover	RF	5000	19	1.0	0.0	0.0	0.0	0.0	0.7878787878787878	0.0	0.21212121212121213	0.3125	0.25	0.0	0.4375	0.18181818181818182	0.0	0.0	0.8181818181818182
local_crossover	RF	5000	20	1.0	0.0	0.0	0.0	0.0	0.7878787878787878	0.0	0.21212121212121213	0.3125	0.3125	0.125	0.25	0.13636363636363635	0.0	0.0	0.8636363636363636
local_crossover	RF	5000	21	1.0	0.0	0.0	0.0	0.0	0.7878787878787878	0.0	0.21212121212121213	0.3125	0.3125	0.125	0.25	0.22727272727272727	0.0	0.0	0.7727272727272727
local_crossover	RF	5000	22	1.0	0.0	0.0	0.0	0.0	0.696969696969697	0.0	0.30303030303030304	0.375	0.25	0.125	0.25	0.18181818181818182	0.0	0.0	0.8181818181818182
local_crossover	RF	5000	23	1.0	0.0	0.0	0.0	0.0	0.8181818181818182	0.0	0.18181818181818182	0.3125	0.3125	0.0625	0.3125	0.13636363636363635	0.0	0.0	0.8636363636363636
local_crossover	RF	5000	24	1.0	0.0	0.0	0.0	0.0	0.8181818181818182	0.0	0.18181818181818182	0.3125	0.3125	0.0625	0.3125	0.13636363636363635	0.0	0.0	0.8636363636363636
local_crossover	RF	5000	25	1.0	0.0	0.0	0.0	0.0	0.6666666666666666	0.0	0.3333333333333333	0.25	0.375	0.0625	0.3125	0.18181818181818182	0.0	0.0	0.8181818181818182
local_crossover	EBM	max	1	0.8571428571428571	0.0	0.0	0.14285714285714285	0.0	0.48484848484848486	0.0	0.5151515151515151	0.25	0.1875	0.25	0.3125	0.09090909090909091	0.0	0.0	0.9090909090909091
local_crossover	EBM	max	2	0.8571428571428571	0.0	0.0	0.14285714285714285	0.0	0.6363636363636364	0.0	0.36363636363636365	0.25	0.25	0.25	0.25	0.09090909090909091	0.0	0.0	0.9090909090909091
local_crossover	EBM	max	3	1.0	0.0	0.0	0.0	0.0	0.5151515151515151	0.0	0.48484848484848486	0.25	0.125	0.25	0.375	0.09090909090909091	0.0	0.0	0.9090909090909091
local_crossover	EBM	max	4	0.9285714285714286	0.0	0.0	0.07142857142857142	0.0	0.48484848484848486	0.0	0.5151515151515151	0.25	0.1875	0.25	0.3125	0.09090909090909091	0.0	0.0	0.9090909090909091
local_crossover	EBM	max	5	0.8571428571428571	0.0	0.0	0.14285714285714285	0.0	0.36363636363636365	0.0	0.6363636363636364	0.25	0.0	0.25	0.5	0.045454545454545456	0.0	0.0	0.9545454545454546
local_crossover	EBM	max	6	0.7857142857142857	0.0	0.0	0.21428571428571427	0.0	0.45454545454545453	0.0	0.5454545454545454	0.25	0.1875	0.25	0.3125	0.0	0.0	0.0	1.0
local_crossover	EBM	max	7	1.0	0.0	0.0	0.0	0.0	0.48484848484848486	0.0	0.5151515151515151	0.25	0.125	0.25	0.375	0.09090909090909091	0.0	0.0	0.9090909090909091
local_crossover	EBM	max	8	1.0	0.0	0.0	0.0	0.0	0.36363636363636365	0.0	0.6363636363636364	0.25	0.0625	0.25	0.4375	0.09090909090909091	0.0	0.0	0.9090909090909091
local_crossover	EBM	max	9	0.7857142857142857	0.0	0.0	0.21428571428571427	0.0	0.6060606060606061	0.0	0.3939393939393939	0.25	0.125	0.25	0.375	0.045454545454545456	0.0	0.0	0.9545454545454546
local_crossover	EBM	max	10	0.7857142857142857	0.0	0.0	0.21428571428571427	0.0	0.6060606060606061	0.0	0.3939393939393939	0.25	0.1875	0.25	0.3125	0.09090909090909091	0.0	0.0	0.9090909090909091
local_crossover	EBM	max	11	0.9285714285714286	0.0	0.0	0.07142857142857142	0.0	0.5757575757575758	0.0	0.42424242424242425	0.25	0.125	0.25	0.375	0.09090909090909091	0.0	0.0	0.9090909090909091
local_crossover	EBM	max	12	1.0	0.0	0.0	0.0	0.0	0.5454545454545454	0.0	0.45454545454545453	0.25	0.0625	0.25	0.4375	0.09090909090909091	0.0	0.0	0.9090909090909091
local_crossover	EBM	max	13	0.8571428571428571	0.0	0.0	0.14285714285714285	0.0	0.45454545454545453	0.0	0.5454545454545454	0.25	0.125	0.25	0.375	0.09090909090909091	0.0	0.0	0.9090909090909091
local_crossover	EBM	max	14	0.9285714285714286	0.0	0.0	0.07142857142857142	0.0	0.5454545454545454	0.0	0.45454545454545453	0.25	0.1875	0.3125	0.25	0.045454545454545456	0.0	0.0	0.9545454545454546
local_crossover	EBM	max	15	0.6428571428571429	0.0	0.0	0.35714285714285715	0.0	0.5454545454545454	0.0	0.45454545454545453	0.25	0.1875	0.25	0.3125	0.045454545454545456	0.0	0.0	0.9545454545454546
local_crossover	EBM	max	16	0.9285714285714286	0.0	0.0	0.07142857142857142	0.0	0.5757575757575758	0.0	0.42424242424242425	0.25	0.125	0.3125	0.3125	0.09090909090909091	0.0	0.0	0.9090909090909091
local_crossover	EBM	max	17	0.9285714285714286	0.0	0.0	0.07142857142857142	0.0	0.5757575757575758	0.0	0.42424242424242425	0.25	0.1875	0.25	0.3125	0.09090909090909091	0.0	0.0	0.9090909090909091
local_crossover	EBM	max	18	0.9285714285714286	0.0	0.0	0.07142857142857142	0.0	0.42424242424242425	0.0	0.5757575757575758	0.25	0.1875	0.25	0.3125	0.09090909090909091	0.0	0.0	0.9090909090909091
local_crossover	EBM	max	19	1.0	0.0	0.0	0.0	0.0	0.5454545454545454	0.0	0.45454545454545453	0.25	0.125	0.25	0.375	0.045454545454545456	0.0	0.0	0.9545454545454546
local_crossover	EBM	max	20	0.6428571428571429	0.0	0.0	0.35714285714285715	0.0	0.5151515151515151	0.0	0.48484848484848486	0.25	0.125	0.25	0.375	0.09090909090909091	0.0	0.0	0.9090909090909091
local_crossover	EBM	max	21	1.0	0.0	0.0	0.0	0.0	0.5151515151515151	0.0	0.48484848484848486	0.25	0.1875	0.3125	0.25	0.09090909090909091	0.0	0.0	0.9090909090909091
local_crossover	EBM	max	22	0.8571428571428571	0.0	0.0	0.14285714285714285	0.0	0.6060606060606061	0.0	0.3939393939393939	0.25	0.125	0.25	0.375	0.045454545454545456	0.0	0.0	0.9545454545454546
local_crossover	EBM	max	23	1.0	0.0	0.0	0.0	0.0	0.5454545454545454	0.0	0.45454545454545453	0.25	0.125	0.25	0.375	0.045454545454545456	0.0	0.0	0.9545454545454546
local_crossover	EBM	max	24	1.0	0.0	0.0	0.0	0.0	0.36363636363636365	0.0	0.6363636363636364	0.25	0.1875	0.25	0.3125	0.09090909090909091	0.0	0.0	0.9090909090909091
local_crossover	EBM	max	25	0.7857142857142857	0.0	0.0	0.21428571428571427	0.0	0.5454545454545454	0.0	0.45454545454545453	0.25	0.125	0.25	0.375	0.09090909090909091	0.0	0.0	0.9090909090909091
local_crossover	EBM	500	1	0.9285714285714286	0.0	0.0	0.07142857142857142	0.0	0.5454545454545454	0.0	0.45454545454545453	0.3125	0.125	0.1875	0.375	0.13636363636363635	0.0	0.0	0.8636363636363636
local_crossover	EBM	500	2	0.9285714285714286	0.0	0.0	0.07142857142857142	0.0	0.6363636363636364	0.0	0.36363636363636365	0.3125	0.1875	0.125	0.375	0.09090909090909091	0.0	0.0	0.9090909090909091
local_crossover	EBM	500	3	1.0	0.0	0.0	0.0	0.0	0.5757575757575758	0.0	0.42424242424242425	0.25	0.125	0.25	0.375	0.09090909090909091	0.0	0.0	0.9090909090909091
local_crossover	EBM	500	4	1.0	0.0	0.0	0.0	0.0	0.5454545454545454	0.0	0.45454545454545453	0.25	0.25	0.25	0.25	0.09090909090909091	0.0	0.0	0.9090909090909091
local_crossover	EBM	500	5	0.7857142857142857	0.0	0.0	0.21428571428571427	0.0	0.6666666666666666	0.0	0.3333333333333333	0.3125	0.125	0.25	0.3125	0.09090909090909091	0.0	0.0	0.9090909090909091
local_crossover	EBM	500	6	0.9285714285714286	0.0	0.0	0.07142857142857142	0.0	0.6060606060606061	0.0	0.3939393939393939	0.25	0.125	0.25	0.375	0.0	0.0	0.0	1.0
local_crossover	EBM	500	7	1.0	0.0	0.0	0.0	0.0	0.696969696969697	0.0	0.30303030303030304	0.25	0.1875	0.1875	0.375	0.09090909090909091	0.0	0.0	0.9090909090909091
local_crossover	EBM	500	8	1.0	0.0	0.0	0.0	0.0	0.5151515151515151	0.0	0.48484848484848486	0.25	0.0	0.25	0.5	0.13636363636363635	0.0	0.0	0.8636363636363636
local_crossover	EBM	500	9	0.9285714285714286	0.0	0.0	0.07142857142857142	0.0	0.6666666666666666	0.0	0.3333333333333333	0.3125	0.125	0.1875	0.375	0.09090909090909091	0.0	0.0	0.9090909090909091
local_crossover	EBM	500	10	1.0	0.0	0.0	0.0	0.0	0.6363636363636364	0.0	0.36363636363636365	0.3125	0.125	0.1875	0.375	0.09090909090909091	0.0	0.0	0.9090909090909091
local_crossover	EBM	500	11	1.0	0.0	0.0	0.0	0.0	0.6666666666666666	0.0	0.3333333333333333	0.3125	0.1875	0.1875	0.3125	0.045454545454545456	0.0	0.0	0.9545454545454546
local_crossover	EBM	500	12	0.8571428571428571	0.0	0.0	0.14285714285714285	0.0	0.45454545454545453	0.0	0.5454545454545454	0.3125	0.125	0.1875	0.375	0.045454545454545456	0.0	0.0	0.9545454545454546
local_crossover	EBM	500	13	1.0	0.0	0.0	0.0	0.0	0.696969696969697	0.0	0.30303030303030304	0.3125	0.25	0.1875	0.25	0.09090909090909091	0.0	0.0	0.9090909090909091
local_crossover	EBM	500	14	1.0	0.0	0.0	0.0	0.0	0.6666666666666666	0.0	0.3333333333333333	0.25	0.1875	0.25	0.3125	0.09090909090909091	0.0	0.0	0.9090909090909091
local_crossover	EBM	500	15	0.7142857142857143	0.0	0.0	0.2857142857142857	0.0	0.5151515151515151	0.0	0.48484848484848486	0.25	0.1875	0.25	0.3125	0.045454545454545456	0.0	0.0	0.9545454545454546
local_crossover	EBM	500	16	0.9285714285714286	0.0	0.0	0.07142857142857142	0.0	0.6666666666666666	0.0	0.3333333333333333	0.25	0.1875	0.25	0.3125	0.09090909090909091	0.0	0.0	0.9090909090909091
local_crossover	EBM	500	17	0.9285714285714286	0.0	0.0	0.07142857142857142	0.0	0.7272727272727273	0.0	0.2727272727272727	0.25	0.25	0.25	0.25	0.09090909090909091	0.0	0.0	0.9090909090909091
local_crossover	EBM	500	18	0.8571428571428571	0.0	0.0	0.14285714285714285	0.0	0.696969696969697	0.0	0.30303030303030304	0.25	0.25	0.25	0.25	0.09090909090909091	0.0	0.0	0.9090909090909091
local_crossover	EBM	500	19	0.7142857142857143	0.0	0.0	0.2857142857142857	0.0	0.6363636363636364	0.0	0.36363636363636365	0.25	0.1875	0.25	0.3125	0.045454545454545456	0.0	0.0	0.9545454545454546
local_crossover	EBM	500	20	1.0	0.0	0.0	0.0	0.0	0.5757575757575758	0.0	0.42424242424242425	0.25	0.125	0.25	0.375	0.045454545454545456	0.0	0.0	0.9545454545454546
local_crossover	EBM	500	21	0.8571428571428571	0.0	0.0	0.14285714285714285	0.0	0.6060606060606061	0.0	0.3939393939393939	0.25	0.1875	0.25	0.3125	0.045454545454545456	0.0	0.0	0.9545454545454546
local_crossover	EBM	500	22	0.9285714285714286	0.0	0.0	0.07142857142857142	0.0	0.6363636363636364	0.0	0.36363636363636365	0.25	0.25	0.25	0.25	0.09090909090909091	0.0	0.0	0.9090909090909091
local_crossover	EBM	500	23	1.0	0.0	0.0	0.0	0.0	0.5757575757575758	0.0	0.42424242424242425	0.25	0.1875	0.25	0.3125	0.09090909090909091	0.0	0.0	0.9090909090909091
local_crossover	EBM	500	24	1.0	0.0	0.0	0.0	0.0	0.5151515151515151	0.0	0.48484848484848486	0.25	0.1875	0.25	0.3125	0.09090909090909091	0.0	0.0	0.9090909090909091
local_crossover	EBM	500	25	0.7142857142857143	0.0	0.0	0.2857142857142857	0.0	0.5454545454545454	0.0	0.45454545454545453	0.25	0.125	0.25	0.375	0.0	0.0	0.0	1.0
local_crossover	EBM	5000	1	1.0	0.0	0.0	0.0	0.0	0.7272727272727273	0.0	0.2727272727272727	0.3125	0.25	0.125	0.3125	0.09090909090909091	0.0	0.0	0.9090909090909091
local_crossover	EBM	5000	2	1.0	0.0	0.0	0.0	0.0	0.7878787878787878	0.0	0.21212121212121213	0.375	0.125	0.1875	0.3125	0.09090909090909091	0.0	0.0	0.9090909090909091
local_crossover	EBM	5000	3	1.0	0.0	0.0	0.0	0.0	0.8181818181818182	0.0	0.18181818181818182	0.375	0.25	0.125	0.25	0.045454545454545456	0.045454545454545456	0.0	0.9090909090909091
local_crossover	EBM	5000	4	0.8571428571428571	0.0	0.0	0.14285714285714285	0.0	0.5757575757575758	0.0	0.42424242424242425	0.3125	0.125	0.125	0.4375	0.0	0.0	0.0	1.0
local_crossover	EBM	5000	5	0.9285714285714286	0.0	0.0	0.07142857142857142	0.0	0.6666666666666666	0.0	0.3333333333333333	0.3125	0.1875	0.1875	0.3125	0.09090909090909091	0.045454545454545456	0.0	0.8636363636363636
local_crossover	EBM	5000	6	1.0	0.0	0.0	0.0	0.0	0.7878787878787878	0.0	0.21212121212121213	0.375	0.25	0.1875	0.1875	0.09090909090909091	0.0	0.0	0.9090909090909091
local_crossover	EBM	5000	7	0.9285714285714286	0.0	0.0	0.07142857142857142	0.0	0.7272727272727273	0.0	0.2727272727272727	0.375	0.25	0.1875	0.1875	0.09090909090909091	0.045454545454545456	0.0	0.8636363636363636
local_crossover	EBM	5000	8	1.0	0.0	0.0	0.0	0.0	0.6666666666666666	0.0	0.3333333333333333	0.375	0.1875	0.125	0.3125	0.13636363636363635	0.0	0.0	0.8636363636363636
local_crossover	EBM	5000	9	0.8571428571428571	0.0	0.0	0.14285714285714285	0.0	0.696969696969697	0.0	0.30303030303030304	0.375	0.3125	0.0625	0.25	0.045454545454545456	0.045454545454545456	0.0	0.9090909090909091
local_crossover	EBM	5000	10	0.8571428571428571	0.0	0.0	0.14285714285714285	0.0	0.42424242424242425	0.0	0.5757575757575758	0.3125	0.125	0.1875	0.375	0.09090909090909091	0.0	0.0	0.9090909090909091
local_crossover	EBM	5000	11	0.9285714285714286	0.0	0.0	0.07142857142857142	0.0	0.6666666666666666	0.0	0.3333333333333333	0.3125	0.125	0.1875	0.375	0.045454545454545456	0.0	0.0	0.9545454545454546
local_crossover	EBM	5000	12	0.8571428571428571	0.0	0.0	0.14285714285714285	0.0	0.696969696969697	0.0	0.30303030303030304	0.375	0.3125	0.0625	0.25	0.09090909090909091	0.0	0.0	0.9090909090909091
local_crossover	EBM	5000	13	1.0	0.0	0.0	0.0	0.0	0.48484848484848486	0.0	0.5151515151515151	0.3125	0.25	0.125	0.3125	0.09090909090909091	0.0	0.0	0.9090909090909091
local_crossover	EBM	5000	14	1.0	0.0	0.0	0.0	0.0	0.8181818181818182	0.0	0.18181818181818182	0.375	0.1875	0.1875	0.25	0.09090909090909091	0.045454545454545456	0.0	0.8636363636363636
local_crossover	EBM	5000	15	0.8571428571428571	0.0	0.0	0.14285714285714285	0.0	0.6666666666666666	0.0	0.3333333333333333	0.3125	0.1875	0.1875	0.3125	0.0	0.0	0.0	1.0
local_crossover	EBM	5000	16	0.9285714285714286	0.0	0.0	0.07142857142857142	0.0	0.5757575757575758	0.0	0.42424242424242425	0.3125	0.125	0.1875	0.375	0.09090909090909091	0.0	0.0	0.9090909090909091
local_crossover	EBM	5000	17	0.5	0.0	0.0	0.5	0.0	0.5454545454545454	0.0	0.45454545454545453	0.375	0.25	0.0625	0.3125	0.0	0.0	0.0	1.0
local_crossover	EBM	5000	18	1.0	0.0	0.0	0.0	0.0	0.6666666666666666	0.0	0.3333333333333333	0.375	0.375	0.0625	0.1875	0.09090909090909091	0.0	0.0	0.9090909090909091
local_crossover	EBM	5000	19	1.0	0.0	0.0	0.0	0.0	0.6363636363636364	0.0	0.36363636363636365	0.3125	0.1875	0.1875	0.3125	0.09090909090909091	0.045454545454545456	0.0	0.8636363636363636
local_crossover	EBM	5000	20	1.0	0.0	0.0	0.0	0.0	0.6363636363636364	0.0	0.36363636363636365	0.375	0.25	0.125	0.25	0.09090909090909091	0.0	0.0	0.9090909090909091
local_crossover	EBM	5000	21	1.0	0.0	0.0	0.0	0.0	0.696969696969697	0.0	0.30303030303030304	0.375	0.1875	0.1875	0.25	0.09090909090909091	0.0	0.0	0.9090909090909091
local_crossover	EBM	5000	22	0.8571428571428571	0.0	0.0	0.14285714285714285	0.0	0.6666666666666666	0.0	0.3333333333333333	0.375	0.1875	0.125	0.3125	0.045454545454545456	0.0	0.0	0.9545454545454546
local_crossover	EBM	5000	23	1.0	0.0	0.0	0.0	0.0	0.7272727272727273	0.0	0.2727272727272727	0.375	0.25	0.125	0.25	0.22727272727272727	0.045454545454545456	0.0	0.7272727272727273
local_crossover	EBM	5000	24	0.8571428571428571	0.0	0.0	0.14285714285714285	0.0	0.7272727272727273	0.0	0.2727272727272727	0.3125	0.1875	0.125	0.375	0.045454545454545456	0.0	0.0	0.9545454545454546
local_crossover	EBM	5000	25	1.0	0.0	0.0	0.0	0.0	0.7575757575757576	0.0	0.24242424242424243	0.3125	0.1875	0.1875	0.3125	0.13636363636363635	0.0	0.0	0.8636363636363636
local_crossover	SVM-RBF	max	1	0.9285714285714286	0.0	0.0	0.07142857142857142	0.0	0.2727272727272727	0.0	0.7272727272727273	0.375	0.125	0.1875	0.3125	0.045454545454545456	0.0	0.0	0.9545454545454546
local_crossover	SVM-RBF	max	2	0.9285714285714286	0.0	0.0	0.07142857142857142	0.0	0.36363636363636365	0.0	0.6363636363636364	0.3125	0.25	0.1875	0.25	0.045454545454545456	0.0	0.0	0.9545454545454546
local_crossover	SVM-RBF	max	3	1.0	0.0	0.0	0.0	0.0	0.30303030303030304	0.0	0.696969696969697	0.25	0.125	0.25	0.375	0.09090909090909091	0.0	0.0	0.9090909090909091
local_crossover	SVM-RBF	max	4	0.9285714285714286	0.0	0.0	0.07142857142857142	0.0	0.30303030303030304	0.0	0.696969696969697	0.3125	0.25	0.1875	0.25	0.045454545454545456	0.0	0.0	0.9545454545454546
local_crossover	SVM-RBF	max	5	1.0	0.0	0.0	0.0	0.0	0.30303030303030304	0.0	0.696969696969697	0.25	0.125	0.25	0.375	0.09090909090909091	0.0	0.0	0.9090909090909091
local_crossover	SVM-RBF	max	6	0.9285714285714286	0.0	0.0	0.07142857142857142	0.0	0.36363636363636365	0.0	0.6363636363636364	0.25	0.125	0.25	0.375	0.045454545454545456	0.0	0.0	0.9545454545454546
local_crossover	SVM-RBF	max	7	1.0	0.0	0.0	0.0	0.0	0.24242424242424243	0.0	0.7575757575757576	0.3125	0.125	0.1875	0.375	0.09090909090909091	0.0	0.0	0.9090909090909091
local_crossover	SVM-RBF	max	8	0.6428571428571429	0.0	0.0	0.35714285714285715	0.0	0.3333333333333333	0.0	0.6666666666666666	0.25	0.125	0.25	0.375	0.045454545454545456	0.0	0.0	0.9545454545454546
local_crossover	SVM-RBF	max	9	1.0	0.0	0.0	0.0	0.0	0.2727272727272727	0.0	0.7272727272727273	0.25	0.25	0.25	0.25	0.09090909090909091	0.0	0.0	0.9090909090909091
local_crossover	SVM-RBF	max	10	0.8571428571428571	0.0	0.0	0.14285714285714285	0.0	0.36363636363636365	0.0	0.6363636363636364	0.25	0.25	0.25	0.25	0.045454545454545456	0.0	0.0	0.9545454545454546
local_crossover	SVM-RBF	max	11	1.0	0.0	0.0	0.0	0.0	0.3939393939393939	0.0	0.6060606060606061	0.3125	0.25	0.1875	0.25	0.09090909090909091	0.0	0.0	0.9090909090909091
local_crossover	SVM-RBF	max	12	1.0	0.0	0.0	0.0	0.0	0.24242424242424243	0.0	0.7575757575757576	0.3125	0.1875	0.125	0.375	0.09090909090909091	0.0	0.0	0.9090909090909091
local_crossover	SVM-RBF	max	13	0.7857142857142857	0.0	0.0	0.21428571428571427	0.0	0.24242424242424243	0.0	0.7575757575757576	0.3125	0.125	0.1875	0.375	0.045454545454545456	0.0	0.0	0.9545454545454546
local_crossover	SVM-RBF	max	14	1.0	0.0	0.0	0.0	0.0	0.36363636363636365	0.0	0.6363636363636364	0.25	0.0625	0.25	0.4375	0.045454545454545456	0.0	0.0	0.9545454545454546
local_crossover	SVM-RBF	max	15	0.9285714285714286	0.0	0.0	0.07142857142857142	0.0	0.45454545454545453	0.0	0.5454545454545454	0.3125	0.25	0.1875	0.25	0.09090909090909091	0.0	0.0	0.9090909090909091
local_crossover	SVM-RBF	max	16	1.0	0.0	0.0	0.0	0.0	0.36363636363636365	0.0	0.6363636363636364	0.3125	0.25	0.125	0.3125	0.045454545454545456	0.0	0.0	0.9545454545454546
local_crossover	SVM-RBF	max	17	0.8571428571428571	0.0	0.0	0.14285714285714285	0.0	0.36363636363636365	0.0	0.6363636363636364	0.25	0.25	0.25	0.25	0.045454545454545456	0.0	0.0	0.9545454545454546
local_crossover	SVM-RBF	max	18	0.9285714285714286	0.0	0.0	0.07142857142857142	0.0	0.42424242424242425	0.0	0.5757575757575758	0.25	0.125	0.25	0.375	0.13636363636363635	0.0	0.0	0.8636363636363636
local_crossover	SVM-RBF	max	19	1.0	0.0	0.0	0.0	0.0	0.36363636363636365	0.0	0.6363636363636364	0.3125	0.125	0.1875	0.375	0.09090909090909091	0.0	0.0	0.9090909090909091
local_crossover	SVM-RBF	max	20	0.7857142857142857	0.0	0.0	0.21428571428571427	0.0	0.2727272727272727	0.0	0.7272727272727273	0.3125	0.25	0.1875	0.25	0.045454545454545456	0.0	0.0	0.9545454545454546
local_crossover	SVM-RBF	max	21	0.7857142857142857	0.0	0.0	0.21428571428571427	0.0	0.3939393939393939	0.0	0.6060606060606061	0.3125	0.1875	0.1875	0.3125	0.045454545454545456	0.0	0.0	0.9545454545454546
local_crossover	SVM-RBF	max	22	0.9285714285714286	0.0	0.0	0.07142857142857142	0.0	0.3333333333333333	0.0	0.6666666666666666	0.3125	0.125	0.1875	0.375	0.09090909090909091	0.0	0.0	0.9090909090909091
local_crossover	SVM-RBF	max	23	0.9285714285714286	0.0	0.0	0.07142857142857142	0.0	0.36363636363636365	0.0	0.6363636363636364	0.25	0.25	0.25	0.25	0.045454545454545456	0.0	0.0	0.9545454545454546
local_crossover	SVM-RBF	max	24	0.8571428571428571	0.0	0.0	0.14285714285714285	0.0	0.3333333333333333	0.0	0.6666666666666666	0.25	0.25	0.25	0.25	0.09090909090909091	0.0	0.0	0.9090909090909091
local_crossover	SVM-RBF	max	25	1.0	0.0	0.0	0.0	0.0	0.24242424242424243	0.0	0.7575757575757576	0.25	0.1875	0.25	0.3125	0.09090909090909091	0.0	0.0	0.9090909090909091
local_crossover	SVM-RBF	500	1	1.0	0.0	0.0	0.0	0.0	0.36363636363636365	0.0	0.6363636363636364	0.3125	0.1875	0.125	0.375	0.09090909090909091	0.0	0.0	0.9090909090909091
local_crossover	SVM-RBF	500	2	1.0	0.0	0.0	0.0	0.0	0.42424242424242425	0.0	0.5757575757575758	0.3125	0.1875	0.0625	0.4375	0.09090909090909091	0.0	0.0	0.9090909090909091
local_crossover	SVM-RBF	500	3	1.0	0.0	0.0	0.0	0.0	0.36363636363636365	0.0	0.6363636363636364	0.3125	0.1875	0.125	0.375	0.09090909090909091	0.0	0.0	0.9090909090909091
local_crossover	SVM-RBF	500	4	0.8571428571428571	0.0	0.0	0.14285714285714285	0.0	0.36363636363636365	0.0	0.6363636363636364	0.3125	0.125	0.1875	0.375	0.09090909090909091	0.0	0.0	0.9090909090909091
local_crossover	SVM-RBF	500	5	0.9285714285714286	0.0	0.0	0.07142857142857142	0.0	0.48484848484848486	0.0	0.5151515151515151	0.3125	0.25	0.125	0.3125	0.09090909090909091	0.0	0.0	0.9090909090909091
local_crossover	SVM-RBF	500	6	0.7142857142857143	0.0	0.0	0.2857142857142857	0.0	0.5151515151515151	0.0	0.48484848484848486	0.3125	0.1875	0.125	0.375	0.045454545454545456	0.0	0.0	0.9545454545454546
local_crossover	SVM-RBF	500	7	0.9285714285714286	0.0	0.0	0.07142857142857142	0.0	0.42424242424242425	0.0	0.5757575757575758	0.3125	0.1875	0.125	0.375	0.045454545454545456	0.0	0.0	0.9545454545454546
local_crossover	SVM-RBF	500	8	0.9285714285714286	0.0	0.0	0.07142857142857142	0.0	0.2727272727272727	0.0	0.7272727272727273	0.3125	0.25	0.0625	0.375	0.09090909090909091	0.0	0.0	0.9090909090909091
local_crossover	SVM-RBF	500	9	1.0	0.0	0.0	0.0	0.0	0.30303030303030304	0.0	0.696969696969697	0.3125	0.1875	0.125	0.375	0.09090909090909091	0.0	0.0	0.9090909090909091
local_crossover	SVM-RBF	500	10	1.0	0.0	0.0	0.0	0.0	0.45454545454545453	0.0	0.5454545454545454	0.3125	0.25	0.125	0.3125	0.09090909090909091	0.0	0.0	0.9090909090909091
local_crossover	SVM-RBF	500	11	0.7857142857142857	0.0	0.0	0.21428571428571427	0.0	0.5151515151515151	0.0	0.48484848484848486	0.3125	0.125	0.1875	0.375	0.045454545454545456	0.0	0.0	0.9545454545454546
local_crossover	SVM-RBF	500	12	0.7857142857142857	0.0	0.0	0.21428571428571427	0.0	0.45454545454545453	0.0	0.5454545454545454	0.3125	0.25	0.0625	0.375	0.045454545454545456	0.0	0.0	0.9545454545454546
local_crossover	SVM-RBF	500	13	1.0	0.0	0.0	0.0	0.0	0.42424242424242425	0.0	0.5757575757575758	0.3125	0.1875	0.125	0.375	0.09090909090909091	0.0	0.0	0.9090909090909091
local_crossover	SVM-RBF	500	14	1.0	0.0	0.0	0.0	0.0	0.48484848484848486	0.0	0.5151515151515151	0.3125	0.3125	0.0625	0.3125	0.09090909090909091	0.0	0.0	0.9090909090909091
local_crossover	SVM-RBF	500	15	0.9285714285714286	0.0	0.0	0.07142857142857142	0.0	0.45454545454545453	0.0	0.5454545454545454	0.3125	0.125	0.1875	0.375	0.09090909090909091	0.0	0.0	0.9090909090909091
local_crossover	SVM-RBF	500	16	1.0	0.0	0.0	0.0	0.0	0.5454545454545454	0.0	0.45454545454545453	0.3125	0.1875	0.125	0.375	0.09090909090909091	0.0	0.0	0.9090909090909091
local_crossover	SVM-RBF	500	17	1.0	0.0	0.0	0.0	0.0	0.45454545454545453	0.0	0.5454545454545454	0.3125	0.1875	0.125	0.375	0.09090909090909091	0.0	0.0	0.9090909090909091
local_crossover	SVM-RBF	500	18	1.0	0.0	0.0	0.0	0.0	0.48484848484848486	0.0	0.5151515151515151	0.3125	0.3125	0.0625	0.3125	0.09090909090909091	0.0	0.0	0.9090909090909091
local_crossover	SVM-RBF	500	19	0.9285714285714286	0.0	0.0	0.07142857142857142	0.0	0.3939393939393939	0.0	0.6060606060606061	0.3125	0.1875	0.125	0.375	0.045454545454545456	0.0	0.0	0.9545454545454546
local_crossover	SVM-RBF	500	20	0.9285714285714286	0.0	0.0	0.07142857142857142	0.0	0.3333333333333333	0.0	0.6666666666666666	0.3125	0.1875	0.125	0.375	0.09090909090909091	0.0	0.0	0.9090909090909091
local_crossover	SVM-RBF	500	21	0.7857142857142857	0.0	0.0	0.21428571428571427	0.0	0.3939393939393939	0.0	0.6060606060606061	0.3125	0.125	0.1875	0.375	0.0	0.0	0.0	1.0
local_crossover	SVM-RBF	500	22	1.0	0.0	0.0	0.0	0.0	0.5151515151515151	0.0	0.48484848484848486	0.3125	0.25	0.125	0.3125	0.09090909090909091	0.0	0.0	0.9090909090909091
local_crossover	SVM-RBF	500	23	1.0	0.0	0.0	0.0	0.0	0.5757575757575758	0.0	0.42424242424242425	0.3125	0.3125	0.125	0.25	0.09090909090909091	0.0	0.0	0.9090909090909091
local_crossover	SVM-RBF	500	24	1.0	0.0	0.0	0.0	0.0	0.3333333333333333	0.0	0.6666666666666666	0.3125	0.1875	0.125	0.375	0.09090909090909091	0.0	0.0	0.9090909090909091
local_crossover	SVM-RBF	500	25	0.9285714285714286	0.0	0.0	0.07142857142857142	0.0	0.30303030303030304	0.0	0.696969696969697	0.3125	0.1875	0.125	0.375	0.09090909090909091	0.0	0.0	0.9090909090909091
local_crossover	SVM-RBF	5000	1	0.9285714285714286	0.0	0.0	0.07142857142857142	0.0	0.5454545454545454	0.0	0.45454545454545453	0.3125	0.25	0.0	0.4375	0.09090909090909091	0.0	0.0	0.9090909090909091
local_crossover	SVM-RBF	5000	2	0.8571428571428571	0.0	0.0	0.14285714285714285	0.0	0.696969696969697	0.0	0.30303030303030304	0.375	0.3125	0.0	0.3125	0.045454545454545456	0.045454545454545456	0.0	0.9090909090909091
local_crossover	SVM-RBF	5000	3	1.0	0.0	0.0	0.0	0.0	0.5454545454545454	0.0	0.45454545454545453	0.375	0.3125	0.0	0.3125	0.13636363636363635	0.0	0.0	0.8636363636363636
local_crossover	SVM-RBF	5000	4	0.9285714285714286	0.0	0.0	0.07142857142857142	0.0	0.36363636363636365	0.0	0.6363636363636364	0.3125	0.25	0.0	0.4375	0.045454545454545456	0.0	0.0	0.9545454545454546
local_crossover	SVM-RBF	5000	5	0.9285714285714286	0.0	0.0	0.07142857142857142	0.0	0.7272727272727273	0.0	0.2727272727272727	0.3125	0.25	0.125	0.3125	0.09090909090909091	0.045454545454545456	0.0	0.8636363636363636
local_crossover	SVM-RBF	5000	6	0.9285714285714286	0.0	0.0	0.07142857142857142	0.0	0.7272727272727273	0.0	0.2727272727272727	0.3125	0.3125	0.125	0.25	0.09090909090909091	0.045454545454545456	0.0	0.8636363636363636
local_crossover	SVM-RBF	5000	7	0.9285714285714286	0.0	0.0	0.07142857142857142	0.0	0.6060606060606061	0.0	0.3939393939393939	0.3125	0.25	0.125	0.3125	0.09090909090909091	0.045454545454545456	0.0	0.8636363636363636
local_crossover	SVM-RBF	5000	8	0.8571428571428571	0.0	0.0	0.14285714285714285	0.0	0.5454545454545454	0.0	0.45454545454545453	0.3125	0.375	0.0	0.3125	0.09090909090909091	0.0	0.0	0.9090909090909091
local_crossover	SVM-RBF	5000	9	0.8571428571428571	0.0	0.0	0.14285714285714285	0.0	0.6060606060606061	0.0	0.3939393939393939	0.375	0.3125	0.0	0.3125	0.09090909090909091	0.045454545454545456	0.0	0.8636363636363636
local_crossover	SVM-RBF	5000	10	1.0	0.0	0.0	0.0	0.0	0.48484848484848486	0.0	0.5151515151515151	0.3125	0.3125	0.0	0.375	0.09090909090909091	0.0	0.0	0.9090909090909091
local_crossover	SVM-RBF	5000	11	0.8571428571428571	0.0	0.0	0.14285714285714285	0.0	0.45454545454545453	0.0	0.5454545454545454	0.3125	0.25	0.0625	0.375	0.045454545454545456	0.0	0.0	0.9545454545454546
local_crossover	SVM-RBF	5000	12	0.9285714285714286	0.0	0.0	0.07142857142857142	0.0	0.5454545454545454	0.0	0.45454545454545453	0.375	0.3125	0.0	0.3125	0.09090909090909091	0.0	0.0	0.9090909090909091
local_crossover	SVM-RBF	5000	13	1.0	0.0	0.0	0.0	0.0	0.3939393939393939	0.0	0.6060606060606061	0.375	0.25	0.0	0.375	0.09090909090909091	0.0	0.0	0.9090909090909091
local_crossover	SVM-RBF	5000	14	1.0	0.0	0.0	0.0	0.0	0.696969696969697	0.0	0.30303030303030304	0.3125	0.3125	0.0	0.375	0.13636363636363635	0.045454545454545456	0.0	0.8181818181818182
local_crossover	SVM-RBF	5000	15	1.0	0.0	0.0	0.0	0.0	0.5151515151515151	0.0	0.48484848484848486	0.375	0.25	0.0625	0.3125	0.09090909090909091	0.0	0.0	0.9090909090909091
local_crossover	SVM-RBF	5000	16	1.0	0.0	0.0	0.0	0.0	0.5454545454545454	0.0	0.45454545454545453	0.3125	0.3125	0.0	0.375	0.09090909090909091	0.0	0.0	0.9090909090909091
local_crossover	SVM-RBF	5000	17	0.9285714285714286	0.0	0.0	0.07142857142857142	0.0	0.5454545454545454	0.0	0.45454545454545453	0.375	0.3125	0.0	0.3125	0.09090909090909091	0.0	0.0	0.9090909090909091
local_crossover	SVM-RBF	5000	18	1.0	0.0	0.0	0.0	0.0	0.6363636363636364	0.0	0.36363636363636365	0.3125	0.4375	0.0	0.25	0.13636363636363635	0.0	0.0	0.8636363636363636
local_crossover	SVM-RBF	5000	19	0.7857142857142857	0.0	0.0	0.21428571428571427	0.0	0.6060606060606061	0.0	0.3939393939393939	0.3125	0.375	0.0	0.3125	0.09090909090909091	0.045454545454545456	0.0	0.8636363636363636
local_crossover	SVM-RBF	5000	20	0.9285714285714286	0.0	0.0	0.07142857142857142	0.0	0.42424242424242425	0.0	0.5757575757575758	0.375	0.3125	0.0	0.3125	0.09090909090909091	0.0	0.0	0.9090909090909091
local_crossover	SVM-RBF	5000	21	1.0	0.0	0.0	0.0	0.0	0.6363636363636364	0.0	0.36363636363636365	0.375	0.375	0.0	0.25	0.09090909090909091	0.045454545454545456	0.0	0.8636363636363636
local_crossover	SVM-RBF	5000	22	1.0	0.0	0.0	0.0	0.0	0.6666666666666666	0.0	0.3333333333333333	0.375	0.25	0.0	0.375	0.13636363636363635	0.0	0.0	0.8636363636363636
local_crossover	SVM-RBF	5000	23	1.0	0.0	0.0	0.0	0.0	0.7272727272727273	0.0	0.2727272727272727	0.375	0.375	0.0	0.25	0.13636363636363635	0.045454545454545456	0.0	0.8181818181818182
local_crossover	SVM-RBF	5000	24	0.8571428571428571	0.0	0.0	0.14285714285714285	0.0	0.5151515151515151	0.0	0.48484848484848486	0.3125	0.1875	0.125	0.375	0.09090909090909091	0.0	0.0	0.9090909090909091
local_crossover	SVM-RBF	5000	25	1.0	0.0	0.0	0.0	0.0	0.3939393939393939	0.0	0.6060606060606061	0.3125	0.25	0.0	0.4375	0.09090909090909091	0.0	0.0	0.9090909090909091
global_crossover	Logistic	max	1	0.6428571428571429	0.0	0.0	0.35714285714285715	0.0	0.42424242424242425	0.0	0.5757575757575758	0.3125	0.1875	0.0	0.5	0.0	0.0	0.0	1.0
global_crossover	Logistic	max	2	0.5714285714285714	0.0	0.0	0.42857142857142855	0.0	0.6363636363636364	0.0	0.36363636363636365	0.25	0.375	0.1875	0.1875	0.045454545454545456	0.0	0.0	0.9545454545454546
global_crossover	Logistic	max	3	0.7142857142857143	0.0	0.0	0.2857142857142857	0.0	0.24242424242424243	0.0	0.7575757575757576	0.4375	0.1875	0.0	0.375	0.09090909090909091	0.0	0.0	0.9090909090909091
global_crossover	Logistic	max	4	0.7857142857142857	0.0	0.0	0.21428571428571427	0.0	0.7272727272727273	0.0	0.2727272727272727	0.375	0.4375	0.0	0.1875	0.0	0.0	0.0	1.0
global_crossover	Logistic	max	5	0.7142857142857143	0.0	0.0	0.2857142857142857	0.0	0.2727272727272727	0.0	0.7272727272727273	0.5	0.125	0.0	0.375	0.045454545454545456	0.0	0.0	0.9545454545454546
global_crossover	Logistic	max	6	0.7857142857142857	0.0	0.0	0.21428571428571427	0.030303030303030304	0.30303030303030304	0.0	0.6666666666666666	0.4375	0.1875	0.0	0.375	0.045454545454545456	0.0	0.0	0.9545454545454546
global_crossover	Logistic	max	7	0.8571428571428571	0.0	0.0	0.14285714285714285	0.0	0.3939393939393939	0.0	0.6060606060606061	0.375	0.375	0.0625	0.1875	0.0	0.0	0.0	1.0
global_crossover	Logistic	max	8	0.7142857142857143	0.0	0.0	0.2857142857142857	0.0	0.3333333333333333	0.0	0.6666666666666666	0.375	0.3125	0.0	0.3125	0.09090909090909091	0.0	0.0	0.9090909090909091
global_crossover	Logistic	max	9	0.7857142857142857	0.0	0.0	0.21428571428571427	0.0	0.2727272727272727	0.0	0.7272727272727273	0.4375	0.25	0.0	0.3125	0.09090909090909091	0.0	0.0	0.9090909090909091
global_crossover	Logistic	max	10	0.5	0.0	0.0	0.5	0.0	0.2727272727272727	0.0	0.7272727272727273	0.3125	0.1875	0.0	0.5	0.0	0.0	0.0	1.0
global_crossover	Logistic	max	11	0.7142857142857143	0.0	0.0	0.2857142857142857	0.0	0.3333333333333333	0.0	0.6666666666666666	0.5	0.25	0.0	0.25	0.045454545454545456	0.0	0.0	0.9545454545454546
global_crossover	Logistic	max	12	0.6428571428571429	0.0	0.0	0.35714285714285715	0.0	0.21212121212121213	0.0	0.7878787878787878	0.25	0.1875	0.0	0.5625	0.045454545454545456	0.0	0.0	0.9545454545454546
global_crossover	Logistic	max	13	0.9285714285714286	0.0	0.0	0.07142857142857142	0.0	0.6363636363636364	0.0	0.36363636363636365	0.375	0.4375	0.0	0.1875	0.045454545454545456	0.0	0.0	0.9545454545454546
global_crossover	Logistic	max	14	0.9285714285714286	0.0	0.0	0.07142857142857142	0.030303030303030304	0.45454545454545453	0.0	0.5151515151515151	0.375	0.25	0.0625	0.3125	0.09090909090909091	0.0	0.0	0.9090909090909091
global_crossover	Logistic	max	15	0.7142857142857143	0.0	0.0	0.2857142857142857	0.0	0.3939393939393939	0.0	0.6060606060606061	0.375	0.1875	0.0	0.4375	0.045454545454545456	0.0	0.0	0.9545454545454546
global_crossover	Logistic	max	16	0.9285714285714286	0.0	0.0	0.07142857142857142	0.030303030303030304	0.30303030303030304	0.0	0.6666666666666666	0.625	0.1875	0.0	0.1875	0.13636363636363635	0.0	0.0	0.8636363636363636
global_crossover	Logistic	max	17	0.7142857142857143	0.0	0.0	0.2857142857142857	0.0	0.15151515151515152	0.0	0.8484848484848485	0.5625	0.0625	0.0	0.375	0.09090909090909091	0.0	0.0	0.9090909090909091
global_crossover	Logistic	max	18	0.7142857142857143	0.0	0.0	0.2857142857142857	0.0	0.48484848484848486	0.0	0.5151515151515151	0.25	0.375	0.0	0.375	0.0	0.0	0.0	1.0
global_crossover	Logistic	max	19	0.7142857142857143	0.0	0.0	0.2857142857142857	0.0	0.12121212121212122	0.0	0.8787878787878788	0.375	0.0625	0.0625	0.5	0.09090909090909091	0.0	0.0	0.9090909090909091
global_crossover	Logistic	max	20	0.6428571428571429	0.0	0.0	0.35714285714285715	0.0	0.3333333333333333	0.0	0.6666666666666666	0.375	0.3125	0.0	0.3125	0.045454545454545456	0.0	0.0	0.9545454545454546
global_crossover	Logistic	max	21	0.6428571428571429	0.0	0.0	0.35714285714285715	0.0	0.3333333333333333	0.0	0.6666666666666666	0.3125	0.375	0.0	0.3125	0.0	0.0	0.0	1.0
global_crossover	Logistic	max	22	0.9285714285714286	0.0	0.0	0.07142857142857142	0.0	0.3939393939393939	0.0	0.6060606060606061	0.4375	0.3125	0.0	0.25	0.13636363636363635	0.0	0.0	0.8636363636363636
global_crossover	Logistic	max	23	0.7857142857142857	0.0	0.0	0.21428571428571427	0.0	0.3333333333333333	0.0	0.6666666666666666	0.3125	0.25	0.0	0.4375	0.09090909090909091	0.0	0.0	0.9090909090909091
global_crossover	Logistic	max	24	0.7857142857142857	0.0	0.0	0.21428571428571427	0.0	0.3939393939393939	0.0	0.6060606060606061	0.375	0.375	0.0625	0.1875	0.045454545454545456	0.0	0.0	0.9545454545454546
global_crossover	Logistic	max	25	0.7857142857142857	0.0	0.0	0.21428571428571427	0.0	0.2727272727272727	0.0	0.7272727272727273	0.375	0.3125	0.0	0.3125	0.0	0.0	0.0	1.0
global_crossover	Logistic	500	1	1.0	0.0	0.0	0.0	0.0	0.6060606060606061	0.0	0.3939393939393939	0.4375	0.25	0.0	0.3125	0.09090909090909091	0.0	0.0	0.9090909090909091
global_crossover	Logistic	500	2	0.7142857142857143	0.0	0.0	0.2857142857142857	0.0	0.7878787878787878	0.0	0.21212121212121213	0.3125	0.375	0.0	0.3125	0.09090909090909091	0.0	0.0	0.9090909090909091
global_crossover	Logistic	500	3	0.8571428571428571	0.0	0.0	0.14285714285714285	0.0	0.5757575757575758	0.0	0.42424242424242425	0.375	0.125	0.0	0.5	0.13636363636363635	0.0	0.0	0.8636363636363636
global_crossover	Logistic	500	4	1.0	0.0	0.0	0.0	0.0	0.6363636363636364	0.0	0.36363636363636365	0.4375	0.25	0.0	0.3125	0.18181818181818182	0.0	0.0	0.8181818181818182
global_crossover	Logistic	500	5	0.8571428571428571	0.0	0.0	0.14285714285714285	0.0	0.8787878787878788	0.0	0.12121212121212122	0.4375	0.4375	0.0	0.125	0.09090909090909091	0.0	0.0	0.9090909090909091
global_crossover	Logistic	500	6	0.8571428571428571	0.0	0.0	0.14285714285714285	0.0	0.6060606060606061	0.0	0.3939393939393939	0.375	0.125	0.125	0.375	0.045454545454545456	0.0	0.0	0.9545454545454546
global_crossover	Logistic	500	7	1.0	0.0	0.0	0.0	0.0	0.8484848484848485	0.0	0.15151515151515152	0.5	0.4375	0.0	0.0625	0.18181818181818182	0.045454545454545456	0.0	0.7727272727272727
global_crossover	Logistic	500	8	0.7857142857142857	0.0	0.0	0.21428571428571427	0.0	0.7575757575757576	0.0	0.24242424242424243	0.25	0.375	0.0	0.375	0.045454545454545456	0.0	0.0	0.9545454545454546
global_crossover	Logistic	500	9	0.9285714285714286	0.0	0.0	0.07142857142857142	0.0	0.7272727272727273	0.0	0.2727272727272727	0.4375	0.3125	0.0	0.25	0.09090909090909091	0.0	0.0	0.9090909090909091
global_crossover	Logistic	500	10	0.8571428571428571	0.0	0.0	0.14285714285714285	0.0	0.696969696969697	0.0	0.30303030303030304	0.5	0.25	0.0	0.25	0.09090909090909091	0.0	0.0	0.9090909090909091
global_crossover	Logistic	500	11	0.8571428571428571	0.0	0.0	0.14285714285714285	0.0	0.6363636363636364	0.0	0.36363636363636365	0.375	0.3125	0.0	0.3125	0.13636363636363635	0.0	0.0	0.8636363636363636
global_crossover	Logistic	500	12	0.7857142857142857	0.0	0.0	0.21428571428571427	0.0	0.7575757575757576	0.0	0.24242424242424243	0.4375	0.375	0.0	0.1875	0.0	0.0	0.0	1.0
global_crossover	Logistic	500	13	0.9285714285714286	0.0	0.0	0.07142857142857142	0.0	0.7878787878787878	0.0	0.21212121212121213	0.4375	0.25	0.0	0.3125	0.09090909090909091	0.0	0.0	0.9090909090909091
global_crossover	Logistic	500	14	0.9285714285714286	0.0	0.0	0.07142857142857142	0.0	0.8484848484848485	0.0	0.15151515151515152	0.5	0.375	0.0	0.125	0.13636363636363635	0.0	0.0	0.8636363636363636
global_crossover	Logistic	500	15	1.0	0.0	0.0	0.0	0.0	0.8484848484848485	0.0	0.15151515151515152	0.5	0.4375	0.0	0.0625	0.18181818181818182	0.045454545454545456	0.0	0.7727272727272727
global_crossover	Logistic	500	16	0.8571428571428571	0.0	0.0	0.14285714285714285	0.0	0.6060606060606061	0.0	0.3939393939393939	0.375	0.1875	0.0	0.4375	0.045454545454545456	0.0	0.0	0.9545454545454546
global_crossover	Logistic	500	17	0.9285714285714286	0.0	0.0	0.07142857142857142	0.0	0.5757575757575758	0.0	0.42424242424242425	0.375	0.25	0.0	0.375	0.09090909090909091	0.0	0.0	0.9090909090909091
global_crossover	Logistic	500	18	0.9285714285714286	0.0	0.0	0.07142857142857142	0.0	0.6666666666666666	0.0	0.3333333333333333	0.4375	0.3125	0.0	0.25	0.13636363636363635	0.0	0.0	0.8636363636363636
global_crossover	Logistic	500	19	0.9285714285714286	0.0	0.0	0.07142857142857142	0.0	0.42424242424242425	0.0	0.5757575757575758	0.4375	0.1875	0.0	0.375	0.09090909090909091	0.0	0.0	0.9090909090909091
global_crossover	Logistic	500	20	0.9285714285714286	0.0	0.0	0.07142857142857142	0.0	0.7878787878787878	0.0	0.21212121212121213	0.5	0.375	0.0	0.125	0.09090909090909091	0.045454545454545456	0.0	0.8636363636363636
global_crossover	Logistic	500	21	0.9285714285714286	0.0	0.0	0.07142857142857142	0.0	0.7575757575757576	0.0	0.24242424242424243	0.4375	0.3125	0.0	0.25	0.13636363636363635	0.0	0.0	0.8636363636363636
global_crossover	Logistic	500	22	0.9285714285714286	0.0	0.0	0.07142857142857142	0.0	0.8484848484848485	0.0	0.15151515151515152	0.5	0.4375	0.0	0.0625	0.09090909090909091	0.045454545454545456	0.0	0.8636363636363636
global_crossover	Logistic	500	23	0.8571428571428571	0.0	0.0	0.14285714285714285	0.0	0.6060606060606061	0.0	0.3939393939393939	0.4375	0.1875	0.0	0.375	0.09090909090909091	0.0	0.0	0.9090909090909091
global_crossover	Logistic	500	24	0.7857142857142857	0.0	0.0	0.21428571428571427	0.0	0.36363636363636365	0.0	0.6363636363636364	0.3125	0.1875	0.0	0.5	0.09090909090909091	0.0	0.0	0.9090909090909091
global_crossover	Logistic	500	25	1.0	0.0	0.0	0.0	0.0	0.6666666666666666	0.0	0.3333333333333333	0.375	0.25	0.0	0.375	0.09090909090909091	0.0	0.0	0.9090909090909091
global_crossover	Logistic	5000	1	1.0	0.0	0.0	0.0	0.0	0.6363636363636364	0.0	0.36363636363636365	0.5	0.1875	0.0	0.3125	0.18181818181818182	0.0	0.0	0.8181818181818182
global_crossover	Logistic	5000	2	1.0	0.0	0.0	0.0	0.0	0.8787878787878788	0.0	0.12121212121212122	0.4375	0.375	0.0	0.1875	0.18181818181818182	0.045454545454545456	0.0	0.7727272727272727
global_crossover	Logistic	5000	3	1.0	0.0	0.0	0.0	0.0	0.8181818181818182	0.0	0.18181818181818182	0.4375	0.25	0.0	0.3125	0.13636363636363635	0.0	0.0	0.8636363636363636
global_crossover	Logistic	5000	4	1.0	0.0	0.0	0.0	0.0	0.7878787878787878	0.0	0.21212121212121213	0.5	0.25	0.0	0.25	0.13636363636363635	0.045454545454545456	0.0	0.8181818181818182
global_crossover	Logistic	5000	5	1.0	0.0	0.0	0.0	0.0	0.8787878787878788	0.0	0.12121212121212122	0.4375	0.375	0.0	0.1875	0.09090909090909091	0.045454545454545456	0.0	0.8636363636363636
global_crossover	Logistic	5000	6	1.0	0.0	0.0	0.0	0.0	0.7878787878787878	0.0	0.21212121212121213	0.5	0.25	0.0	0.25	0.13636363636363635	0.0	0.0	0.8636363636363636
global_crossover	Logistic	5000	7	0.9285714285714286	0.0	0.0	0.07142857142857142	0.0	0.7575757575757576	0.0	0.24242424242424243	0.4375	0.3125	0.0	0.25	0.09090909090909091	0.0	0.0	0.9090909090909091
global_crossover	Logistic	5000	8	1.0	0.0	0.0	0.0	0.0	0.696969696969697	0.0	0.30303030303030304	0.375	0.1875	0.0	0.4375	0.09090909090909091	0.0	0.0	0.9090909090909091
global_crossover	Logistic	5000	9	1.0	0.0	0.0	0.0	0.0	0.696969696969697	0.0	0.30303030303030304	0.4375	0.25	0.0	0.3125	0.09090909090909091	0.0	0.0	0.9090909090909091
global_crossover	Logistic	5000	10	1.0	0.0	0.0	0.0	0.0	0.696969696969697	0.0	0.30303030303030304	0.4375	0.25	0.0	0.3125	0.09090909090909091	0.0	0.0	0.9090909090909091
global_crossover	Logistic	5000	11	0.9285714285714286	0.0	0.0	0.07142857142857142	0.0	0.7575757575757576	0.0	0.24242424242424243	0.375	0.25	0.0	0.375	0.09090909090909091	0.0	0.0	0.9090909090909091
global_crossover	Logistic	5000	12	0.8571428571428571	0.0	0.0	0.14285714285714285	0.0	0.696969696969697	0.0	0.30303030303030304	0.4375	0.1875	0.0	0.375	0.09090909090909091	0.0	0.0	0.9090909090909091
global_crossover	Logistic	5000	13	1.0	0.0	0.0	0.0	0.0	0.7878787878787878	0.0	0.21212121212121213	0.4375	0.25	0.0	0.3125	0.13636363636363635	0.0	0.0	0.8636363636363636
global_crossover	Logistic	5000	14	0.9285714285714286	0.0	0.0	0.07142857142857142	0.0	0.7878787878787878	0.0	0.21212121212121213	0.375	0.25	0.0	0.375	0.09090909090909091	0.0	0.0	0.9090909090909091
global_crossover	Logistic	5000	15	1.0	0.0	0.0	0.0	0.0	0.7272727272727273	0.0	0.2727272727272727	0.5	0.25	0.0	0.25	0.09090909090909091	0.0	0.0	0.9090909090909091
global_crossover	Logistic	5000	16	0.9285714285714286	0.0	0.0	0.07142857142857142	0.0	0.7272727272727273	0.0	0.2727272727272727	0.4375	0.25	0.0	0.3125	0.09090909090909091	0.0	0.0	0.9090909090909091
global_crossover	Logistic	5000	17	1.0	0.0	0.0	0.0	0.0	0.8181818181818182	0.0	0.18181818181818182	0.5	0.3125	0.0	0.1875	0.18181818181818182	0.045454545454545456	0.0	0.7727272727272727
global_crossover	Logistic	5000	18	1.0	0.0	0.0	0.0	0.0	0.7878787878787878	0.0	0.21212121212121213	0.4375	0.3125	0.0	0.25	0.13636363636363635	0.0	0.0	0.8636363636363636
global_crossover	Logistic	5000	19	1.0	0.0	0.0	0.0	0.0	0.7272727272727273	0.0	0.2727272727272727	0.4375	0.25	0.0	0.3125	0.09090909090909091	0.0	0.0	0.9090909090909091
global_crossover	Logistic	5000	20	1.0	0.0	0.0	0.0	0.0	0.7878787878787878	0.0	0.21212121212121213	0.5	0.3125	0.0	0.1875	0.09090909090909091	0.0	0.0	0.9090909090909091
global_crossover	Logistic	5000	21	0.9285714285714286	0.0	0.0	0.07142857142857142	0.0	0.8484848484848485	0.0	0.15151515151515152	0.4375	0.375	0.0	0.1875	0.09090909090909091	0.045454545454545456	0.0	0.8636363636363636
global_crossover	Logistic	5000	22	1.0	0.0	0.0	0.0	0.0	0.8181818181818182	0.0	0.18181818181818182	0.5	0.3125	0.0	0.1875	0.18181818181818182	0.045454545454545456	0.0	0.7727272727272727
global_crossover	Logistic	5000	23	1.0	0.0	0.0	0.0	0.0	0.8181818181818182	0.0	0.18181818181818182	0.5	0.375	0.0	0.125	0.18181818181818182	0.0	0.0	0.8181818181818182
global_crossover	Logistic	5000	24	1.0	0.0	0.0	0.0	0.0	0.696969696969697	0.0	0.30303030303030304	0.4375	0.1875	0.0	0.375	0.09090909090909091	0.0	0.0	0.9090909090909091
global_crossover	Logistic	5000	25	1.0	0.0	0.0	0.0	0.0	0.7272727272727273	0.0	0.2727272727272727	0.4375	0.1875	0.0	0.375	0.18181818181818182	0.0	0.0	0.8181818181818182
global_crossover	KNN	max	1	0.8571428571428571	0.0	0.0	0.14285714285714285	0.0	0.48484848484848486	0.0	0.5151515151515151	0.25	0.375	0.1875	0.1875	0.09090909090909091	0.0	0.0	0.9090909090909091
global_crossover	KNN	max	2	0.35714285714285715	0.0	0.0	0.6428571428571429	0.0	0.6363636363636364	0.0	0.36363636363636365	0.25	0.5	0.1875	0.0625	0.09090909090909091	0.0	0.0	0.9090909090909091
global_crossover	KNN	max	3	0.7857142857142857	0.0	0.0	0.21428571428571427	0.0	0.5151515151515151	0.0	0.48484848484848486	0.25	0.5	0.1875	0.0625	0.09090909090909091	0.0	0.0	0.9090909090909091
global_crossover	KNN	max	4	0.7857142857142857	0.0	0.0	0.21428571428571427	0.0	0.45454545454545453	0.0	0.5454545454545454	0.25	0.5	0.1875	0.0625	0.09090909090909091	0.0	0.0	0.9090909090909091
global_crossover	KNN	max	5	0.7857142857142857	0.0	0.0	0.21428571428571427	0.0	0.3939393939393939	0.0	0.6060606060606061	0.25	0.4375	0.1875	0.125	0.09090909090909091	0.0	0.0	0.9090909090909091
global_crossover	KNN	max	6	0.7142857142857143	0.0	0.0	0.2857142857142857	0.0	0.5151515151515151	0.0	0.48484848484848486	0.25	0.3125	0.1875	0.25	0.09090909090909091	0.0	0.0	0.9090909090909091
global_crossover	KNN	max	7	0.9285714285714286	0.0	0.0	0.07142857142857142	0.0	0.36363636363636365	0.0	0.6363636363636364	0.25	0.5	0.25	0.0	0.09090909090909091	0.0	0.0	0.9090909090909091
global_crossover	KNN	max	8	0.7857142857142857	0.0	0.0	0.21428571428571427	0.0	0.6060606060606061	0.0	0.3939393939393939	0.25	0.5	0.1875	0.0625	0.045454545454545456	0.0	0.0	0.9545454545454546
global_crossover	KNN	max	9	0.7142857142857143	0.0	0.0	0.2857142857142857	0.0	0.36363636363636365	0.0	0.6363636363636364	0.25	0.5	0.1875	0.0625	0.045454545454545456	0.0	0.0	0.9545454545454546
global_crossover	KNN	max	10	0.7142857142857143	0.0	0.0	0.2857142857142857	0.0	0.5757575757575758	0.0	0.42424242424242425	0.25	0.5	0.1875	0.0625	0.045454545454545456	0.0	0.0	0.9545454545454546
global_crossover	KNN	max	11	0.7142857142857143	0.0	0.0	0.2857142857142857	0.0	0.5151515151515151	0.0	0.48484848484848486	0.25	0.375	0.1875	0.1875	0.09090909090909091	0.0	0.0	0.9090909090909091
global_crossover	KNN	max	12	0.5714285714285714	0.0	0.0	0.42857142857142855	0.0	0.5151515151515151	0.0	0.48484848484848486	0.25	0.375	0.1875	0.1875	0.045454545454545456	0.0	0.0	0.9545454545454546
global_crossover	KNN	max	13	0.5	0.0	0.0	0.5	0.0	0.36363636363636365	0.0	0.6363636363636364	0.25	0.5	0.1875	0.0625	0.045454545454545456	0.0	0.0	0.9545454545454546
global_crossover	KNN	max	14	1.0	0.0	0.0	0.0	0.0	0.5454545454545454	0.0	0.45454545454545453	0.25	0.5	0.1875	0.0625	0.09090909090909091	0.0	0.0	0.9090909090909091
global_crossover	KNN	max	15	0.7142857142857143	0.0	0.0	0.2857142857142857	0.0	0.5757575757575758	0.0	0.42424242424242425	0.25	0.5	0.25	0.0	0.045454545454545456	0.0	0.0	0.9545454545454546
global_crossover	KNN	max	16	0.6428571428571429	0.0	0.0	0.35714285714285715	0.0	0.48484848484848486	0.0	0.5151515151515151	0.25	0.5	0.25	0.0	0.045454545454545456	0.0	0.0	0.9545454545454546
global_crossover	KNN	max	17	0.7142857142857143	0.0	0.0	0.2857142857142857	0.0	0.6060606060606061	0.0	0.3939393939393939	0.25	0.5	0.1875	0.0625	0.09090909090909091	0.0	0.0	0.9090909090909091
global_crossover	KNN	max	18	0.7857142857142857	0.0	0.0	0.21428571428571427	0.0	0.3333333333333333	0.0	0.6666666666666666	0.25	0.375	0.1875	0.1875	0.09090909090909091	0.0	0.0	0.9090909090909091
global_crossover	KNN	max	19	0.6428571428571429	0.0	0.0	0.35714285714285715	0.0	0.5151515151515151	0.0	0.48484848484848486	0.25	0.375	0.25	0.125	0.045454545454545456	0.0	0.0	0.9545454545454546
global_crossover	KNN	max	20	0.7142857142857143	0.0	0.0	0.2857142857142857	0.0	0.3939393939393939	0.0	0.6060606060606061	0.25	0.3125	0.25	0.1875	0.09090909090909091	0.0	0.0	0.9090909090909091
global_crossover	KNN	max	21	0.7142857142857143	0.0	0.0	0.2857142857142857	0.0	0.5151515151515151	0.0	0.48484848484848486	0.25	0.4375	0.1875	0.125	0.09090909090909091	0.0	0.0	0.9090909090909091
global_crossover	KNN	max	22	0.9285714285714286	0.0	0.0	0.07142857142857142	0.0	0.42424242424242425	0.0	0.5757575757575758	0.25	0.4375	0.1875	0.125	0.045454545454545456	0.0	0.0	0.9545454545454546
global_crossover	KNN	max	23	0.7142857142857143	0.0	0.0	0.2857142857142857	0.0	0.5151515151515151	0.0	0.48484848484848486	0.3125	0.25	0.25	0.1875	0.045454545454545456	0.0	0.0	0.9545454545454546
global_crossover	KNN	max	24	0.7142857142857143	0.0	0.0	0.2857142857142857	0.0	0.36363636363636365	0.0	0.6363636363636364	0.25	0.5	0.1875	0.0625	0.09090909090909091	0.0	0.0	0.9090909090909091
global_crossover	KNN	max	25	0.9285714285714286	0.0	0.0	0.07142857142857142	0.0	0.5151515151515151	0.0	0.48484848484848486	0.25	0.5	0.1875	0.0625	0.09090909090909091	0.0	0.0	0.9090909090909091
global_crossover	KNN	500	1	1.0	0.0	0.0	0.0	0.0	0.7272727272727273	0.0	0.2727272727272727	0.25	0.375	0.1875	0.1875	0.13636363636363635	0.0	0.0	0.8636363636363636
global_crossover	KNN	500	2	0.7857142857142857	0.0	0.0	0.21428571428571427	0.0	0.696969696969697	0.0	0.30303030303030304	0.25	0.3125	0.25	0.1875	0.09090909090909091	0.0	0.0	0.9090909090909091
global_crossover	KNN	500	3	0.8571428571428571	0.0	0.0	0.14285714285714285	0.0	0.696969696969697	0.0	0.30303030303030304	0.25	0.4375	0.1875	0.125	0.09090909090909091	0.0	0.0	0.9090909090909091
global_crossover	KNN	500	4	0.8571428571428571	0.0	0.0	0.14285714285714285	0.0	0.6060606060606061	0.0	0.3939393939393939	0.25	0.375	0.25	0.125	0.13636363636363635	0.0	0.0	0.8636363636363636
global_crossover	KNN	500	5	0.7857142857142857	0.0	0.0	0.21428571428571427	0.0	0.6363636363636364	0.0	0.36363636363636365	0.25	0.5	0.1875	0.0625	0.13636363636363635	0.0	0.0	0.8636363636363636
global_crossover	KNN	500	6	0.7142857142857143	0.0	0.0	0.2857142857142857	0.0	0.6363636363636364	0.0	0.36363636363636365	0.25	0.375	0.1875	0.1875	0.09090909090909091	0.0	0.0	0.9090909090909091
global_crossover	KNN	500	7	0.7142857142857143	0.0	0.0	0.2857142857142857	0.0	0.5454545454545454	0.0	0.45454545454545453	0.375	0.375	0.125	0.125	0.13636363636363635	0.0	0.0	0.8636363636363636
global_crossover	KNN	500	8	0.7857142857142857	0.0	0.0	0.21428571428571427	0.0	0.5151515151515151	0.0	0.48484848484848486	0.3125	0.4375	0.125	0.125	0.045454545454545456	0.0	0.0	0.9545454545454546
global_crossover	KNN	500	9	0.7142857142857143	0.0	0.0	0.2857142857142857	0.0	0.5757575757575758	0.0	0.42424242424242425	0.25	0.375	0.25	0.125	0.09090909090909091	0.0	0.0	0.9090909090909091
global_crossover	KNN	500	10	0.7142857142857143	0.0	0.0	0.2857142857142857	0.0	0.696969696969697	0.0	0.30303030303030304	0.4375	0.4375	0.125	0.0	0.09090909090909091	0.0	0.0	0.9090909090909091
global_crossover	KNN	500	11	1.0	0.0	0.0	0.0	0.0	0.6363636363636364	0.0	0.36363636363636365	0.25	0.4375	0.1875	0.125	0.09090909090909091	0.0	0.0	0.9090909090909091
global_crossover	KNN	500	12	0.7142857142857143	0.0	0.0	0.2857142857142857	0.0	0.5151515151515151	0.0	0.48484848484848486	0.25	0.3125	0.3125	0.125	0.045454545454545456	0.0	0.0	0.9545454545454546
global_crossover	KNN	500	13	0.8571428571428571	0.0	0.0	0.14285714285714285	0.0	0.5757575757575758	0.0	0.42424242424242425	0.25	0.5	0.1875	0.0625	0.09090909090909091	0.0	0.0	0.9090909090909091
global_crossover	KNN	500	14	0.9285714285714286	0.0	0.0	0.07142857142857142	0.0	0.5757575757575758	0.0	0.42424242424242425	0.25	0.375	0.1875	0.1875	0.09090909090909091	0.0	0.0	0.9090909090909091
global_crossover	KNN	500	15	0.8571428571428571	0.0	0.0	0.14285714285714285	0.0	0.6060606060606061	0.0	0.3939393939393939	0.25	0.375	0.25	0.125	0.09090909090909091	0.0	0.0	0.9090909090909091
global_crossover	KNN	500	16	0.8571428571428571	0.0	0.0	0.14285714285714285	0.0	0.6363636363636364	0.0	0.36363636363636365	0.25	0.375	0.25	0.125	0.045454545454545456	0.0	0.0	0.9545454545454546
global_crossover	KNN	500	17	0.9285714285714286	0.0	0.0	0.07142857142857142	0.0	0.5151515151515151	0.0	0.48484848484848486	0.4375	0.5	0.0625	0.0	0.09090909090909091	0.0	0.0	0.9090909090909091
global_crossover	KNN	500	18	0.7857142857142857	0.0	0.0	0.21428571428571427	0.0	0.45454545454545453	0.0	0.5454545454545454	0.25	0.375	0.1875	0.1875	0.09090909090909091	0.0	0.0	0.9090909090909091
global_crossover	KNN	500	19	0.7142857142857143	0.0	0.0	0.2857142857142857	0.0	0.5454545454545454	0.0	0.45454545454545453	0.25	0.375	0.1875	0.1875	0.045454545454545456	0.0	0.0	0.9545454545454546
global_crossover	KNN	500	20	0.9285714285714286	0.0	0.0	0.07142857142857142	0.0	0.6363636363636364	0.0	0.36363636363636365	0.3125	0.375	0.125	0.1875	0.09090909090909091	0.0	0.0	0.9090909090909091
global_crossover	KNN	500	21	0.7857142857142857	0.0	0.0	0.21428571428571427	0.0	0.6363636363636364	0.0	0.36363636363636365	0.25	0.375	0.25	0.125	0.13636363636363635	0.0	0.0	0.8636363636363636
global_crossover	KNN	500	22	0.9285714285714286	0.0	0.0	0.07142857142857142	0.0	0.6666666666666666	0.0	0.3333333333333333	0.25	0.3125	0.25	0.1875	0.13636363636363635	0.0	0.0	0.8636363636363636
global_crossover	KNN	500	23	0.9285714285714286	0.0	0.0	0.07142857142857142	0.0	0.6060606060606061	0.0	0.3939393939393939	0.25	0.3125	0.1875	0.25	0.045454545454545456	0.0	0.0	0.9545454545454546
global_crossover	KNN	500	24	0.8571428571428571	0.0	0.0	0.14285714285714285	0.0	0.5454545454545454	0.0	0.45454545454545453	0.375	0.4375	0.125	0.0625	0.09090909090909091	0.0	0.0	0.9090909090909091
global_crossover	KNN	500	25	0.9285714285714286	0.0	0.0	0.07142857142857142	0.0	0.6363636363636364	0.0	0.36363636363636365	0.25	0.375	0.1875	0.1875	0.045454545454545456	0.0	0.0	0.9545454545454546
global_crossover	KNN	5000	1	1.0	0.0	0.0	0.0	0.0	0.7575757575757576	0.0	0.24242424242424243	0.375	0.375	0.0625	0.1875	0.13636363636363635	0.0	0.0	0.8636363636363636
global_crossover	KNN	5000	2	0.9285714285714286	0.0	0.0	0.07142857142857142	0.0	0.7878787878787878	0.0	0.21212121212121213	0.3125	0.4375	0.125	0.125	0.13636363636363635	0.045454545454545456	0.0	0.8181818181818182
global_crossover	KNN	5000	3	0.9285714285714286	0.0	0.0	0.07142857142857142	0.0	0.8484848484848485	0.0	0.15151515151515152	0.3125	0.4375	0.0625	0.1875	0.13636363636363635	0.045454545454545456	0.0	0.8181818181818182
global_crossover	KNN	5000	4	1.0	0.0	0.0	0.0	0.0	0.8181818181818182	0.0	0.18181818181818182	0.5	0.4375	0.0625	0.0	0.13636363636363635	0.0	0.0	0.8636363636363636
global_crossover	KNN	5000	5	0.8571428571428571	0.0	0.0	0.14285714285714285	0.0	0.7878787878787878	0.0	0.21212121212121213	0.3125	0.375	0.125	0.1875	0.09090909090909091	0.0	0.0	0.9090909090909091
global_crossover	KNN	5000	6	1.0	0.0	0.0	0.0	0.0	0.696969696969697	0.0	0.30303030303030304	0.25	0.375	0.1875	0.1875	0.13636363636363635	0.0	0.0	0.8636363636363636
global_crossover	KNN	5000	7	0.9285714285714286	0.0	0.0	0.07142857142857142	0.0	0.7575757575757576	0.0	0.24242424242424243	0.3125	0.4375	0.125	0.125	0.13636363636363635	0.045454545454545456	0.0	0.8181818181818182
global_crossover	KNN	5000	8	1.0	0.0	0.0	0.0	0.0	0.7878787878787878	0.0	0.21212121212121213	0.3125	0.4375	0.0625	0.1875	0.13636363636363635	0.045454545454545456	0.0	0.8181818181818182
global_crossover	KNN	5000	9	0.9285714285714286	0.0	0.0	0.07142857142857142	0.0	0.6060606060606061	0.0	0.3939393939393939	0.4375	0.25	0.125	0.1875	0.18181818181818182	0.09090909090909091	0.0	0.7272727272727273
global_crossover	KNN	5000	10	0.7857142857142857	0.0	0.0	0.21428571428571427	0.0	0.8787878787878788	0.0	0.12121212121212122	0.3125	0.375	0.25	0.0625	0.045454545454545456	0.0	0.0	0.9545454545454546
global_crossover	KNN	5000	11	0.9285714285714286	0.0	0.0	0.07142857142857142	0.0	0.8484848484848485	0.0	0.15151515151515152	0.25	0.375	0.1875	0.1875	0.09090909090909091	0.045454545454545456	0.0	0.8636363636363636
global_crossover	KNN	5000	12	0.9285714285714286	0.0	0.0	0.07142857142857142	0.0	0.7575757575757576	0.0	0.24242424242424243	0.4375	0.375	0.125	0.0625	0.13636363636363635	0.13636363636363635	0.0	0.7272727272727273
global_crossover	KNN	5000	13	1.0	0.0	0.0	0.0	0.0	0.8484848484848485	0.0	0.15151515151515152	0.25	0.3125	0.1875	0.25	0.13636363636363635	0.09090909090909091	0.0	0.7727272727272727
global_crossover	KNN	5000	14	1.0	0.0	0.0	0.0	0.0	0.8181818181818182	0.0	0.18181818181818182	0.25	0.375	0.1875	0.1875	0.18181818181818182	0.0	0.0	0.8181818181818182
global_crossover	KNN	5000	15	1.0	0.0	0.0	0.0	0.0	0.7575757575757576	0.0	0.24242424242424243	0.3125	0.3125	0.125	0.25	0.13636363636363635	0.0	0.0	0.8636363636363636
global_crossover	KNN	5000	16	1.0	0.0	0.0	0.0	0.0	0.7575757575757576	0.0	0.24242424242424243	0.4375	0.3125	0.125	0.125	0.09090909090909091	0.0	0.0	0.9090909090909091
global_crossover	KNN	5000	17	1.0	0.0	0.0	0.0	0.0	0.8484848484848485	0.0	0.15151515151515152	0.375	0.4375	0.0625	0.125	0.09090909090909091	0.0	0.0	0.9090909090909091
global_crossover	KNN	5000	18	0.9285714285714286	0.0	0.0	0.07142857142857142	0.0	0.7575757575757576	0.0	0.24242424242424243	0.4375	0.375	0.125	0.0625	0.13636363636363635	0.045454545454545456	0.0	0.8181818181818182
global_crossover	KNN	5000	19	0.8571428571428571	0.0	0.0	0.14285714285714285	0.0	0.7575757575757576	0.0	0.24242424242424243	0.3125	0.25	0.1875	0.25	0.13636363636363635	0.0	0.0	0.8636363636363636
global_crossover	KNN	5000	20	1.0	0.0	0.0	0.0	0.0	0.8484848484848485	0.0	0.15151515151515152	0.3125	0.4375	0.125	0.125	0.13636363636363635	0.09090909090909091	0.0	0.7727272727272727
global_crossover	KNN	5000	21	0.9285714285714286	0.0	0.0	0.07142857142857142	0.0	0.8484848484848485	0.0	0.15151515151515152	0.3125	0.3125	0.1875	0.1875	0.13636363636363635	0.09090909090909091	0.0	0.7727272727272727
global_crossover	KNN	5000	22	0.9285714285714286	0.0	0.0	0.07142857142857142	0.0	0.8787878787878788	0.0	0.12121212121212122	0.375	0.4375	0.0	0.1875	0.13636363636363635	0.0	0.0	0.8636363636363636
global_crossover	KNN	5000	23	0.9285714285714286	0.0	0.0	0.07142857142857142	0.0	0.7878787878787878	0.0	0.21212121212121213	0.4375	0.3125	0.0625	0.1875	0.13636363636363635	0.0	0.0	0.8636363636363636
global_crossover	KNN	5000	24	0.8571428571428571	0.0	0.0	0.14285714285714285	0.0	0.7575757575757576	0.0	0.24242424242424243	0.375	0.375	0.1875	0.0625	0.13636363636363635	0.045454545454545456	0.0	0.8181818181818182
global_crossover	KNN	5000	25	1.0	0.0	0.0	0.0	0.0	0.7878787878787878	0.0	0.21212121212121213	0.25	0.4375	0.125	0.1875	0.13636363636363635	0.09090909090909091	0.0	0.7727272727272727
global_crossover	RF	max	1	0.9285714285714286	0.0	0.0	0.07142857142857142	0.0	0.42424242424242425	0.0	0.5757575757575758	0.375	0.125	0.1875	0.3125	0.09090909090909091	0.0	0.0	0.9090909090909091
global_crossover	RF	max	2	0.9285714285714286	0.0	0.0	0.07142857142857142	0.0	0.48484848484848486	0.0	0.5151515151515151	0.375	0.25	0.1875	0.1875	0.09090909090909091	0.0	0.0	0.9090909090909091
global_crossover	RF	max	3	0.8571428571428571	0.0	0.0	0.14285714285714285	0.0	0.5151515151515151	0.0	0.48484848484848486	0.4375	0.125	0.1875	0.25	0.09090909090909091	0.0	0.0	0.9090909090909091
global_crossover	RF	max	4	1.0	0.0	0.0	0.0	0.0	0.42424242424242425	0.0	0.5757575757575758	0.5	0.1875	0.125	0.1875	0.09090909090909091	0.0	0.0	0.9090909090909091
global_crossover	RF	max	5	1.0	0.0	0.0	0.0	0.0	0.45454545454545453	0.0	0.5454545454545454	0.3125	0.1875	0.25	0.25	0.09090909090909091	0.0	0.0	0.9090909090909091
global_crossover	RF	max	6	1.0	0.0	0.0	0.0	0.0	0.45454545454545453	0.0	0.5454545454545454	0.3125	0.1875	0.25	0.25	0.09090909090909091	0.0	0.0	0.9090909090909091
global_crossover	RF	max	7	0.9285714285714286	0.0	0.0	0.07142857142857142	0.0	0.45454545454545453	0.0	0.5454545454545454	0.375	0.1875	0.1875	0.25	0.09090909090909091	0.0	0.0	0.9090909090909091
global_crossover	RF	max	8	0.9285714285714286	0.0	0.0	0.07142857142857142	0.0	0.48484848484848486	0.0	0.5151515151515151	0.375	0.1875	0.1875	0.25	0.09090909090909091	0.0	0.0	0.9090909090909091
global_crossover	RF	max	9	0.8571428571428571	0.0	0.0	0.14285714285714285	0.0	0.3939393939393939	0.0	0.6060606060606061	0.375	0.1875	0.1875	0.25	0.09090909090909091	0.0	0.0	0.9090909090909091
global_crossover	RF	max	10	0.9285714285714286	0.0	0.0	0.07142857142857142	0.0	0.48484848484848486	0.0	0.5151515151515151	0.4375	0.125	0.1875	0.25	0.09090909090909091	0.0	0.0	0.9090909090909091
global_crossover	RF	max	11	1.0	0.0	0.0	0.0	0.0	0.3939393939393939	0.0	0.6060606060606061	0.375	0.1875	0.1875	0.25	0.09090909090909091	0.0	0.0	0.9090909090909091
global_crossover	RF	max	12	1.0	0.0	0.0	0.0	0.0	0.45454545454545453	0.0	0.5454545454545454	0.4375	0.25	0.125	0.1875	0.09090909090909091	0.0	0.0	0.9090909090909091
global_crossover	RF	max	13	0.9285714285714286	0.0	0.0	0.07142857142857142	0.0	0.42424242424242425	0.0	0.5757575757575758	0.25	0.1875	0.3125	0.25	0.045454545454545456	0.0	0.0	0.9545454545454546
global_crossover	RF	max	14	0.9285714285714286	0.0	0.0	0.07142857142857142	0.0	0.42424242424242425	0.0	0.5757575757575758	0.25	0.1875	0.25	0.3125	0.09090909090909091	0.0	0.0	0.9090909090909091
global_crossover	RF	max	15	1.0	0.0	0.0	0.0	0.0	0.42424242424242425	0.0	0.5757575757575758	0.3125	0.125	0.25	0.3125	0.09090909090909091	0.0	0.0	0.9090909090909091
global_crossover	RF	max	16	0.8571428571428571	0.0	0.0	0.14285714285714285	0.0	0.45454545454545453	0.0	0.5454545454545454	0.3125	0.125	0.25	0.3125	0.09090909090909091	0.0	0.0	0.9090909090909091
global_crossover	RF	max	17	1.0	0.0	0.0	0.0	0.0	0.48484848484848486	0.0	0.5151515151515151	0.375	0.1875	0.1875	0.25	0.09090909090909091	0.0	0.0	0.9090909090909091
global_crossover	RF	max	18	0.9285714285714286	0.0	0.0	0.07142857142857142	0.0	0.42424242424242425	0.0	0.5757575757575758	0.25	0.1875	0.25	0.3125	0.09090909090909091	0.0	0.0	0.9090909090909091
global_crossover	RF	max	19	0.9285714285714286	0.0	0.0	0.07142857142857142	0.0	0.45454545454545453	0.0	0.5454545454545454	0.3125	0.1875	0.1875	0.3125	0.09090909090909091	0.0	0.0	0.9090909090909091
global_crossover	RF	max	20	1.0	0.0	0.0	0.0	0.0	0.48484848484848486	0.0	0.5151515151515151	0.375	0.125	0.25	0.25	0.09090909090909091	0.0	0.0	0.9090909090909091
global_crossover	RF	max	21	0.9285714285714286	0.0	0.0	0.07142857142857142	0.0	0.48484848484848486	0.0	0.5151515151515151	0.3125	0.25	0.1875	0.25	0.09090909090909091	0.0	0.0	0.9090909090909091
global_crossover	RF	max	22	1.0	0.0	0.0	0.0	0.0	0.5454545454545454	0.0	0.45454545454545453	0.3125	0.1875	0.1875	0.3125	0.13636363636363635	0.0	0.0	0.8636363636363636
global_crossover	RF	max	23	0.9285714285714286	0.0	0.0	0.07142857142857142	0.0	0.5151515151515151	0.0	0.48484848484848486	0.3125	0.1875	0.1875	0.3125	0.09090909090909091	0.0	0.0	0.9090909090909091
global_crossover	RF	max	24	0.9285714285714286	0.0	0.0	0.07142857142857142	0.0	0.3333333333333333	0.0	0.6666666666666666	0.375	0.125	0.25	0.25	0.09090909090909091	0.0	0.0	0.9090909090909091
global_crossover	RF	max	25	1.0	0.0	0.0	0.0	0.0	0.42424242424242425	0.0	0.5757575757575758	0.25	0.25	0.3125	0.1875	0.09090909090909091	0.0	0.0	0.9090909090909091
global_crossover	RF	500	1	1.0	0.0	0.0	0.0	0.0	0.6060606060606061	0.0	0.3939393939393939	0.375	0.25	0.1875	0.1875	0.09090909090909091	0.0	0.0	0.9090909090909091
global_crossover	RF	500	2	1.0	0.0	0.0	0.0	0.0	0.6666666666666666	0.0	0.3333333333333333	0.3125	0.25	0.0625	0.375	0.09090909090909091	0.0	0.0	0.9090909090909091
global_crossover	RF	500	3	0.9285714285714286	0.0	0.0	0.07142857142857142	0.0	0.7878787878787878	0.0	0.21212121212121213	0.4375	0.25	0.0625	0.25	0.09090909090909091	0.0	0.0	0.9090909090909091
global_crossover	RF	500	4	1.0	0.0	0.0	0.0	0.0	0.6363636363636364	0.0	0.36363636363636365	0.375	0.4375	0.0625	0.125	0.09090909090909091	0.0	0.0	0.9090909090909091
global_crossover	RF	500	5	0.9285714285714286	0.0	0.0	0.07142857142857142	0.0	0.696969696969697	0.0	0.30303030303030304	0.25	0.25	0.25	0.25	0.09090909090909091	0.0	0.0	0.9090909090909091
global_crossover	RF	500	6	0.8571428571428571	0.0	0.0	0.14285714285714285	0.030303030303030304	0.696969696969697	0.0	0.2727272727272727	0.3125	0.3125	0.125	0.25	0.09090909090909091	0.0	0.0	0.9090909090909091
global_crossover	RF	500	7	1.0	0.0	0.0	0.0	0.0	0.6363636363636364	0.0	0.36363636363636365	0.3125	0.25	0.125	0.3125	0.09090909090909091	0.0	0.0	0.9090909090909091
global_crossover	RF	500	8	1.0	0.0	0.0	0.0	0.0	0.6363636363636364	0.0	0.36363636363636365	0.3125	0.375	0.125	0.1875	0.09090909090909091	0.0	0.0	0.9090909090909091
global_crossover	RF	500	9	0.9285714285714286	0.0	0.0	0.07142857142857142	0.0	0.7272727272727273	0.0	0.2727272727272727	0.25	0.1875	0.25	0.3125	0.09090909090909091	0.0	0.0	0.9090909090909091
global_crossover	RF	500	10	0.8571428571428571	0.0	0.0	0.14285714285714285	0.0	0.5151515151515151	0.0	0.48484848484848486	0.4375	0.25	0.0	0.3125	0.09090909090909091	0.0	0.0	0.9090909090909091
global_crossover	RF	500	11	1.0	0.0	0.0	0.0	0.0	0.696969696969697	0.0	0.30303030303030304	0.4375	0.3125	0.0	0.25	0.09090909090909091	0.0	0.0	0.9090909090909091
global_crossover	RF	500	12	1.0	0.0	0.0	0.0	0.0	0.6060606060606061	0.0	0.3939393939393939	0.3125	0.1875	0.125	0.375	0.09090909090909091	0.0	0.0	0.9090909090909091
global_crossover	RF	500	13	1.0	0.0	0.0	0.0	0.0	0.7272727272727273	0.0	0.2727272727272727	0.25	0.25	0.25	0.25	0.09090909090909091	0.0	0.0	0.9090909090909091
global_crossover	RF	500	14	0.9285714285714286	0.0	0.0	0.07142857142857142	0.0	0.6666666666666666	0.0	0.3333333333333333	0.3125	0.5	0.0625	0.125	0.09090909090909091	0.0	0.0	0.9090909090909091
global_crossover	RF	500	15	1.0	0.0	0.0	0.0	0.0	0.696969696969697	0.0	0.30303030303030304	0.25	0.3125	0.25	0.1875	0.045454545454545456	0.0	0.0	0.9545454545454546
global_crossover	RF	500	16	0.8571428571428571	0.0	0.0	0.14285714285714285	0.0	0.5454545454545454	0.0	0.45454545454545453	0.375	0.1875	0.1875	0.25	0.09090909090909091	0.0	0.0	0.9090909090909091
global_crossover	RF	500	17	1.0	0.0	0.0	0.0	0.0	0.6060606060606061	0.0	0.3939393939393939	0.3125	0.3125	0.0625	0.3125	0.09090909090909091	0.0	0.0	0.9090909090909091
global_crossover	RF	500	18	1.0	0.0	0.0	0.0	0.0	0.48484848484848486	0.0	0.5151515151515151	0.3125	0.3125	0.0625	0.3125	0.09090909090909091	0.0	0.0	0.9090909090909091
global_crossover	RF	500	19	1.0	0.0	0.0	0.0	0.0	0.6060606060606061	0.0	0.3939393939393939	0.25	0.1875	0.25	0.3125	0.09090909090909091	0.0	0.0	0.9090909090909091
global_crossover	RF	500	20	1.0	0.0	0.0	0.0	0.030303030303030304	0.696969696969697	0.0	0.2727272727272727	0.25	0.3125	0.1875	0.25	0.09090909090909091	0.0	0.0	0.9090909090909091
global_crossover	RF	500	21	1.0	0.0	0.0	0.0	0.0	0.696969696969697	0.0	0.30303030303030304	0.375	0.25	0.125	0.25	0.09090909090909091	0.0	0.0	0.9090909090909091
global_crossover	RF	500	22	0.9285714285714286	0.0	0.0	0.07142857142857142	0.0	0.696969696969697	0.0	0.30303030303030304	0.3125	0.375	0.1875	0.125	0.09090909090909091	0.0	0.0	0.9090909090909091
global_crossover	RF	500	23	0.9285714285714286	0.0	0.0	0.07142857142857142	0.0	0.696969696969697	0.0	0.30303030303030304	0.3125	0.3125	0.0625	0.3125	0.09090909090909091	0.0	0.0	0.9090909090909091
global_crossover	RF	500	24	0.9285714285714286	0.0	0.0	0.07142857142857142	0.0	0.5757575757575758	0.0	0.42424242424242425	0.25	0.1875	0.1875	0.375	0.0	0.0	0.0	1.0
global_crossover	RF	500	25	0.9285714285714286	0.0	0.0	0.07142857142857142	0.0	0.6666666666666666	0.0	0.3333333333333333	0.3125	0.25	0.1875	0.25	0.09090909090909091	0.0	0.0	0.9090909090909091
global_crossover	RF	5000	1	1.0	0.0	0.0	0.0	0.0	0.8181818181818182	0.0	0.18181818181818182	0.3125	0.25	0.0	0.4375	0.13636363636363635	0.0	0.0	0.8636363636363636
global_crossover	RF	5000	2	1.0	0.0	0.0	0.0	0.0	0.8484848484848485	0.0	0.15151515151515152	0.375	0.3125	0.0625	0.25	0.13636363636363635	0.0	0.0	0.8636363636363636
global_crossover	RF	5000	3	1.0	0.0	0.0	0.0	0.0	0.8484848484848485	0.0	0.15151515151515152	0.3125	0.3125	0.0	0.375	0.13636363636363635	0.0	0.0	0.8636363636363636
global_crossover	RF	5000	4	1.0	0.0	0.0	0.0	0.0	0.8181818181818182	0.0	0.18181818181818182	0.375	0.4375	0.0	0.1875	0.09090909090909091	0.0	0.0	0.9090909090909091
global_crossover	RF	5000	5	0.9285714285714286	0.0	0.0	0.07142857142857142	0.0	0.7878787878787878	0.0	0.21212121212121213	0.25	0.375	0.0625	0.3125	0.13636363636363635	0.045454545454545456	0.0	0.8181818181818182
global_crossover	RF	5000	6	1.0	0.0	0.0	0.0	0.0	0.9090909090909091	0.0	0.09090909090909091	0.375	0.25	0.0	0.375	0.09090909090909091	0.0	0.0	0.9090909090909091
global_crossover	RF	5000	7	1.0	0.0	0.0	0.0	0.0	0.7878787878787878	0.0	0.21212121212121213	0.375	0.3125	0.0	0.3125	0.09090909090909091	0.045454545454545456	0.0	0.8636363636363636
global_crossover	RF	5000	8	0.9285714285714286	0.0	0.0	0.07142857142857142	0.0	0.7878787878787878	0.0	0.21212121212121213	0.3125	0.3125	0.0	0.375	0.09090909090909091	0.0	0.0	0.9090909090909091
global_crossover	RF	5000	9	1.0	0.0	0.0	0.0	0.0	0.8484848484848485	0.0	0.15151515151515152	0.375	0.3125	0.0625	0.25	0.09090909090909091	0.0	0.0	0.9090909090909091
global_crossover	RF	5000	10	1.0	0.0	0.0	0.0	0.0	0.7878787878787878	0.0	0.21212121212121213	0.3125	0.3125	0.0625	0.3125	0.09090909090909091	0.0	0.0	0.9090909090909091
global_crossover	RF	5000	11	1.0	0.0	0.0	0.0	0.0	0.7878787878787878	0.0	0.21212121212121213	0.3125	0.25	0.0	0.4375	0.09090909090909091	0.0	0.0	0.9090909090909091
global_crossover	RF	5000	12	1.0	0.0	0.0	0.0	0.0	0.8181818181818182	0.0	0.18181818181818182	0.3125	0.375	0.0	0.3125	0.18181818181818182	0.0	0.0	0.8181818181818182
global_crossover	RF	5000	13	0.9285714285714286	0.0	0.0	0.07142857142857142	0.0	0.8181818181818182	0.0	0.18181818181818182	0.3125	0.25	0.0	0.4375	0.09090909090909091	0.0	0.0	0.9090909090909091
global_crossover	RF	5000	14	1.0	0.0	0.0	0.0	0.0	0.8181818181818182	0.0	0.18181818181818182	0.3125	0.4375	0.0	0.25	0.09090909090909091	0.0	0.0	0.9090909090909091
global_crossover	RF	5000	15	1.0	0.0	0.0	0.0	0.0	0.7878787878787878	0.0	0.21212121212121213	0.3125	0.25	0.125	0.3125	0.13636363636363635	0.0	0.0	0.8636363636363636
global_crossover	RF	5000	16	1.0	0.0	0.0	0.0	0.0	0.7878787878787878	0.0	0.21212121212121213	0.3125	0.3125	0.0	0.375	0.09090909090909091	0.0	0.0	0.9090909090909091
global_crossover	RF	5000	17	1.0	0.0	0.0	0.0	0.0	0.8181818181818182	0.0	0.18181818181818182	0.375	0.375	0.0	0.25	0.18181818181818182	0.0	0.0	0.8181818181818182
global_crossover	RF	5000	18	1.0	0.0	0.0	0.0	0.0	0.9090909090909091	0.0	0.09090909090909091	0.25	0.25	0.125	0.375	0.09090909090909091	0.0	0.0	0.9090909090909091
global_crossover	RF	5000	19	0.9285714285714286	0.0	0.0	0.07142857142857142	0.0	0.7575757575757576	0.0	0.24242424242424243	0.25	0.375	0.0625	0.3125	0.09090909090909091	0.0	0.0	0.9090909090909091
global_crossover	RF	5000	20	0.9285714285714286	0.0	0.0	0.07142857142857142	0.0	0.8484848484848485	0.0	0.15151515151515152	0.375	0.25	0.0	0.375	0.09090909090909091	0.0	0.0	0.9090909090909091
global_crossover	RF	5000	21	1.0	0.0	0.0	0.0	0.0	0.8181818181818182	0.0	0.18181818181818182	0.3125	0.25	0.0	0.4375	0.13636363636363635	0.0	0.0	0.8636363636363636
global_crossover	RF	5000	22	1.0	0.0	0.0	0.0	0.0	0.8787878787878788	0.0	0.12121212121212122	0.375	0.375	0.0	0.25	0.13636363636363635	0.0	0.0	0.8636363636363636
global_crossover	RF	5000	23	1.0	0.0	0.0	0.0	0.0	0.9090909090909091	0.0	0.09090909090909091	0.3125	0.3125	0.0625	0.3125	0.13636363636363635	0.0	0.0	0.8636363636363636
global_crossover	RF	5000	24	1.0	0.0	0.0	0.0	0.0	0.8181818181818182	0.0	0.18181818181818182	0.25	0.1875	0.125	0.4375	0.09090909090909091	0.0	0.0	0.9090909090909091
global_crossover	RF	5000	25	1.0	0.0	0.0	0.0	0.0	0.8484848484848485	0.0	0.15151515151515152	0.3125	0.3125	0.0625	0.3125	0.09090909090909091	0.0	0.0	0.9090909090909091
global_crossover	EBM	max	1	1.0	0.0	0.0	0.0	0.0	0.6060606060606061	0.0	0.3939393939393939	0.3125	0.125	0.25	0.3125	0.045454545454545456	0.0	0.0	0.9545454545454546
global_crossover	EBM	max	2	0.8571428571428571	0.0	0.0	0.14285714285714285	0.0	0.6363636363636364	0.0	0.36363636363636365	0.3125	0.1875	0.25	0.25	0.045454545454545456	0.0	0.0	0.9545454545454546
global_crossover	EBM	max	3	0.7142857142857143	0.0	0.0	0.2857142857142857	0.0	0.5454545454545454	0.0	0.45454545454545453	0.3125	0.125	0.3125	0.25	0.045454545454545456	0.0	0.0	0.9545454545454546
global_crossover	EBM	max	4	1.0	0.0	0.0	0.0	0.0	0.6060606060606061	0.0	0.3939393939393939	0.375	0.1875	0.25	0.1875	0.09090909090909091	0.0	0.0	0.9090909090909091
global_crossover	EBM	max	5	0.7857142857142857	0.0	0.0	0.21428571428571427	0.0	0.45454545454545453	0.0	0.5454545454545454	0.25	0.1875	0.3125	0.25	0.09090909090909091	0.0	0.0	0.9090909090909091
global_crossover	EBM	max	6	0.9285714285714286	0.0	0.0	0.07142857142857142	0.0	0.7272727272727273	0.0	0.2727272727272727	0.25	0.25	0.25	0.25	0.09090909090909091	0.0	0.0	0.9090909090909091
global_crossover	EBM	max	7	1.0	0.0	0.0	0.0	0.0	0.5454545454545454	0.0	0.45454545454545453	0.375	0.125	0.25	0.25	0.09090909090909091	0.0	0.0	0.9090909090909091
global_crossover	EBM	max	8	0.8571428571428571	0.0	0.0	0.14285714285714285	0.0	0.5454545454545454	0.0	0.45454545454545453	0.3125	0.125	0.25	0.3125	0.045454545454545456	0.0	0.0	0.9545454545454546
global_crossover	EBM	max	9	0.7857142857142857	0.0	0.0	0.21428571428571427	0.0	0.6363636363636364	0.0	0.36363636363636365	0.3125	0.125	0.25	0.3125	0.09090909090909091	0.0	0.0	0.9090909090909091
global_crossover	EBM	max	10	0.7142857142857143	0.0	0.0	0.2857142857142857	0.0	0.48484848484848486	0.0	0.5151515151515151	0.25	0.1875	0.25	0.3125	0.09090909090909091	0.0	0.0	0.9090909090909091
global_crossover	EBM	max	11	1.0	0.0	0.0	0.0	0.0	0.5454545454545454	0.0	0.45454545454545453	0.25	0.3125	0.25	0.1875	0.13636363636363635	0.0	0.0	0.8636363636363636
global_crossover	EBM	max	12	1.0	0.0	0.0	0.0	0.0	0.6363636363636364	0.0	0.36363636363636365	0.25	0.1875	0.25	0.3125	0.09090909090909091	0.0	0.0	0.9090909090909091
global_crossover	EBM	max	13	0.8571428571428571	0.0	0.0	0.14285714285714285	0.0	0.48484848484848486	0.0	0.5151515151515151	0.25	0.1875	0.25	0.3125	0.045454545454545456	0.0	0.0	0.9545454545454546
global_crossover	EBM	max	14	1.0	0.0	0.0	0.0	0.0	0.48484848484848486	0.0	0.5151515151515151	0.25	0.1875	0.375	0.1875	0.09090909090909091	0.0	0.0	0.9090909090909091
global_crossover	EBM	max	15	0.9285714285714286	0.0	0.0	0.07142857142857142	0.0	0.6060606060606061	0.0	0.3939393939393939	0.25	0.25	0.25	0.25	0.045454545454545456	0.0	0.0	0.9545454545454546
global_crossover	EBM	max	16	1.0	0.0	0.0	0.0	0.0	0.6363636363636364	0.0	0.36363636363636365	0.3125	0.125	0.25	0.3125	0.09090909090909091	0.0	0.0	0.9090909090909091
global_crossover	EBM	max	17	1.0	0.0	0.0	0.0	0.0	0.48484848484848486	0.0	0.5151515151515151	0.3125	0.125	0.25	0.3125	0.045454545454545456	0.0	0.0	0.9545454545454546
global_crossover	EBM	max	18	0.7142857142857143	0.0	0.0	0.2857142857142857	0.0	0.5454545454545454	0.0	0.45454545454545453	0.25	0.1875	0.3125	0.25	0.09090909090909091	0.0	0.0	0.9090909090909091
global_crossover	EBM	max	19	1.0	0.0	0.0	0.0	0.0	0.6060606060606061	0.0	0.3939393939393939	0.3125	0.125	0.375	0.1875	0.09090909090909091	0.0	0.0	0.9090909090909091
global_crossover	EBM	max	20	0.9285714285714286	0.0	0.0	0.07142857142857142	0.0	0.5151515151515151	0.0	0.48484848484848486	0.3125	0.0625	0.375	0.25	0.045454545454545456	0.0	0.0	0.9545454545454546
global_crossover	EBM	max	21	1.0	0.0	0.0	0.0	0.0	0.6666666666666666	0.0	0.3333333333333333	0.25	0.1875	0.375	0.1875	0.09090909090909091	0.0	0.0	0.9090909090909091
global_crossover	EBM	max	22	1.0	0.0	0.0	0.0	0.0	0.45454545454545453	0.0	0.5454545454545454	0.25	0.125	0.25	0.375	0.09090909090909091	0.0	0.0	0.9090909090909091
global_crossover	EBM	max	23	0.8571428571428571	0.0	0.0	0.14285714285714285	0.0	0.6363636363636364	0.0	0.36363636363636365	0.25	0.125	0.3125	0.3125	0.09090909090909091	0.0	0.0	0.9090909090909091
global_crossover	EBM	max	24	1.0	0.0	0.0	0.0	0.0	0.48484848484848486	0.0	0.5151515151515151	0.3125	0.125	0.25	0.3125	0.09090909090909091	0.0	0.0	0.9090909090909091
global_crossover	EBM	max	25	1.0	0.0	0.0	0.0	0.0	0.45454545454545453	0.0	0.5454545454545454	0.25	0.125	0.25	0.375	0.09090909090909091	0.0	0.0	0.9090909090909091
global_crossover	EBM	500	1	1.0	0.0	0.0	0.0	0.0	0.7272727272727273	0.0	0.2727272727272727	0.3125	0.1875	0.25	0.25	0.09090909090909091	0.0	0.0	0.9090909090909091
global_crossover	EBM	500	2	1.0	0.0	0.0	0.0	0.0	0.7575757575757576	0.0	0.24242424242424243	0.3125	0.25	0.1875	0.25	0.09090909090909091	0.0	0.0	0.9090909090909091
global_crossover	EBM	500	3	1.0	0.0	0.0	0.0	0.0	0.7878787878787878	0.0	0.21212121212121213	0.3125	0.125	0.25	0.3125	0.045454545454545456	0.0	0.0	0.9545454545454546
global_crossover	EBM	500	4	1.0	0.0	0.0	0.0	0.0	0.8181818181818182	0.0	0.18181818181818182	0.25	0.3125	0.25	0.1875	0.13636363636363635	0.0	0.0	0.8636363636363636
global_crossover	EBM	500	5	0.9285714285714286	0.0	0.0	0.07142857142857142	0.0	0.7272727272727273	0.0	0.2727272727272727	0.25	0.25	0.25	0.25	0.09090909090909091	0.0	0.0	0.9090909090909091
global_crossover	EBM	500	6	1.0	0.0	0.0	0.0	0.0	0.7575757575757576	0.0	0.24242424242424243	0.25	0.1875	0.25	0.3125	0.045454545454545456	0.0	0.0	0.9545454545454546
global_crossover	EBM	500	7	0.9285714285714286	0.0	0.0	0.07142857142857142	0.0	0.7575757575757576	0.0	0.24242424242424243	0.25	0.25	0.25	0.25	0.045454545454545456	0.0	0.0	0.9545454545454546
global_crossover	EBM	500	8	1.0	0.0	0.0	0.0	0.0	0.696969696969697	0.0	0.30303030303030304	0.25	0.125	0.25	0.375	0.09090909090909091	0.0	0.0	0.9090909090909091
global_crossover	EBM	500	9	0.7142857142857143	0.0	0.0	0.2857142857142857	0.0	0.7575757575757576	0.0	0.24242424242424243	0.25	0.1875	0.25	0.3125	0.09090909090909091	0.045454545454545456	0.0	0.8636363636363636
global_crossover	EBM	500	10	1.0	0.0	0.0	0.0	0.0	0.696969696969697	0.0	0.30303030303030304	0.3125	0.25	0.25	0.1875	0.09090909090909091	0.0	0.0	0.9090909090909091
global_crossover	EBM	500	11	1.0	0.0	0.0	0.0	0.0	0.7272727272727273	0.0	0.2727272727272727	0.25	0.1875	0.25	0.3125	0.09090909090909091	0.0	0.0	0.9090909090909091
global_crossover	EBM	500	12	1.0	0.0	0.0	0.0	0.0	0.7575757575757576	0.0	0.24242424242424243	0.25	0.25	0.25	0.25	0.09090909090909091	0.0	0.0	0.9090909090909091
global_crossover	EBM	500	13	0.9285714285714286	0.0	0.0	0.07142857142857142	0.0	0.7575757575757576	0.0	0.24242424242424243	0.25	0.25	0.25	0.25	0.045454545454545456	0.0	0.0	0.9545454545454546
global_crossover	EBM	500	14	1.0	0.0	0.0	0.0	0.0	0.7272727272727273	0.0	0.2727272727272727	0.3125	0.25	0.25	0.1875	0.09090909090909091	0.0	0.0	0.9090909090909091
global_crossover	EBM	500	15	1.0	0.0	0.0	0.0	0.0	0.7878787878787878	0.0	0.21212121212121213	0.25	0.25	0.3125	0.1875	0.09090909090909091	0.0	0.0	0.9090909090909091
global_crossover	EBM	500	16	0.8571428571428571	0.0	0.0	0.14285714285714285	0.0	0.6060606060606061	0.0	0.3939393939393939	0.25	0.125	0.25	0.375	0.09090909090909091	0.0	0.0	0.9090909090909091
global_crossover	EBM	500	17	1.0	0.0	0.0	0.0	0.0	0.696969696969697	0.0	0.30303030303030304	0.25	0.1875	0.1875	0.375	0.045454545454545456	0.0	0.0	0.9545454545454546
global_crossover	EBM	500	18	1.0	0.0	0.0	0.0	0.0	0.7272727272727273	0.0	0.2727272727272727	0.3125	0.25	0.25	0.1875	0.09090909090909091	0.0	0.0	0.9090909090909091
global_crossover	EBM	500	19	1.0	0.0	0.0	0.0	0.0	0.7272727272727273	0.0	0.2727272727272727	0.25	0.1875	0.25	0.3125	0.09090909090909091	0.0	0.0	0.9090909090909091
global_crossover	EBM	500	20	0.9285714285714286	0.0	0.0	0.07142857142857142	0.0	0.7575757575757576	0.0	0.24242424242424243	0.25	0.1875	0.25	0.3125	0.09090909090909091	0.045454545454545456	0.0	0.8636363636363636
global_crossover	EBM	500	21	0.8571428571428571	0.0	0.0	0.14285714285714285	0.0	0.7878787878787878	0.0	0.21212121212121213	0.25	0.1875	0.25	0.3125	0.045454545454545456	0.0	0.0	0.9545454545454546
global_crossover	EBM	500	22	0.9285714285714286	0.0	0.0	0.07142857142857142	0.0	0.7878787878787878	0.0	0.21212121212121213	0.25	0.25	0.25	0.25	0.09090909090909091	0.0	0.0	0.9090909090909091
global_crossover	EBM	500	23	0.9285714285714286	0.0	0.0	0.07142857142857142	0.0	0.7575757575757576	0.0	0.24242424242424243	0.25	0.25	0.25	0.25	0.09090909090909091	0.0	0.0	0.9090909090909091
global_crossover	EBM	500	24	0.8571428571428571	0.0	0.0	0.14285714285714285	0.0	0.6666666666666666	0.0	0.3333333333333333	0.25	0.25	0.25	0.25	0.09090909090909091	0.0	0.0	0.9090909090909091
global_crossover	EBM	500	25	0.9285714285714286	0.0	0.0	0.07142857142857142	0.0	0.696969696969697	0.0	0.30303030303030304	0.25	0.1875	0.3125	0.25	0.09090909090909091	0.0	0.0	0.9090909090909091
global_crossover	EBM	5000	1	1.0	0.0	0.0	0.0	0.0	0.6363636363636364	0.0	0.36363636363636365	0.5	0.25	0.0	0.25	0.09090909090909091	0.0	0.0	0.9090909090909091
global_crossover	EBM	5000	2	1.0	0.0	0.0	0.0	0.0	0.8484848484848485	0.0	0.15151515151515152	0.5	0.4375	0.0	0.0625	0.13636363636363635	0.09090909090909091	0.0	0.7727272727272727
global_crossover	EBM	5000	3	0.9285714285714286	0.0	0.0	0.07142857142857142	0.0	0.7575757575757576	0.0	0.24242424242424243	0.375	0.25	0.0	0.375	0.09090909090909091	0.0	0.0	0.9090909090909091
global_crossover	EBM	5000	4	0.9285714285714286	0.0	0.0	0.07142857142857142	0.0	0.7575757575757576	0.0	0.24242424242424243	0.5	0.25	0.0	0.25	0.09090909090909091	0.0	0.0	0.9090909090909091
global_crossover	EBM	5000	5	0.8571428571428571	0.0	0.0	0.14285714285714285	0.0	0.8484848484848485	0.0	0.15151515151515152	0.25	0.3125	0.0625	0.375	0.09090909090909091	0.09090909090909091	0.0	0.8181818181818182
global_crossover	EBM	5000	6	0.9285714285714286	0.0	0.0	0.07142857142857142	0.0	0.7575757575757576	0.0	0.24242424242424243	0.4375	0.3125	0.0	0.25	0.045454545454545456	0.045454545454545456	0.0	0.9090909090909091
global_crossover	EBM	5000	7	0.9285714285714286	0.0	0.0	0.07142857142857142	0.0	0.7878787878787878	0.0	0.21212121212121213	0.4375	0.375	0.0	0.1875	0.09090909090909091	0.0	0.0	0.9090909090909091
global_crossover	EBM	5000	8	1.0	0.0	0.0	0.0	0.0	0.7878787878787878	0.0	0.21212121212121213	0.3125	0.25	0.0	0.4375	0.09090909090909091	0.0	0.0	0.9090909090909091
global_crossover	EBM	5000	9	0.9285714285714286	0.0	0.0	0.07142857142857142	0.0	0.7272727272727273	0.0	0.2727272727272727	0.5	0.25	0.0	0.25	0.045454545454545456	0.0	0.0	0.9545454545454546
global_crossover	EBM	5000	10	0.8571428571428571	0.0	0.0	0.14285714285714285	0.0	0.7878787878787878	0.0	0.21212121212121213	0.375	0.25	0.0	0.375	0.045454545454545456	0.0	0.0	0.9545454545454546
global_crossover	EBM	5000	11	0.9285714285714286	0.0	0.0	0.07142857142857142	0.0	0.6666666666666666	0.0	0.3333333333333333	0.3125	0.3125	0.0	0.375	0.09090909090909091	0.0	0.0	0.9090909090909091
global_crossover	EBM	5000	12	0.8571428571428571	0.0	0.0	0.14285714285714285	0.0	0.7575757575757576	0.0	0.24242424242424243	0.4375	0.25	0.0	0.3125	0.09090909090909091	0.0	0.0	0.9090909090909091
global_crossover	EBM	5000	13	0.8571428571428571	0.0	0.0	0.14285714285714285	0.0	0.7272727272727273	0.0	0.2727272727272727	0.4375	0.3125	0.0	0.25	0.09090909090909091	0.0	0.0	0.9090909090909091
global_crossover	EBM	5000	14	0.9285714285714286	0.0	0.0	0.07142857142857142	0.0	0.7575757575757576	0.0	0.24242424242424243	0.25	0.3125	0.0625	0.375	0.09090909090909091	0.0	0.0	0.9090909090909091
global_crossover	EBM	5000	15	0.9285714285714286	0.0	0.0	0.07142857142857142	0.0	0.8181818181818182	0.0	0.18181818181818182	0.3125	0.3125	0.0	0.375	0.09090909090909091	0.0	0.0	0.9090909090909091
global_crossover	EBM	5000	16	0.8571428571428571	0.0	0.0	0.14285714285714285	0.0	0.7272727272727273	0.0	0.2727272727272727	0.3125	0.3125	0.0	0.375	0.045454545454545456	0.0	0.0	0.9545454545454546
global_crossover	EBM	5000	17	0.9285714285714286	0.0	0.0	0.07142857142857142	0.0	0.8181818181818182	0.0	0.18181818181818182	0.5	0.3125	0.0	0.1875	0.09090909090909091	0.0	0.0	0.9090909090909091
global_crossover	EBM	5000	18	1.0	0.0	0.0	0.0	0.0	0.7878787878787878	0.0	0.21212121212121213	0.375	0.375	0.0	0.25	0.045454545454545456	0.045454545454545456	0.0	0.9090909090909091
global_crossover	EBM	5000	19	1.0	0.0	0.0	0.0	0.0	0.7878787878787878	0.0	0.21212121212121213	0.375	0.3125	0.0	0.3125	0.13636363636363635	0.0	0.0	0.8636363636363636
global_crossover	EBM	5000	20	0.8571428571428571	0.0	0.0	0.14285714285714285	0.0	0.8181818181818182	0.0	0.18181818181818182	0.375	0.3125	0.0	0.3125	0.09090909090909091	0.0	0.0	0.9090909090909091
global_crossover	EBM	5000	21	0.9285714285714286	0.0	0.0	0.07142857142857142	0.0	0.8484848484848485	0.0	0.15151515151515152	0.375	0.3125	0.0	0.3125	0.13636363636363635	0.0	0.0	0.8636363636363636
global_crossover	EBM	5000	22	1.0	0.0	0.0	0.0	0.0	0.8484848484848485	0.0	0.15151515151515152	0.4375	0.375	0.0	0.1875	0.09090909090909091	0.0	0.0	0.9090909090909091
global_crossover	EBM	5000	23	0.9285714285714286	0.0	0.0	0.07142857142857142	0.0	0.8787878787878788	0.0	0.12121212121212122	0.375	0.375	0.0	0.25	0.09090909090909091	0.0	0.0	0.9090909090909091
global_crossover	EBM	5000	24	0.9285714285714286	0.0	0.0	0.07142857142857142	0.0	0.6666666666666666	0.0	0.3333333333333333	0.3125	0.3125	0.0	0.375	0.09090909090909091	0.045454545454545456	0.0	0.8636363636363636
global_crossover	EBM	5000	25	1.0	0.0	0.0	0.0	0.0	0.8484848484848485	0.0	0.15151515151515152	0.5	0.25	0.0	0.25	0.13636363636363635	0.0	0.0	0.8636363636363636
global_crossover	SVM-RBF	max	1	1.0	0.0	0.0	0.0	0.0	0.36363636363636365	0.0	0.6363636363636364	0.3125	0.1875	0.1875	0.3125	0.09090909090909091	0.0	0.0	0.9090909090909091
global_crossover	SVM-RBF	max	2	0.9285714285714286	0.0	0.0	0.07142857142857142	0.0	0.42424242424242425	0.0	0.5757575757575758	0.3125	0.25	0.1875	0.25	0.09090909090909091	0.0	0.0	0.9090909090909091
global_crossover	SVM-RBF	max	3	1.0	0.0	0.0	0.0	0.0	0.42424242424242425	0.0	0.5757575757575758	0.25	0.125	0.25	0.375	0.045454545454545456	0.0	0.0	0.9545454545454546
global_crossover	SVM-RBF	max	4	1.0	0.0	0.0	0.0	0.0	0.3939393939393939	0.0	0.6060606060606061	0.4375	0.1875	0.125	0.25	0.09090909090909091	0.0	0.0	0.9090909090909091
global_crossover	SVM-RBF	max	5	0.9285714285714286	0.0	0.0	0.07142857142857142	0.0	0.3939393939393939	0.0	0.6060606060606061	0.3125	0.1875	0.1875	0.3125	0.09090909090909091	0.0	0.0	0.9090909090909091
global_crossover	SVM-RBF	max	6	0.9285714285714286	0.0	0.0	0.07142857142857142	0.0	0.5151515151515151	0.0	0.48484848484848486	0.3125	0.25	0.1875	0.25	0.045454545454545456	0.0	0.0	0.9545454545454546
global_crossover	SVM-RBF	max	7	1.0	0.0	0.0	0.0	0.0	0.3939393939393939	0.0	0.6060606060606061	0.3125	0.25	0.1875	0.25	0.09090909090909091	0.0	0.0	0.9090909090909091
global_crossover	SVM-RBF	max	8	1.0	0.0	0.0	0.0	0.0	0.3939393939393939	0.0	0.6060606060606061	0.3125	0.1875	0.1875	0.3125	0.09090909090909091	0.0	0.0	0.9090909090909091
global_crossover	SVM-RBF	max	9	1.0	0.0	0.0	0.0	0.0	0.2727272727272727	0.0	0.7272727272727273	0.3125	0.125	0.1875	0.375	0.09090909090909091	0.0	0.0	0.9090909090909091
global_crossover	SVM-RBF	max	10	0.9285714285714286	0.0	0.0	0.07142857142857142	0.0	0.3939393939393939	0.0	0.6060606060606061	0.4375	0.1875	0.0625	0.3125	0.09090909090909091	0.0	0.0	0.9090909090909091
global_crossover	SVM-RBF	max	11	1.0	0.0	0.0	0.0	0.0	0.3939393939393939	0.0	0.6060606060606061	0.3125	0.1875	0.1875	0.3125	0.09090909090909091	0.0	0.0	0.9090909090909091
global_crossover	SVM-RBF	max	12	0.8571428571428571	0.0	0.0	0.14285714285714285	0.0	0.30303030303030304	0.0	0.696969696969697	0.3125	0.1875	0.125	0.375	0.045454545454545456	0.0	0.0	0.9545454545454546
global_crossover	SVM-RBF	max	13	0.7857142857142857	0.0	0.0	0.21428571428571427	0.0	0.3333333333333333	0.0	0.6666666666666666	0.3125	0.25	0.1875	0.25	0.045454545454545456	0.0	0.0	0.9545454545454546
global_crossover	SVM-RBF	max	14	0.9285714285714286	0.0	0.0	0.07142857142857142	0.0	0.36363636363636365	0.0	0.6363636363636364	0.25	0.125	0.25	0.375	0.045454545454545456	0.0	0.0	0.9545454545454546
global_crossover	SVM-RBF	max	15	0.9285714285714286	0.0	0.0	0.07142857142857142	0.0	0.36363636363636365	0.0	0.6363636363636364	0.3125	0.25	0.1875	0.25	0.09090909090909091	0.0	0.0	0.9090909090909091
global_crossover	SVM-RBF	max	16	0.9285714285714286	0.0	0.0	0.07142857142857142	0.0	0.36363636363636365	0.0	0.6363636363636364	0.3125	0.125	0.1875	0.375	0.09090909090909091	0.0	0.0	0.9090909090909091
global_crossover	SVM-RBF	max	17	0.8571428571428571	0.0	0.0	0.14285714285714285	0.0	0.36363636363636365	0.0	0.6363636363636364	0.25	0.125	0.25	0.375	0.09090909090909091	0.0	0.0	0.9090909090909091
global_crossover	SVM-RBF	max	18	0.9285714285714286	0.0	0.0	0.07142857142857142	0.0	0.3939393939393939	0.0	0.6060606060606061	0.25	0.1875	0.25	0.3125	0.09090909090909091	0.0	0.0	0.9090909090909091
global_crossover	SVM-RBF	max	19	0.6428571428571429	0.0	0.0	0.35714285714285715	0.0	0.36363636363636365	0.0	0.6363636363636364	0.25	0.1875	0.25	0.3125	0.045454545454545456	0.0	0.0	0.9545454545454546
global_crossover	SVM-RBF	max	20	0.7857142857142857	0.0	0.0	0.21428571428571427	0.0	0.36363636363636365	0.0	0.6363636363636364	0.3125	0.25	0.1875	0.25	0.09090909090909091	0.0	0.0	0.9090909090909091
global_crossover	SVM-RBF	max	21	0.9285714285714286	0.0	0.0	0.07142857142857142	0.0	0.3333333333333333	0.0	0.6666666666666666	0.4375	0.0625	0.1875	0.3125	0.09090909090909091	0.0	0.0	0.9090909090909091
global_crossover	SVM-RBF	max	22	1.0	0.0	0.0	0.0	0.0	0.3333333333333333	0.0	0.6666666666666666	0.3125	0.125	0.1875	0.375	0.13636363636363635	0.0	0.0	0.8636363636363636
global_crossover	SVM-RBF	max	23	0.9285714285714286	0.0	0.0	0.07142857142857142	0.0	0.36363636363636365	0.0	0.6363636363636364	0.3125	0.1875	0.1875	0.3125	0.09090909090909091	0.0	0.0	0.9090909090909091
global_crossover	SVM-RBF	max	24	0.7857142857142857	0.0	0.0	0.21428571428571427	0.0	0.36363636363636365	0.0	0.6363636363636364	0.3125	0.3125	0.125	0.25	0.045454545454545456	0.0	0.0	0.9545454545454546
global_crossover	SVM-RBF	max	25	1.0	0.0	0.0	0.0	0.0	0.30303030303030304	0.0	0.696969696969697	0.3125	0.1875	0.125	0.375	0.09090909090909091	0.0	0.0	0.9090909090909091
global_crossover	SVM-RBF	500	1	1.0	0.0	0.0	0.0	0.0	0.6363636363636364	0.0	0.36363636363636365	0.3125	0.25	0.0	0.4375	0.09090909090909091	0.0	0.0	0.9090909090909091
global_crossover	SVM-RBF	500	2	1.0	0.0	0.0	0.0	0.0	0.696969696969697	0.0	0.30303030303030304	0.375	0.4375	0.0	0.1875	0.09090909090909091	0.0	0.0	0.9090909090909091
global_crossover	SVM-RBF	500	3	1.0	0.0	0.0	0.0	0.0	0.6363636363636364	0.0	0.36363636363636365	0.375	0.3125	0.0	0.3125	0.13636363636363635	0.0	0.0	0.8636363636363636
global_crossover	SVM-RBF	500	4	1.0	0.0	0.0	0.0	0.0	0.5454545454545454	0.0	0.45454545454545453	0.4375	0.25	0.0	0.3125	0.18181818181818182	0.0	0.0	0.8181818181818182
global_crossover	SVM-RBF	500	5	1.0	0.0	0.0	0.0	0.0	0.7575757575757576	0.0	0.24242424242424243	0.3125	0.4375	0.0	0.25	0.09090909090909091	0.0	0.0	0.9090909090909091
global_crossover	SVM-RBF	500	6	0.9285714285714286	0.0	0.0	0.07142857142857142	0.0	0.7878787878787878	0.0	0.21212121212121213	0.3125	0.3125	0.0625	0.3125	0.09090909090909091	0.0	0.0	0.9090909090909091
global_crossover	SVM-RBF	500	7	1.0	0.0	0.0	0.0	0.0	0.696969696969697	0.0	0.30303030303030304	0.375	0.375	0.0	0.25	0.09090909090909091	0.0	0.0	0.9090909090909091
global_crossover	SVM-RBF	500	8	0.8571428571428571	0.0	0.0	0.14285714285714285	0.0	0.6666666666666666	0.0	0.3333333333333333	0.375	0.375	0.0	0.25	0.045454545454545456	0.0	0.0	0.9545454545454546
global_crossover	SVM-RBF	500	9	0.9285714285714286	0.0	0.0	0.07142857142857142	0.0	0.7575757575757576	0.0	0.24242424242424243	0.375	0.4375	0.0	0.1875	0.09090909090909091	0.0	0.0	0.9090909090909091
global_crossover	SVM-RBF	500	10	0.9285714285714286	0.0	0.0	0.07142857142857142	0.0	0.696969696969697	0.0	0.30303030303030304	0.3125	0.375	0.0	0.3125	0.09090909090909091	0.0	0.0	0.9090909090909091
global_crossover	SVM-RBF	500	11	1.0	0.0	0.0	0.0	0.0	0.696969696969697	0.0	0.30303030303030304	0.3125	0.3125	0.0	0.375	0.09090909090909091	0.0	0.0	0.9090909090909091
global_crossover	SVM-RBF	500	12	0.7857142857142857	0.0	0.0	0.21428571428571427	0.0	0.7272727272727273	0.0	0.2727272727272727	0.4375	0.3125	0.0	0.25	0.045454545454545456	0.0	0.0	0.9545454545454546
global_crossover	SVM-RBF	500	13	1.0	0.0	0.0	0.0	0.0	0.696969696969697	0.0	0.30303030303030304	0.375	0.3125	0.0	0.3125	0.09090909090909091	0.0	0.0	0.9090909090909091
global_crossover	SVM-RBF	500	14	1.0	0.0	0.0	0.0	0.0	0.6666666666666666	0.0	0.3333333333333333	0.375	0.375	0.0	0.25	0.09090909090909091	0.0	0.0	0.9090909090909091
global_crossover	SVM-RBF	500	15	1.0	0.0	0.0	0.0	0.0	0.7878787878787878	0.0	0.21212121212121213	0.375	0.4375	0.0625	0.125	0.13636363636363635	0.0	0.0	0.8636363636363636
global_crossover	SVM-RBF	500	16	1.0	0.0	0.0	0.0	0.0	0.5757575757575758	0.0	0.42424242424242425	0.4375	0.1875	0.0	0.375	0.09090909090909091	0.0	0.0	0.9090909090909091
global_crossover	SVM-RBF	500	17	1.0	0.0	0.0	0.0	0.0	0.6060606060606061	0.0	0.3939393939393939	0.4375	0.3125	0.0	0.25	0.09090909090909091	0.0	0.0	0.9090909090909091
global_crossover	SVM-RBF	500	18	1.0	0.0	0.0	0.0	0.0	0.6060606060606061	0.0	0.3939393939393939	0.375	0.375	0.0	0.25	0.18181818181818182	0.0	0.0	0.8181818181818182
global_crossover	SVM-RBF	500	19	0.7857142857142857	0.0	0.0	0.21428571428571427	0.0	0.5454545454545454	0.0	0.45454545454545453	0.375	0.25	0.0	0.375	0.09090909090909091	0.0	0.0	0.9090909090909091
global_crossover	SVM-RBF	500	20	0.8571428571428571	0.0	0.0	0.14285714285714285	0.0	0.696969696969697	0.0	0.30303030303030304	0.3125	0.375	0.0	0.3125	0.09090909090909091	0.0	0.0	0.9090909090909091
global_crossover	SVM-RBF	500	21	1.0	0.0	0.0	0.0	0.0	0.6666666666666666	0.0	0.3333333333333333	0.4375	0.375	0.0	0.1875	0.13636363636363635	0.0	0.0	0.8636363636363636
global_crossover	SVM-RBF	500	22	1.0	0.0	0.0	0.0	0.0	0.696969696969697	0.0	0.30303030303030304	0.4375	0.4375	0.0	0.125	0.13636363636363635	0.0	0.0	0.8636363636363636
global_crossover	SVM-RBF	500	23	1.0	0.0	0.0	0.0	0.0	0.696969696969697	0.0	0.30303030303030304	0.375	0.4375	0.0	0.1875	0.09090909090909091	0.0	0.0	0.9090909090909091
global_crossover	SVM-RBF	500	24	0.7857142857142857	0.0	0.0	0.21428571428571427	0.0	0.36363636363636365	0.0	0.6363636363636364	0.3125	0.3125	0.0	0.375	0.09090909090909091	0.0	0.0	0.9090909090909091
global_crossover	SVM-RBF	500	25	0.9285714285714286	0.0	0.0	0.07142857142857142	0.0	0.7575757575757576	0.0	0.24242424242424243	0.3125	0.25	0.0	0.4375	0.09090909090909091	0.0	0.0	0.9090909090909091
global_crossover	SVM-RBF	5000	1	0.9285714285714286	0.0	0.0	0.07142857142857142	0.0	0.7272727272727273	0.0	0.2727272727272727	0.4375	0.25	0.0	0.3125	0.09090909090909091	0.0	0.0	0.9090909090909091
global_crossover	SVM-RBF	5000	2	0.9285714285714286	0.0	0.0	0.07142857142857142	0.0	0.9090909090909091	0.0	0.09090909090909091	0.4375	0.4375	0.0	0.125	0.18181818181818182	0.045454545454545456	0.0	0.7727272727272727
global_crossover	SVM-RBF	5000	3	1.0	0.0	0.0	0.0	0.0	0.9393939393939394	0.0	0.06060606060606061	0.375	0.3125	0.0	0.3125	0.18181818181818182	0.0	0.0	0.8181818181818182
global_crossover	SVM-RBF	5000	4	1.0	0.0	0.0	0.0	0.0	0.8181818181818182	0.0	0.18181818181818182	0.4375	0.25	0.0	0.3125	0.13636363636363635	0.045454545454545456	0.0	0.8181818181818182
global_crossover	SVM-RBF	5000	5	1.0	0.0	0.0	0.0	0.0	0.9393939393939394	0.0	0.06060606060606061	0.375	0.4375	0.0	0.1875	0.18181818181818182	0.045454545454545456	0.0	0.7727272727272727
global_crossover	SVM-RBF	5000	6	1.0	0.0	0.0	0.0	0.0	0.8484848484848485	0.0	0.15151515151515152	0.375	0.4375	0.0	0.1875	0.13636363636363635	0.045454545454545456	0.0	0.8181818181818182
global_crossover	SVM-RBF	5000	7	1.0	0.0	0.0	0.0	0.0	0.8181818181818182	0.0	0.18181818181818182	0.375	0.4375	0.0	0.1875	0.13636363636363635	0.045454545454545456	0.0	0.8181818181818182
global_crossover	SVM-RBF	5000	8	1.0	0.0	0.0	0.0	0.0	0.7575757575757576	0.0	0.24242424242424243	0.375	0.25	0.0	0.375	0.13636363636363635	0.0	0.0	0.8636363636363636
global_crossover	SVM-RBF	5000	9	1.0	0.0	0.0	0.0	0.0	0.8181818181818182	0.0	0.18181818181818182	0.4375	0.25	0.0	0.3125	0.18181818181818182	0.0	0.0	0.8181818181818182
global_crossover	SVM-RBF	5000	10	0.9285714285714286	0.0	0.0	0.07142857142857142	0.0	0.7878787878787878	0.0	0.21212121212121213	0.375	0.25	0.0	0.375	0.13636363636363635	0.0	0.0	0.8636363636363636
global_crossover	SVM-RBF	5000	11	0.9285714285714286	0.0	0.0	0.07142857142857142	0.0	0.7575757575757576	0.0	0.24242424242424243	0.375	0.25	0.0	0.375	0.13636363636363635	0.0	0.0	0.8636363636363636
global_crossover	SVM-RBF	5000	12	1.0	0.0	0.0	0.0	0.0	0.7575757575757576	0.0	0.24242424242424243	0.5625	0.25	0.0	0.1875	0.09090909090909091	0.0	0.0	0.9090909090909091
global_crossover	SVM-RBF	5000	13	0.9285714285714286	0.0	0.0	0.07142857142857142	0.0	0.8787878787878788	0.0	0.12121212121212122	0.4375	0.25	0.0	0.3125	0.13636363636363635	0.045454545454545456	0.0	0.8181818181818182
global_crossover	SVM-RBF	5000	14	1.0	0.0	0.0	0.0	0.0	0.8484848484848485	0.0	0.15151515151515152	0.3125	0.3125	0.0	0.375	0.09090909090909091	0.0	0.0	0.9090909090909091
global_crossover	SVM-RBF	5000	15	1.0	0.0	0.0	0.0	0.0	0.7878787878787878	0.0	0.21212121212121213	0.375	0.25	0.0	0.375	0.13636363636363635	0.0	0.0	0.8636363636363636
global_crossover	SVM-RBF	5000	16	0.9285714285714286	0.0	0.0	0.07142857142857142	0.0	0.7575757575757576	0.0	0.24242424242424243	0.4375	0.25	0.0	0.3125	0.13636363636363635	0.0	0.0	0.8636363636363636
global_crossover	SVM-RBF	5000	17	1.0	0.0	0.0	0.0	0.0	0.9090909090909091	0.0	0.09090909090909091	0.375	0.375	0.0	0.25	0.13636363636363635	0.045454545454545456	0.0	0.8181818181818182
global_crossover	SVM-RBF	5000	18	1.0	0.0	0.0	0.0	0.0	0.8181818181818182	0.0	0.18181818181818182	0.375	0.3125	0.0	0.3125	0.18181818181818182	0.0	0.0	0.8181818181818182
global_crossover	SVM-RBF	5000	19	1.0	0.0	0.0	0.0	0.0	0.7575757575757576	0.0	0.24242424242424243	0.375	0.25	0.0	0.375	0.13636363636363635	0.045454545454545456	0.0	0.8181818181818182
global_crossover	SVM-RBF	5000	20	0.9285714285714286	0.0	0.0	0.07142857142857142	0.0	0.8484848484848485	0.0	0.15151515151515152	0.375	0.375	0.0	0.25	0.09090909090909091	0.045454545454545456	0.0	0.8636363636363636
global_crossover	SVM-RBF	5000	21	0.8571428571428571	0.0	0.0	0.14285714285714285	0.0	0.8181818181818182	0.0	0.18181818181818182	0.4375	0.375	0.0	0.1875	0.09090909090909091	0.045454545454545456	0.0	0.8636363636363636
global_crossover	SVM-RBF	5000	22	1.0	0.0	0.0	0.0	0.0	0.9393939393939394	0.0	0.06060606060606061	0.375	0.25	0.0	0.375	0.18181818181818182	0.045454545454545456	0.0	0.7727272727272727
global_crossover	SVM-RBF	5000	23	1.0	0.0	0.0	0.0	0.0	0.8181818181818182	0.0	0.18181818181818182	0.4375	0.3125	0.0	0.25	0.18181818181818182	0.045454545454545456	0.0	0.7727272727272727
global_crossover	SVM-RBF	5000	24	0.9285714285714286	0.0	0.0	0.07142857142857142	0.0	0.7575757575757576	0.0	0.24242424242424243	0.3125	0.25	0.0	0.4375	0.09090909090909091	0.0	0.0	0.9090909090909091
global_crossover	SVM-RBF	5000	25	1.0	0.0	0.0	0.0	0.0	0.9090909090909091	0.0	0.09090909090909091	0.375	0.25	0.0	0.375	0.18181818181818182	0.045454545454545456	0.0	0.7727272727272727
smote	Logistic	max	1	0.6428571428571429	0.0	0.0	0.35714285714285715	0.0	0.3939393939393939	0.0	0.6060606060606061	0.375	0.375	0.0	0.25	0.0	0.0	0.0	1.0
smote	Logistic	max	2	0.5714285714285714	0.0	0.0	0.42857142857142855	0.0	0.5151515151515151	0.0	0.48484848484848486	0.25	0.375	0.1875	0.1875	0.0	0.0	0.0	1.0
smote	Logistic	max	3	0.6428571428571429	0.0	0.0	0.35714285714285715	0.0	0.5757575757575758	0.0	0.42424242424242425	0.3125	0.4375	0.125	0.125	0.09090909090909091	0.0	0.0	0.9090909090909091
smote	Logistic	max	4	0.6428571428571429	0.0	0.0	0.35714285714285715	0.0	0.48484848484848486	0.0	0.5151515151515151	0.25	0.375	0.1875	0.1875	0.0	0.0	0.0	1.0
smote	Logistic	max	5	0.5	0.0	0.0	0.5	0.0	0.3939393939393939	0.0	0.6060606060606061	0.25	0.375	0.125	0.25	0.0	0.0	0.0	1.0
smote	Logistic	max	6	0.6428571428571429	0.0	0.0	0.35714285714285715	0.0	0.3939393939393939	0.0	0.6060606060606061	0.4375	0.25	0.125	0.1875	0.0	0.0	0.0	1.0
smote	Logistic	max	7	0.8571428571428571	0.0	0.0	0.14285714285714285	0.0	0.5151515151515151	0.0	0.48484848484848486	0.3125	0.375	0.125	0.1875	0.0	0.0	0.0	1.0
smote	Logistic	max	8	0.6428571428571429	0.0	0.0	0.35714285714285715	0.0	0.42424242424242425	0.0	0.5757575757575758	0.3125	0.5	0.0	0.1875	0.0	0.0	0.0	1.0
smote	Logistic	max	9	0.6428571428571429	0.0	0.0	0.35714285714285715	0.0	0.30303030303030304	0.0	0.696969696969697	0.3125	0.375	0.0625	0.25	0.0	0.0	0.0	1.0
smote	Logistic	max	10	0.5714285714285714	0.0	0.0	0.42857142857142855	0.0	0.3939393939393939	0.0	0.6060606060606061	0.25	0.3125	0.1875	0.25	0.0	0.0	0.0	1.0
smote	Logistic	max	11	0.5714285714285714	0.0	0.0	0.42857142857142855	0.0	0.5454545454545454	0.0	0.45454545454545453	0.3125	0.5625	0.0	0.125	0.0	0.0	0.0	1.0
smote	Logistic	max	12	0.6428571428571429	0.0	0.0	0.35714285714285715	0.0	0.21212121212121213	0.0	0.7878787878787878	0.375	0.3125	0.0	0.3125	0.0	0.0	0.0	1.0
smote	Logistic	max	13	0.6428571428571429	0.0	0.0	0.35714285714285715	0.0	0.3939393939393939	0.0	0.6060606060606061	0.3125	0.4375	0.0625	0.1875	0.0	0.0	0.0	1.0
smote	Logistic	max	14	0.6428571428571429	0.0	0.0	0.35714285714285715	0.0	0.42424242424242425	0.0	0.5757575757575758	0.25	0.375	0.125	0.25	0.0	0.0	0.0	1.0
smote	Logistic	max	15	0.7142857142857143	0.0	0.0	0.2857142857142857	0.0	0.3939393939393939	0.0	0.6060606060606061	0.4375	0.3125	0.0625	0.1875	0.0	0.0	0.0	1.0
smote	Logistic	max	16	0.6428571428571429	0.0	0.0	0.35714285714285715	0.0	0.5151515151515151	0.0	0.48484848484848486	0.3125	0.375	0.0625	0.25	0.0	0.0	0.0	1.0
smote	Logistic	max	17	0.6428571428571429	0.0	0.0	0.35714285714285715	0.0	0.36363636363636365	0.0	0.6363636363636364	0.3125	0.1875	0.25	0.25	0.0	0.0	0.0	1.0
smote	Logistic	max	18	0.6428571428571429	0.0	0.0	0.35714285714285715	0.0	0.36363636363636365	0.0	0.6363636363636364	0.3125	0.5	0.0	0.1875	0.0	0.0	0.0	1.0
smote	Logistic	max	19	0.6428571428571429	0.0	0.0	0.35714285714285715	0.0	0.3939393939393939	0.0	0.6060606060606061	0.375	0.3125	0.125	0.1875	0.0	0.0	0.0	1.0
smote	Logistic	max	20	0.7142857142857143	0.0	0.0	0.2857142857142857	0.0	0.3939393939393939	0.0	0.6060606060606061	0.3125	0.375	0.0625	0.25	0.0	0.0	0.0	1.0
smote	Logistic	max	21	0.5714285714285714	0.0	0.0	0.42857142857142855	0.0	0.36363636363636365	0.0	0.6363636363636364	0.3125	0.3125	0.125	0.25	0.0	0.0	0.0	1.0
smote	Logistic	max	22	0.6428571428571429	0.0	0.0	0.35714285714285715	0.0	0.3939393939393939	0.0	0.6060606060606061	0.375	0.375	0.0	0.25	0.0	0.0	0.0	1.0
smote	Logistic	max	23	0.6428571428571429	0.0	0.0	0.35714285714285715	0.0	0.5454545454545454	0.0	0.45454545454545453	0.3125	0.375	0.125	0.1875	0.0	0.0	0.0	1.0
smote	Logistic	max	24	0.5714285714285714	0.0	0.0	0.42857142857142855	0.0	0.3939393939393939	0.0	0.6060606060606061	0.25	0.4375	0.125	0.1875	0.0	0.0	0.0	1.0
smote	Logistic	max	25	0.6428571428571429	0.0	0.0	0.35714285714285715	0.0	0.30303030303030304	0.0	0.696969696969697	0.3125	0.375	0.125	0.1875	0.0	0.0	0.0	1.0
smote	Logistic	500	1	0.6428571428571429	0.0	0.0	0.35714285714285715	0.0	0.3939393939393939	0.0	0.6060606060606061	0.375	0.375	0.0	0.25	0.0	0.0	0.0	1.0
smote	Logistic	500	2	0.6428571428571429	0.0	0.0	0.35714285714285715	0.0	0.5454545454545454	0.0	0.45454545454545453	0.3125	0.375	0.0625	0.25	0.0	0.0	0.0	1.0
smote	Logistic	500	3	0.7142857142857143	0.0	0.0	0.2857142857142857	0.0	0.36363636363636365	0.0	0.6363636363636364	0.3125	0.3125	0.125	0.25	0.045454545454545456	0.0	0.0	0.9545454545454546
smote	Logistic	500	4	0.6428571428571429	0.0	0.0	0.35714285714285715	0.0	0.5757575757575758	0.0	0.42424242424242425	0.3125	0.4375	0.0625	0.1875	0.0	0.0	0.0	1.0
smote	Logistic	500	5	0.5	0.0	0.0	0.5	0.0	0.3939393939393939	0.0	0.6060606060606061	0.3125	0.375	0.0625	0.25	0.0	0.0	0.0	1.0
smote	Logistic	500	6	0.6428571428571429	0.0	0.0	0.35714285714285715	0.0	0.3939393939393939	0.0	0.6060606060606061	0.4375	0.25	0.0	0.3125	0.0	0.0	0.0	1.0
smote	Logistic	500	7	0.7142857142857143	0.0	0.0	0.2857142857142857	0.0	0.45454545454545453	0.0	0.5454545454545454	0.25	0.375	0.1875	0.1875	0.0	0.0	0.0	1.0
smote	Logistic	500	8	0.6428571428571429	0.0	0.0	0.35714285714285715	0.0	0.45454545454545453	0.0	0.5454545454545454	0.3125	0.5	0.0	0.1875	0.0	0.0	0.0	1.0
smote	Logistic	500	9	0.5714285714285714	0.0	0.0	0.42857142857142855	0.0	0.36363636363636365	0.0	0.6363636363636364	0.3125	0.375	0.0625	0.25	0.0	0.0	0.0	1.0
smote	Logistic	500	10	0.5714285714285714	0.0	0.0	0.42857142857142855	0.0	0.42424242424242425	0.0	0.5757575757575758	0.25	0.3125	0.1875	0.25	0.0	0.0	0.0	1.0
smote	Logistic	500	11	0.6428571428571429	0.0	0.0	0.35714285714285715	0.0	0.5151515151515151	0.0	0.48484848484848486	0.3125	0.5	0.0	0.1875	0.0	0.0	0.0	1.0
smote	Logistic	500	12	0.6428571428571429	0.0	0.0	0.35714285714285715	0.0	0.24242424242424243	0.0	0.7575757575757576	0.25	0.3125	0.0	0.4375	0.0	0.0	0.0	1.0
smote	Logistic	500	13	0.5714285714285714	0.0	0.0	0.42857142857142855	0.0	0.45454545454545453	0.0	0.5454545454545454	0.3125	0.4375	0.0625	0.1875	0.0	0.0	0.0	1.0
smote	Logistic	500	14	0.5714285714285714	0.0	0.0	0.42857142857142855	0.0	0.36363636363636365	0.0	0.6363636363636364	0.25	0.375	0.125	0.25	0.0	0.0	0.0	1.0
smote	Logistic	500	15	0.7142857142857143	0.0	0.0	0.2857142857142857	0.0	0.3939393939393939	0.0	0.6060606060606061	0.375	0.375	0.0625	0.1875	0.0	0.0	0.0	1.0
smote	Logistic	500	16	0.7142857142857143	0.0	0.0	0.2857142857142857	0.0	0.45454545454545453	0.0	0.5454545454545454	0.3125	0.375	0.0625	0.25	0.0	0.0	0.0	1.0
smote	Logistic	500	17	0.6428571428571429	0.0	0.0	0.35714285714285715	0.0	0.45454545454545453	0.0	0.5454545454545454	0.3125	0.25	0.1875	0.25	0.0	0.0	0.0	1.0
smote	Logistic	500	18	0.6428571428571429	0.0	0.0	0.35714285714285715	0.0	0.48484848484848486	0.0	0.5151515151515151	0.3125	0.5	0.0	0.1875	0.0	0.0	0.0	1.0
smote	Logistic	500	19	0.5714285714285714	0.0	0.0	0.42857142857142855	0.0	0.36363636363636365	0.0	0.6363636363636364	0.3125	0.25	0.1875	0.25	0.0	0.0	0.0	1.0
smote	Logistic	500	20	0.6428571428571429	0.0	0.0	0.35714285714285715	0.0	0.3939393939393939	0.0	0.6060606060606061	0.3125	0.375	0.0625	0.25	0.0	0.0	0.0	1.0
smote	Logistic	500	21	0.6428571428571429	0.0	0.0	0.35714285714285715	0.0	0.42424242424242425	0.0	0.5757575757575758	0.3125	0.375	0.0625	0.25	0.0	0.0	0.0	1.0
smote	Logistic	500	22	0.6428571428571429	0.0	0.0	0.35714285714285715	0.0	0.45454545454545453	0.0	0.5454545454545454	0.375	0.375	0.0	0.25	0.0	0.0	0.0	1.0
smote	Logistic	500	23	0.6428571428571429	0.0	0.0	0.35714285714285715	0.0	0.45454545454545453	0.0	0.5454545454545454	0.375	0.3125	0.125	0.1875	0.0	0.0	0.0	1.0
smote	Logistic	500	24	0.6428571428571429	0.0	0.0	0.35714285714285715	0.0	0.48484848484848486	0.0	0.5151515151515151	0.25	0.4375	0.125	0.1875	0.0	0.0	0.0	1.0
smote	Logistic	500	25	0.7142857142857143	0.0	0.0	0.2857142857142857	0.0	0.3333333333333333	0.0	0.6666666666666666	0.375	0.375	0.0625	0.1875	0.0	0.0	0.0	1.0
smote	Logistic	5000	1	0.6428571428571429	0.0	0.0	0.35714285714285715	0.0	0.42424242424242425	0.0	0.5757575757575758	0.4375	0.375	0.0	0.1875	0.0	0.0	0.0	1.0
smote	Logistic	5000	2	0.6428571428571429	0.0	0.0	0.35714285714285715	0.0	0.6666666666666666	0.0	0.3333333333333333	0.25	0.4375	0.125	0.1875	0.0	0.0	0.0	1.0
smote	Logistic	5000	3	0.8571428571428571	0.0	0.0	0.14285714285714285	0.0	0.3939393939393939	0.0	0.6060606060606061	0.4375	0.1875	0.1875	0.1875	0.09090909090909091	0.0	0.0	0.9090909090909091
smote	Logistic	5000	4	0.6428571428571429	0.0	0.0	0.35714285714285715	0.0	0.6060606060606061	0.0	0.3939393939393939	0.25	0.4375	0.125	0.1875	0.0	0.0	0.0	1.0
smote	Logistic	5000	5	0.5	0.0	0.0	0.5	0.0	0.42424242424242425	0.0	0.5757575757575758	0.3125	0.5	0.0	0.1875	0.0	0.0	0.0	1.0
smote	Logistic	5000	6	0.6428571428571429	0.0	0.0	0.35714285714285715	0.0	0.3939393939393939	0.0	0.6060606060606061	0.5625	0.25	0.0	0.1875	0.0	0.0	0.0	1.0
smote	Logistic	5000	7	0.8571428571428571	0.0	0.0	0.14285714285714285	0.0	0.42424242424242425	0.0	0.5757575757575758	0.3125	0.4375	0.0625	0.1875	0.0	0.0	0.0	1.0
smote	Logistic	5000	8	0.5714285714285714	0.0	0.0	0.42857142857142855	0.0	0.5151515151515151	0.0	0.48484848484848486	0.3125	0.5	0.0	0.1875	0.0	0.0	0.0	1.0
smote	Logistic	5000	9	0.7142857142857143	0.0	0.0	0.2857142857142857	0.0	0.36363636363636365	0.0	0.6363636363636364	0.375	0.4375	0.0	0.1875	0.0	0.0	0.0	1.0
smote	Logistic	5000	10	0.5	0.0	0.0	0.5	0.0	0.42424242424242425	0.0	0.5757575757575758	0.25	0.375	0.1875	0.1875	0.0	0.0	0.0	1.0
smote	Logistic	5000	11	0.7142857142857143	0.0	0.0	0.2857142857142857	0.0	0.5454545454545454	0.0	0.45454545454545453	0.3125	0.5	0.0	0.1875	0.0	0.0	0.0	1.0
smote	Logistic	5000	12	0.5714285714285714	0.0	0.0	0.42857142857142855	0.0	0.18181818181818182	0.0	0.8181818181818182	0.3125	0.25	0.0	0.4375	0.0	0.0	0.0	1.0
smote	Logistic	5000	13	0.5	0.0	0.0	0.5	0.0	0.36363636363636365	0.0	0.6363636363636364	0.3125	0.4375	0.0625	0.1875	0.0	0.0	0.0	1.0
smote	Logistic	5000	14	0.5714285714285714	0.0	0.0	0.42857142857142855	0.0	0.45454545454545453	0.0	0.5454545454545454	0.3125	0.375	0.0625	0.25	0.0	0.0	0.0	1.0
smote	Logistic	5000	15	0.7857142857142857	0.0	0.0	0.21428571428571427	0.0	0.36363636363636365	0.0	0.6363636363636364	0.5	0.3125	0.0625	0.125	0.0	0.0	0.0	1.0
smote	Logistic	5000	16	0.6428571428571429	0.0	0.0	0.35714285714285715	0.0	0.42424242424242425	0.0	0.5757575757575758	0.3125	0.4375	0.0625	0.1875	0.0	0.0	0.0	1.0
smote	Logistic	5000	17	0.6428571428571429	0.0	0.0	0.35714285714285715	0.0	0.45454545454545453	0.0	0.5454545454545454	0.3125	0.25	0.1875	0.25	0.0	0.0	0.0	1.0
smote	Logistic	5000	18	0.6428571428571429	0.0	0.0	0.35714285714285715	0.0	0.5757575757575758	0.0	0.42424242424242425	0.3125	0.5	0.0	0.1875	0.0	0.0	0.0	1.0
smote	Logistic	5000	19	0.6428571428571429	0.0	0.0	0.35714285714285715	0.0	0.2727272727272727	0.0	0.7272727272727273	0.4375	0.25	0.0625	0.25	0.0	0.0	0.0	1.0
smote	Logistic	5000	20	0.6428571428571429	0.0	0.0	0.35714285714285715	0.0	0.45454545454545453	0.0	0.5454545454545454	0.3125	0.375	0.0625	0.25	0.0	0.0	0.0	1.0
smote	Logistic	5000	21	0.5714285714285714	0.0	0.0	0.42857142857142855	0.0	0.36363636363636365	0.0	0.6363636363636364	0.4375	0.3125	0.0	0.25	0.0	0.0	0.0	1.0
smote	Logistic	5000	22	0.6428571428571429	0.0	0.0	0.35714285714285715	0.0	0.3333333333333333	0.0	0.6666666666666666	0.4375	0.3125	0.0	0.25	0.0	0.0	0.0	1.0
smote	Logistic	5000	23	0.6428571428571429	0.0	0.0	0.35714285714285715	0.0	0.5757575757575758	0.0	0.42424242424242425	0.3125	0.375	0.125	0.1875	0.0	0.0	0.0	1.0
smote	Logistic	5000	24	0.5714285714285714	0.0	0.0	0.42857142857142855	0.0	0.42424242424242425	0.0	0.5757575757575758	0.25	0.4375	0.125	0.1875	0.0	0.0	0.0	1.0
smote	Logistic	5000	25	0.7142857142857143	0.0	0.0	0.2857142857142857	0.0	0.3939393939393939	0.0	0.6060606060606061	0.3125	0.4375	0.0625	0.1875	0.0	0.0	0.0	1.0
smote	KNN	max	1	1.0	0.0	0.0	0.0	0.0	0.30303030303030304	0.0	0.696969696969697	0.25	0.25	0.25	0.25	0.13636363636363635	0.0	0.0	0.8636363636363636
smote	KNN	max	2	0.7142857142857143	0.0	0.0	0.2857142857142857	0.0	0.5151515151515151	0.0	0.48484848484848486	0.1875	0.25	0.375	0.1875	0.045454545454545456	0.0	0.0	0.9545454545454546
smote	KNN	max	3	0.9285714285714286	0.0	0.0	0.07142857142857142	0.0	0.42424242424242425	0.0	0.5757575757575758	0.25	0.25	0.25	0.25	0.09090909090909091	0.0	0.0	0.9090909090909091
smote	KNN	max	4	0.9285714285714286	0.0	0.0	0.07142857142857142	0.0	0.3939393939393939	0.0	0.6060606060606061	0.3125	0.3125	0.1875	0.1875	0.13636363636363635	0.0	0.0	0.8636363636363636
smote	KNN	max	5	0.8571428571428571	0.0	0.0	0.14285714285714285	0.0	0.24242424242424243	0.0	0.7575757575757576	0.3125	0.3125	0.1875	0.1875	0.09090909090909091	0.0	0.0	0.9090909090909091
smote	KNN	max	6	0.7857142857142857	0.0	0.0	0.21428571428571427	0.0	0.45454545454545453	0.0	0.5454545454545454	0.25	0.25	0.25	0.25	0.09090909090909091	0.0	0.0	0.9090909090909091
smote	KNN	max	7	0.9285714285714286	0.0	0.0	0.07142857142857142	0.0	0.30303030303030304	0.0	0.696969696969697	0.3125	0.25	0.3125	0.125	0.09090909090909091	0.0	0.0	0.9090909090909091
smote	KNN	max	8	0.8571428571428571	0.0	0.0	0.14285714285714285	0.0	0.30303030303030304	0.0	0.696969696969697	0.25	0.25	0.25	0.25	0.09090909090909091	0.0	0.0	0.9090909090909091
smote	KNN	max	9	0.8571428571428571	0.0	0.0	0.14285714285714285	0.0	0.3333333333333333	0.0	0.6666666666666666	0.25	0.25	0.25	0.25	0.13636363636363635	0.0	0.0	0.8636363636363636
smote	KNN	max	10	0.7857142857142857	0.0	0.0	0.21428571428571427	0.0	0.24242424242424243	0.0	0.7575757575757576	0.25	0.375	0.25	0.125	0.045454545454545456	0.0	0.0	0.9545454545454546
smote	KNN	max	11	1.0	0.0	0.0	0.0	0.0	0.3939393939393939	0.0	0.6060606060606061	0.25	0.1875	0.3125	0.25	0.13636363636363635	0.0	0.0	0.8636363636363636
smote	KNN	max	12	0.9285714285714286	0.0	0.0	0.07142857142857142	0.0	0.30303030303030304	0.0	0.696969696969697	0.3125	0.3125	0.25	0.125	0.13636363636363635	0.0	0.0	0.8636363636363636
smote	KNN	max	13	0.9285714285714286	0.0	0.0	0.07142857142857142	0.0	0.24242424242424243	0.0	0.7575757575757576	0.3125	0.375	0.1875	0.125	0.09090909090909091	0.0	0.0	0.9090909090909091
smote	KNN	max	14	0.8571428571428571	0.0	0.0	0.14285714285714285	0.0	0.42424242424242425	0.0	0.5757575757575758	0.375	0.25	0.1875	0.1875	0.09090909090909091	0.0	0.0	0.9090909090909091
smote	KNN	max	15	0.8571428571428571	0.0	0.0	0.14285714285714285	0.0	0.45454545454545453	0.0	0.5454545454545454	0.1875	0.3125	0.3125	0.1875	0.09090909090909091	0.0	0.0	0.9090909090909091
smote	KNN	max	16	1.0	0.0	0.0	0.0	0.0	0.3939393939393939	0.0	0.6060606060606061	0.1875	0.25	0.4375	0.125	0.09090909090909091	0.0	0.0	0.9090909090909091
smote	KNN	max	17	0.9285714285714286	0.0	0.0	0.07142857142857142	0.0	0.42424242424242425	0.0	0.5757575757575758	0.25	0.3125	0.3125	0.125	0.13636363636363635	0.0	0.0	0.8636363636363636
smote	KNN	max	18	0.9285714285714286	0.0	0.0	0.07142857142857142	0.0	0.24242424242424243	0.0	0.7575757575757576	0.25	0.375	0.25	0.125	0.13636363636363635	0.0	0.0	0.8636363636363636
smote	KNN	max	19	0.8571428571428571	0.0	0.0	0.14285714285714285	0.0	0.45454545454545453	0.0	0.5454545454545454	0.25	0.3125	0.25	0.1875	0.13636363636363635	0.0	0.0	0.8636363636363636
smote	KNN	max	20	0.9285714285714286	0.0	0.0	0.07142857142857142	0.0	0.2727272727272727	0.0	0.7272727272727273	0.3125	0.25	0.25	0.1875	0.13636363636363635	0.0	0.0	0.8636363636363636
smote	KNN	max	21	0.7142857142857143	0.0	0.0	0.2857142857142857	0.0	0.2727272727272727	0.0	0.7272727272727273	0.3125	0.1875	0.25	0.25	0.045454545454545456	0.0	0.0	0.9545454545454546
smote	KNN	max	22	0.9285714285714286	0.0	0.0	0.07142857142857142	0.0	0.2727272727272727	0.0	0.7272727272727273	0.375	0.3125	0.1875	0.125	0.09090909090909091	0.0	0.0	0.9090909090909091
smote	KNN	max	23	0.9285714285714286	0.0	0.0	0.07142857142857142	0.0	0.36363636363636365	0.0	0.6363636363636364	0.3125	0.1875	0.25	0.25	0.09090909090909091	0.0	0.0	0.9090909090909091
smote	KNN	max	24	0.7142857142857143	0.0	0.0	0.2857142857142857	0.0	0.3333333333333333	0.0	0.6666666666666666	0.3125	0.3125	0.25	0.125	0.09090909090909091	0.0	0.0	0.9090909090909091
smote	KNN	max	25	0.7857142857142857	0.0	0.0	0.21428571428571427	0.0	0.36363636363636365	0.0	0.6363636363636364	0.25	0.375	0.25	0.125	0.09090909090909091	0.0	0.0	0.9090909090909091
smote	KNN	500	1	0.8571428571428571	0.0	0.0	0.14285714285714285	0.0	0.30303030303030304	0.0	0.696969696969697	0.25	0.3125	0.25	0.1875	0.13636363636363635	0.0	0.0	0.8636363636363636
smote	KNN	500	2	0.7142857142857143	0.0	0.0	0.2857142857142857	0.0	0.5757575757575758	0.0	0.42424242424242425	0.25	0.3125	0.25	0.1875	0.045454545454545456	0.0	0.0	0.9545454545454546
smote	KNN	500	3	0.9285714285714286	0.0	0.0	0.07142857142857142	0.0	0.42424242424242425	0.0	0.5757575757575758	0.3125	0.25	0.25	0.1875	0.13636363636363635	0.0	0.0	0.8636363636363636
smote	KNN	500	4	0.7142857142857143	0.0	0.0	0.2857142857142857	0.0	0.30303030303030304	0.0	0.696969696969697	0.25	0.3125	0.25	0.1875	0.13636363636363635	0.0	0.0	0.8636363636363636
smote	KNN	500	5	0.7857142857142857	0.0	0.0	0.21428571428571427	0.0	0.30303030303030304	0.0	0.696969696969697	0.3125	0.1875	0.25	0.25	0.13636363636363635	0.0	0.0	0.8636363636363636
smote	KNN	500	6	0.8571428571428571	0.0	0.0	0.14285714285714285	0.0	0.3939393939393939	0.0	0.6060606060606061	0.25	0.25	0.3125	0.1875	0.13636363636363635	0.0	0.0	0.8636363636363636
smote	KNN	500	7	0.8571428571428571	0.0	0.0	0.14285714285714285	0.0	0.3939393939393939	0.0	0.6060606060606061	0.25	0.3125	0.25	0.1875	0.13636363636363635	0.0	0.0	0.8636363636363636
smote	KNN	500	8	0.9285714285714286	0.0	0.0	0.07142857142857142	0.0	0.48484848484848486	0.0	0.5151515151515151	0.25	0.1875	0.25	0.3125	0.13636363636363635	0.0	0.0	0.8636363636363636
smote	KNN	500	9	0.9285714285714286	0.0	0.0	0.07142857142857142	0.0	0.3939393939393939	0.0	0.6060606060606061	0.25	0.25	0.3125	0.1875	0.09090909090909091	0.0	0.0	0.9090909090909091
smote	KNN	500	10	0.7142857142857143	0.0	0.0	0.2857142857142857	0.0	0.5151515151515151	0.0	0.48484848484848486	0.3125	0.375	0.3125	0.0	0.045454545454545456	0.0	0.0	0.9545454545454546
smote	KNN	500	11	0.9285714285714286	0.0	0.0	0.07142857142857142	0.0	0.5454545454545454	0.0	0.45454545454545453	0.25	0.3125	0.3125	0.125	0.13636363636363635	0.0	0.0	0.8636363636363636
smote	KNN	500	12	0.7142857142857143	0.0	0.0	0.2857142857142857	0.0	0.30303030303030304	0.0	0.696969696969697	0.3125	0.1875	0.1875	0.3125	0.09090909090909091	0.0	0.0	0.9090909090909091
smote	KNN	500	13	0.7857142857142857	0.0	0.0	0.21428571428571427	0.0	0.36363636363636365	0.0	0.6363636363636364	0.3125	0.3125	0.1875	0.1875	0.13636363636363635	0.0	0.0	0.8636363636363636
smote	KNN	500	14	0.8571428571428571	0.0	0.0	0.14285714285714285	0.0	0.3939393939393939	0.0	0.6060606060606061	0.3125	0.3125	0.25	0.125	0.09090909090909091	0.0	0.0	0.9090909090909091
smote	KNN	500	15	1.0	0.0	0.0	0.0	0.0	0.3939393939393939	0.0	0.6060606060606061	0.25	0.3125	0.25	0.1875	0.13636363636363635	0.0	0.0	0.8636363636363636
smote	KNN	500	16	0.7857142857142857	0.0	0.0	0.21428571428571427	0.0	0.3939393939393939	0.0	0.6060606060606061	0.25	0.25	0.3125	0.1875	0.09090909090909091	0.0	0.0	0.9090909090909091
smote	KNN	500	17	0.7857142857142857	0.0	0.0	0.21428571428571427	0.0	0.5454545454545454	0.0	0.45454545454545453	0.3125	0.375	0.25	0.0625	0.13636363636363635	0.0	0.0	0.8636363636363636
smote	KNN	500	18	0.9285714285714286	0.0	0.0	0.07142857142857142	0.0	0.45454545454545453	0.0	0.5454545454545454	0.375	0.3125	0.1875	0.125	0.09090909090909091	0.0	0.0	0.9090909090909091
smote	KNN	500	19	0.9285714285714286	0.0	0.0	0.07142857142857142	0.0	0.5151515151515151	0.0	0.48484848484848486	0.3125	0.3125	0.1875	0.1875	0.13636363636363635	0.0	0.0	0.8636363636363636
smote	KNN	500	20	0.6428571428571429	0.0	0.0	0.35714285714285715	0.0	0.3333333333333333	0.0	0.6666666666666666	0.25	0.3125	0.25	0.1875	0.13636363636363635	0.0	0.0	0.8636363636363636
smote	KNN	500	21	0.8571428571428571	0.0	0.0	0.14285714285714285	0.0	0.45454545454545453	0.0	0.5454545454545454	0.3125	0.1875	0.25	0.25	0.09090909090909091	0.0	0.0	0.9090909090909091
smote	KNN	500	22	0.7857142857142857	0.0	0.0	0.21428571428571427	0.0	0.5151515151515151	0.0	0.48484848484848486	0.25	0.375	0.25	0.125	0.09090909090909091	0.0	0.0	0.9090909090909091
smote	KNN	500	23	0.9285714285714286	0.0	0.0	0.07142857142857142	0.0	0.45454545454545453	0.0	0.5454545454545454	0.3125	0.3125	0.1875	0.1875	0.13636363636363635	0.0	0.0	0.8636363636363636
smote	KNN	500	24	0.7857142857142857	0.0	0.0	0.21428571428571427	0.0	0.45454545454545453	0.0	0.5454545454545454	0.375	0.3125	0.25	0.0625	0.13636363636363635	0.0	0.0	0.8636363636363636
smote	KNN	500	25	0.9285714285714286	0.0	0.0	0.07142857142857142	0.0	0.5454545454545454	0.0	0.45454545454545453	0.25	0.3125	0.3125	0.125	0.13636363636363635	0.0	0.0	0.8636363636363636
smote	KNN	5000	1	0.7142857142857143	0.0	0.0	0.2857142857142857	0.0	0.36363636363636365	0.0	0.6363636363636364	0.25	0.3125	0.25	0.1875	0.09090909090909091	0.0	0.0	0.9090909090909091
smote	KNN	5000	2	0.6428571428571429	0.0	0.0	0.35714285714285715	0.0	0.45454545454545453	0.0	0.5454545454545454	0.25	0.375	0.25	0.125	0.045454545454545456	0.0	0.0	0.9545454545454546
smote	KNN	5000	3	0.8571428571428571	0.0	0.0	0.14285714285714285	0.0	0.45454545454545453	0.0	0.5454545454545454	0.25	0.3125	0.25	0.1875	0.09090909090909091	0.0	0.0	0.9090909090909091
smote	KNN	5000	4	0.7142857142857143	0.0	0.0	0.2857142857142857	0.0	0.3939393939393939	0.0	0.6060606060606061	0.25	0.375	0.25	0.125	0.09090909090909091	0.0	0.0	0.9090909090909091
smote	KNN	5000	5	0.7142857142857143	0.0	0.0	0.2857142857142857	0.0	0.3939393939393939	0.0	0.6060606060606061	0.3125	0.3125	0.25	0.125	0.045454545454545456	0.0	0.0	0.9545454545454546
smote	KNN	5000	6	0.7857142857142857	0.0	0.0	0.21428571428571427	0.0	0.48484848484848486	0.0	0.5151515151515151	0.25	0.25	0.25	0.25	0.09090909090909091	0.0	0.0	0.9090909090909091
smote	KNN	5000	7	0.8571428571428571	0.0	0.0	0.14285714285714285	0.0	0.30303030303030304	0.0	0.696969696969697	0.1875	0.375	0.3125	0.125	0.13636363636363635	0.0	0.0	0.8636363636363636
smote	KNN	5000	8	0.6428571428571429	0.0	0.0	0.35714285714285715	0.0	0.5454545454545454	0.0	0.45454545454545453	0.3125	0.3125	0.1875	0.1875	0.045454545454545456	0.0	0.0	0.9545454545454546
smote	KNN	5000	9	0.6428571428571429	0.0	0.0	0.35714285714285715	0.0	0.42424242424242425	0.0	0.5757575757575758	0.25	0.375	0.25	0.125	0.13636363636363635	0.0	0.0	0.8636363636363636
smote	KNN	5000	10	0.5714285714285714	0.0	0.0	0.42857142857142855	0.0	0.3939393939393939	0.0	0.6060606060606061	0.25	0.375	0.25	0.125	0.045454545454545456	0.0	0.0	0.9545454545454546
smote	KNN	5000	11	0.8571428571428571	0.0	0.0	0.14285714285714285	0.0	0.5151515151515151	0.0	0.48484848484848486	0.25	0.3125	0.3125	0.125	0.09090909090909091	0.0	0.0	0.9090909090909091
smote	KNN	5000	12	0.5714285714285714	0.0	0.0	0.42857142857142855	0.0	0.36363636363636365	0.0	0.6363636363636364	0.3125	0.375	0.1875	0.125	0.045454545454545456	0.0	0.0	0.9545454545454546
smote	KNN	5000	13	0.7857142857142857	0.0	0.0	0.21428571428571427	0.0	0.42424242424242425	0.0	0.5757575757575758	0.3125	0.375	0.1875	0.125	0.09090909090909091	0.0	0.0	0.9090909090909091
smote	KNN	5000	14	0.7857142857142857	0.0	0.0	0.21428571428571427	0.0	0.42424242424242425	0.0	0.5757575757575758	0.25	0.3125	0.25	0.1875	0.09090909090909091	0.0	0.0	0.9090909090909091
smote	KNN	5000	15	0.7857142857142857	0.0	0.0	0.21428571428571427	0.0	0.45454545454545453	0.0	0.5454545454545454	0.25	0.3125	0.25	0.1875	0.09090909090909091	0.0	0.0	0.9090909090909091
smote	KNN	5000	16	0.5714285714285714	0.0	0.0	0.42857142857142855	0.0	0.48484848484848486	0.0	0.5151515151515151	0.25	0.3125	0.3125	0.125	0.0	0.0	0.0	1.0
smote	KNN	5000	17	0.8571428571428571	0.0	0.0	0.14285714285714285	0.0	0.45454545454545453	0.0	0.5454545454545454	0.25	0.375	0.25	0.125	0.13636363636363635	0.0	0.0	0.8636363636363636
smote	KNN	5000	18	0.9285714285714286	0.0	0.0	0.07142857142857142	0.0	0.36363636363636365	0.0	0.6363636363636364	0.3125	0.375	0.1875	0.125	0.13636363636363635	0.0	0.0	0.8636363636363636
smote	KNN	5000	19	0.7857142857142857	0.0	0.0	0.21428571428571427	0.0	0.5151515151515151	0.0	0.48484848484848486	0.25	0.375	0.25	0.125	0.09090909090909091	0.0	0.0	0.9090909090909091
smote	KNN	5000	20	0.7142857142857143	0.0	0.0	0.2857142857142857	0.0	0.3939393939393939	0.0	0.6060606060606061	0.25	0.375	0.25	0.125	0.09090909090909091	0.0	0.0	0.9090909090909091
smote	KNN	5000	21	0.7142857142857143	0.0	0.0	0.2857142857142857	0.0	0.45454545454545453	0.0	0.5454545454545454	0.25	0.3125	0.3125	0.125	0.045454545454545456	0.0	0.0	0.9545454545454546
smote	KNN	5000	22	0.6428571428571429	0.0	0.0	0.35714285714285715	0.0	0.42424242424242425	0.0	0.5757575757575758	0.3125	0.375	0.1875	0.125	0.045454545454545456	0.0	0.0	0.9545454545454546
smote	KNN	5000	23	0.7857142857142857	0.0	0.0	0.21428571428571427	0.0	0.42424242424242425	0.0	0.5757575757575758	0.25	0.3125	0.25	0.1875	0.13636363636363635	0.0	0.0	0.8636363636363636
smote	KNN	5000	24	0.8571428571428571	0.0	0.0	0.14285714285714285	0.0	0.3939393939393939	0.0	0.6060606060606061	0.25	0.3125	0.3125	0.125	0.13636363636363635	0.0	0.0	0.8636363636363636
smote	KNN	5000	25	0.7142857142857143	0.0	0.0	0.2857142857142857	0.0	0.45454545454545453	0.0	0.5454545454545454	0.25	0.375	0.25	0.125	0.045454545454545456	0.0	0.0	0.9545454545454546
smote	RF	max	1	0.7142857142857143	0.0	0.0	0.2857142857142857	0.0	0.45454545454545453	0.0	0.5454545454545454	0.3125	0.1875	0.1875	0.3125	0.09090909090909091	0.0	0.0	0.9090909090909091
smote	RF	max	2	0.8571428571428571	0.0	0.0	0.14285714285714285	0.0	0.6363636363636364	0.0	0.36363636363636365	0.3125	0.3125	0.25	0.125	0.09090909090909091	0.0	0.0	0.9090909090909091
smote	RF	max	3	0.9285714285714286	0.0	0.0	0.07142857142857142	0.0	0.6060606060606061	0.0	0.3939393939393939	0.375	0.3125	0.1875	0.125	0.09090909090909091	0.0	0.0	0.9090909090909091
smote	RF	max	4	0.9285714285714286	0.0	0.0	0.07142857142857142	0.0	0.5757575757575758	0.0	0.42424242424242425	0.3125	0.25	0.25	0.1875	0.09090909090909091	0.0	0.0	0.9090909090909091
smote	RF	max	5	0.8571428571428571	0.0	0.0	0.14285714285714285	0.0	0.45454545454545453	0.0	0.5454545454545454	0.25	0.1875	0.3125	0.25	0.09090909090909091	0.0	0.0	0.9090909090909091
smote	RF	max	6	0.9285714285714286	0.0	0.0	0.07142857142857142	0.0	0.5454545454545454	0.0	0.45454545454545453	0.3125	0.25	0.25	0.1875	0.09090909090909091	0.0	0.0	0.9090909090909091
smote	RF	max	7	0.9285714285714286	0.0	0.0	0.07142857142857142	0.0	0.45454545454545453	0.0	0.5454545454545454	0.25	0.25	0.25	0.25	0.09090909090909091	0.0	0.0	0.9090909090909091
smote	RF	max	8	0.9285714285714286	0.0	0.0	0.07142857142857142	0.0	0.48484848484848486	0.0	0.5151515151515151	0.25	0.3125	0.1875	0.25	0.09090909090909091	0.0	0.0	0.9090909090909091
smote	RF	max	9	0.7857142857142857	0.0	0.0	0.21428571428571427	0.0	0.6060606060606061	0.0	0.3939393939393939	0.25	0.3125	0.3125	0.125	0.09090909090909091	0.0	0.0	0.9090909090909091
smote	RF	max	10	1.0	0.0	0.0	0.0	0.0	0.6363636363636364	0.0	0.36363636363636365	0.375	0.3125	0.1875	0.125	0.09090909090909091	0.0	0.0	0.9090909090909091
smote	RF	max	11	1.0	0.0	0.0	0.0	0.0	0.6060606060606061	0.0	0.3939393939393939	0.3125	0.3125	0.25	0.125	0.09090909090909091	0.0	0.0	0.9090909090909091
smote	RF	max	12	0.9285714285714286	0.0	0.0	0.07142857142857142	0.0	0.42424242424242425	0.0	0.5757575757575758	0.3125	0.25	0.25	0.1875	0.09090909090909091	0.0	0.0	0.9090909090909091
smote	RF	max	13	0.9285714285714286	0.0	0.0	0.07142857142857142	0.0	0.5757575757575758	0.0	0.42424242424242425	0.375	0.25	0.1875	0.1875	0.09090909090909091	0.0	0.0	0.9090909090909091
smote	RF	max	14	1.0	0.0	0.0	0.0	0.0	0.45454545454545453	0.0	0.5454545454545454	0.25	0.3125	0.25	0.1875	0.09090909090909091	0.0	0.0	0.9090909090909091
smote	RF	max	15	0.8571428571428571	0.0	0.0	0.14285714285714285	0.0	0.6666666666666666	0.0	0.3333333333333333	0.25	0.3125	0.3125	0.125	0.13636363636363635	0.0	0.0	0.8636363636363636
smote	RF	max	16	0.8571428571428571	0.0	0.0	0.14285714285714285	0.0	0.6666666666666666	0.0	0.3333333333333333	0.25	0.3125	0.3125	0.125	0.09090909090909091	0.0	0.0	0.9090909090909091
smote	RF	max	17	0.8571428571428571	0.0	0.0	0.14285714285714285	0.0	0.5757575757575758	0.0	0.42424242424242425	0.3125	0.3125	0.25	0.125	0.09090909090909091	0.0	0.0	0.9090909090909091
smote	RF	max	18	1.0	0.0	0.0	0.0	0.0	0.5757575757575758	0.0	0.42424242424242425	0.25	0.375	0.25	0.125	0.09090909090909091	0.0	0.0	0.9090909090909091
smote	RF	max	19	0.8571428571428571	0.0	0.0	0.14285714285714285	0.0	0.5454545454545454	0.0	0.45454545454545453	0.3125	0.375	0.1875	0.125	0.09090909090909091	0.0	0.0	0.9090909090909091
smote	RF	max	20	0.9285714285714286	0.0	0.0	0.07142857142857142	0.0	0.5454545454545454	0.0	0.45454545454545453	0.25	0.25	0.3125	0.1875	0.09090909090909091	0.0	0.0	0.9090909090909091
smote	RF	max	21	0.8571428571428571	0.0	0.0	0.14285714285714285	0.0	0.6363636363636364	0.0	0.36363636363636365	0.25	0.375	0.25	0.125	0.0	0.0	0.0	1.0
smote	RF	max	22	1.0	0.0	0.0	0.0	0.0	0.5757575757575758	0.0	0.42424242424242425	0.3125	0.3125	0.25	0.125	0.045454545454545456	0.0	0.0	0.9545454545454546
smote	RF	max	23	0.8571428571428571	0.0	0.0	0.14285714285714285	0.0	0.6060606060606061	0.0	0.3939393939393939	0.3125	0.25	0.25	0.1875	0.09090909090909091	0.0	0.0	0.9090909090909091
smote	RF	max	24	0.8571428571428571	0.0	0.0	0.14285714285714285	0.0	0.5151515151515151	0.0	0.48484848484848486	0.25	0.1875	0.25	0.3125	0.045454545454545456	0.0	0.0	0.9545454545454546
smote	RF	max	25	1.0	0.0	0.0	0.0	0.0	0.45454545454545453	0.0	0.5454545454545454	0.25	0.25	0.25	0.25	0.09090909090909091	0.0	0.0	0.9090909090909091
smote	RF	500	1	0.7142857142857143	0.0	0.0	0.2857142857142857	0.0	0.42424242424242425	0.0	0.5757575757575758	0.3125	0.25	0.1875	0.25	0.045454545454545456	0.0	0.0	0.9545454545454546
smote	RF	500	2	1.0	0.0	0.0	0.0	0.0	0.5454545454545454	0.0	0.45454545454545453	0.3125	0.3125	0.1875	0.1875	0.09090909090909091	0.0	0.0	0.9090909090909091
smote	RF	500	3	0.9285714285714286	0.0	0.0	0.07142857142857142	0.0	0.5151515151515151	0.0	0.48484848484848486	0.3125	0.25	0.25	0.1875	0.09090909090909091	0.0	0.0	0.9090909090909091
smote	RF	500	4	0.8571428571428571	0.0	0.0	0.14285714285714285	0.0	0.5454545454545454	0.0	0.45454545454545453	0.3125	0.25	0.25	0.1875	0.09090909090909091	0.0	0.0	0.9090909090909091
smote	RF	500	5	0.9285714285714286	0.0	0.0	0.07142857142857142	0.0	0.5757575757575758	0.0	0.42424242424242425	0.3125	0.1875	0.1875	0.3125	0.09090909090909091	0.0	0.0	0.9090909090909091
smote	RF	500	6	1.0	0.0	0.0	0.0	0.0	0.6666666666666666	0.0	0.3333333333333333	0.25	0.25	0.3125	0.1875	0.09090909090909091	0.0	0.0	0.9090909090909091
smote	RF	500	7	1.0	0.0	0.0	0.0	0.030303030303030304	0.5454545454545454	0.0	0.42424242424242425	0.25	0.3125	0.3125	0.125	0.09090909090909091	0.0	0.0	0.9090909090909091
smote	RF	500	8	0.8571428571428571	0.0	0.0	0.14285714285714285	0.0	0.6363636363636364	0.0	0.36363636363636365	0.3125	0.3125	0.125	0.25	0.09090909090909091	0.0	0.0	0.9090909090909091
smote	RF	500	9	0.8571428571428571	0.0	0.0	0.14285714285714285	0.0	0.5757575757575758	0.0	0.42424242424242425	0.375	0.1875	0.25	0.1875	0.09090909090909091	0.0	0.0	0.9090909090909091
smote	RF	500	10	0.8571428571428571	0.0	0.0	0.14285714285714285	0.0	0.5757575757575758	0.0	0.42424242424242425	0.3125	0.1875	0.25	0.25	0.13636363636363635	0.0	0.0	0.8636363636363636
smote	RF	500	11	1.0	0.0	0.0	0.0	0.0	0.5757575757575758	0.0	0.42424242424242425	0.375	0.1875	0.125	0.3125	0.09090909090909091	0.0	0.0	0.9090909090909091
smote	RF	500	12	0.9285714285714286	0.0	0.0	0.07142857142857142	0.0	0.48484848484848486	0.0	0.5151515151515151	0.3125	0.1875	0.125	0.375	0.09090909090909091	0.0	0.0	0.9090909090909091
smote	RF	500	13	0.7857142857142857	0.0	0.0	0.21428571428571427	0.0	0.48484848484848486	0.0	0.5151515151515151	0.25	0.3125	0.3125	0.125	0.09090909090909091	0.0	0.0	0.9090909090909091
smote	RF	500	14	1.0	0.0	0.0	0.0	0.0	0.5757575757575758	0.0	0.42424242424242425	0.25	0.3125	0.25	0.1875	0.09090909090909091	0.0	0.0	0.9090909090909091
smote	RF	500	15	0.9285714285714286	0.0	0.0	0.07142857142857142	0.0	0.5757575757575758	0.0	0.42424242424242425	0.3125	0.25	0.1875	0.25	0.13636363636363635	0.0	0.0	0.8636363636363636
smote	RF	500	16	0.9285714285714286	0.0	0.0	0.07142857142857142	0.0	0.6060606060606061	0.0	0.3939393939393939	0.3125	0.25	0.25	0.1875	0.09090909090909091	0.0	0.0	0.9090909090909091
smote	RF	500	17	0.9285714285714286	0.0	0.0	0.07142857142857142	0.0	0.48484848484848486	0.0	0.5151515151515151	0.375	0.125	0.25	0.25	0.09090909090909091	0.0	0.0	0.9090909090909091
smote	RF	500	18	0.8571428571428571	0.0	0.0	0.14285714285714285	0.0	0.5151515151515151	0.0	0.48484848484848486	0.3125	0.3125	0.1875	0.1875	0.09090909090909091	0.0	0.0	0.9090909090909091
smote	RF	500	19	1.0	0.0	0.0	0.0	0.0	0.6060606060606061	0.0	0.3939393939393939	0.3125	0.25	0.25	0.1875	0.09090909090909091	0.0	0.0	0.9090909090909091
smote	RF	500	20	0.9285714285714286	0.0	0.0	0.07142857142857142	0.0	0.5757575757575758	0.0	0.42424242424242425	0.375	0.1875	0.1875	0.25	0.09090909090909091	0.0	0.0	0.9090909090909091
smote	RF	500	21	0.8571428571428571	0.0	0.0	0.14285714285714285	0.0	0.6363636363636364	0.0	0.36363636363636365	0.25	0.3125	0.3125	0.125	0.045454545454545456	0.0	0.0	0.9545454545454546
smote	RF	500	22	0.9285714285714286	0.0	0.0	0.07142857142857142	0.0	0.6363636363636364	0.0	0.36363636363636365	0.3125	0.3125	0.1875	0.1875	0.13636363636363635	0.0	0.0	0.8636363636363636
smote	RF	500	23	0.7857142857142857	0.0	0.0	0.21428571428571427	0.0	0.5151515151515151	0.0	0.48484848484848486	0.3125	0.25	0.25	0.1875	0.09090909090909091	0.0	0.0	0.9090909090909091
smote	RF	500	24	1.0	0.0	0.0	0.0	0.0	0.36363636363636365	0.0	0.6363636363636364	0.25	0.1875	0.3125	0.25	0.13636363636363635	0.0	0.0	0.8636363636363636
smote	RF	500	25	1.0	0.0	0.0	0.0	0.0	0.48484848484848486	0.0	0.5151515151515151	0.3125	0.25	0.1875	0.25	0.09090909090909091	0.0	0.0	0.9090909090909091
smote	RF	5000	1	0.7142857142857143	0.0	0.0	0.2857142857142857	0.0	0.45454545454545453	0.0	0.5454545454545454	0.375	0.25	0.125	0.25	0.0	0.0	0.0	1.0
smote	RF	5000	2	0.7857142857142857	0.0	0.0	0.21428571428571427	0.0	0.48484848484848486	0.0	0.5151515151515151	0.3125	0.1875	0.1875	0.3125	0.09090909090909091	0.0	0.0	0.9090909090909091
smote	RF	5000	3	0.7857142857142857	0.0	0.0	0.21428571428571427	0.0	0.6060606060606061	0.0	0.3939393939393939	0.3125	0.3125	0.1875	0.1875	0.09090909090909091	0.0	0.0	0.9090909090909091
smote	RF	5000	4	0.7857142857142857	0.0	0.0	0.21428571428571427	0.0	0.5454545454545454	0.0	0.45454545454545453	0.3125	0.25	0.25	0.1875	0.09090909090909091	0.0	0.0	0.9090909090909091
smote	RF	5000	5	0.7857142857142857	0.0	0.0	0.21428571428571427	0.0	0.6060606060606061	0.0	0.3939393939393939	0.3125	0.25	0.25	0.1875	0.045454545454545456	0.0	0.0	0.9545454545454546
smote	RF	5000	6	0.8571428571428571	0.0	0.0	0.14285714285714285	0.0	0.6363636363636364	0.0	0.36363636363636365	0.25	0.375	0.25	0.125	0.09090909090909091	0.0	0.0	0.9090909090909091
smote	RF	5000	7	0.9285714285714286	0.0	0.0	0.07142857142857142	0.0	0.45454545454545453	0.0	0.5454545454545454	0.3125	0.25	0.25	0.1875	0.045454545454545456	0.0	0.0	0.9545454545454546
smote	RF	5000	8	0.6428571428571429	0.0	0.0	0.35714285714285715	0.0	0.48484848484848486	0.0	0.5151515151515151	0.3125	0.25	0.125	0.3125	0.09090909090909091	0.0	0.0	0.9090909090909091
smote	RF	5000	9	0.7142857142857143	0.0	0.0	0.2857142857142857	0.0	0.5454545454545454	0.0	0.45454545454545453	0.3125	0.25	0.1875	0.25	0.045454545454545456	0.0	0.0	0.9545454545454546
smote	RF	5000	10	0.9285714285714286	0.0	0.0	0.07142857142857142	0.0	0.6060606060606061	0.0	0.3939393939393939	0.3125	0.375	0.1875	0.125	0.09090909090909091	0.0	0.0	0.9090909090909091
smote	RF	5000	11	0.8571428571428571	0.0	0.0	0.14285714285714285	0.0	0.5757575757575758	0.0	0.42424242424242425	0.3125	0.3125	0.1875	0.1875	0.09090909090909091	0.0	0.0	0.9090909090909091
smote	RF	5000	12	0.7142857142857143	0.0	0.0	0.2857142857142857	0.0	0.5454545454545454	0.0	0.45454545454545453	0.375	0.375	0.0625	0.1875	0.09090909090909091	0.0	0.0	0.9090909090909091
smote	RF	5000	13	0.7142857142857143	0.0	0.0	0.2857142857142857	0.0	0.6363636363636364	0.0	0.36363636363636365	0.3125	0.3125	0.1875	0.1875	0.09090909090909091	0.0	0.0	0.9090909090909091
smote	RF	5000	14	0.8571428571428571	0.0	0.0	0.14285714285714285	0.0	0.5454545454545454	0.0	0.45454545454545453	0.25	0.4375	0.1875	0.125	0.09090909090909091	0.0	0.0	0.9090909090909091
smote	RF	5000	15	0.7857142857142857	0.0	0.0	0.21428571428571427	0.0	0.696969696969697	0.0	0.30303030303030304	0.3125	0.25	0.25	0.1875	0.045454545454545456	0.0	0.0	0.9545454545454546
smote	RF	5000	16	0.7857142857142857	0.0	0.0	0.21428571428571427	0.0	0.48484848484848486	0.0	0.5151515151515151	0.375	0.25	0.125	0.25	0.09090909090909091	0.0	0.0	0.9090909090909091
smote	RF	5000	17	0.7857142857142857	0.0	0.0	0.21428571428571427	0.0	0.48484848484848486	0.0	0.5151515151515151	0.3125	0.25	0.25	0.1875	0.09090909090909091	0.0	0.0	0.9090909090909091
smote	RF	5000	18	0.7857142857142857	0.0	0.0	0.21428571428571427	0.0	0.5151515151515151	0.0	0.48484848484848486	0.3125	0.3125	0.1875	0.1875	0.09090909090909091	0.0	0.0	0.9090909090909091
smote	RF	5000	19	0.7142857142857143	0.0	0.0	0.2857142857142857	0.0	0.6060606060606061	0.0	0.3939393939393939	0.25	0.25	0.3125	0.1875	0.09090909090909091	0.0	0.0	0.9090909090909091
smote	RF	5000	20	0.8571428571428571	0.0	0.0	0.14285714285714285	0.0	0.48484848484848486	0.0	0.5151515151515151	0.3125	0.3125	0.1875	0.1875	0.09090909090909091	0.0	0.0	0.9090909090909091
smote	RF	5000	21	0.7857142857142857	0.0	0.0	0.21428571428571427	0.0	0.5757575757575758	0.0	0.42424242424242425	0.3125	0.3125	0.25	0.125	0.045454545454545456	0.0	0.0	0.9545454545454546
smote	RF	5000	22	0.7857142857142857	0.0	0.0	0.21428571428571427	0.0	0.5454545454545454	0.0	0.45454545454545453	0.375	0.3125	0.125	0.1875	0.09090909090909091	0.0	0.0	0.9090909090909091
smote	RF	5000	23	0.6428571428571429	0.0	0.0	0.35714285714285715	0.0	0.6060606060606061	0.0	0.3939393939393939	0.375	0.3125	0.1875	0.125	0.09090909090909091	0.0	0.0	0.9090909090909091
smote	RF	5000	24	0.7857142857142857	0.0	0.0	0.21428571428571427	0.0	0.45454545454545453	0.0	0.5454545454545454	0.25	0.25	0.25	0.25	0.09090909090909091	0.0	0.0	0.9090909090909091
smote	RF	5000	25	0.9285714285714286	0.0	0.0	0.07142857142857142	0.0	0.5757575757575758	0.0	0.42424242424242425	0.375	0.3125	0.125	0.1875	0.09090909090909091	0.0	0.0	0.9090909090909091
smote	EBM	max	1	0.7142857142857143	0.0	0.0	0.2857142857142857	0.0	0.42424242424242425	0.0	0.5757575757575758	0.3125	0.1875	0.1875	0.3125	0.0	0.0	0.0	1.0
smote	EBM	max	2	1.0	0.0	0.0	0.0	0.0	0.5454545454545454	0.0	0.45454545454545453	0.25	0.25	0.3125	0.1875	0.09090909090909091	0.0	0.0	0.9090909090909091
smote	EBM	max	3	0.7142857142857143	0.0	0.0	0.2857142857142857	0.0	0.5454545454545454	0.0	0.45454545454545453	0.25	0.1875	0.3125	0.25	0.045454545454545456	0.0	0.0	0.9545454545454546
smote	EBM	max	4	0.9285714285714286	0.0	0.0	0.07142857142857142	0.0	0.5757575757575758	0.0	0.42424242424242425	0.25	0.3125	0.3125	0.125	0.09090909090909091	0.0	0.0	0.9090909090909091
smote	EBM	max	5	0.6428571428571429	0.0	0.0	0.35714285714285715	0.0	0.45454545454545453	0.0	0.5454545454545454	0.25	0.125	0.3125	0.3125	0.09090909090909091	0.0	0.0	0.9090909090909091
smote	EBM	max	6	0.7142857142857143	0.0	0.0	0.2857142857142857	0.0	0.5151515151515151	0.0	0.48484848484848486	0.25	0.25	0.3125	0.1875	0.0	0.0	0.0	1.0
smote	EBM	max	7	0.9285714285714286	0.0	0.0	0.07142857142857142	0.0	0.5151515151515151	0.0	0.48484848484848486	0.3125	0.1875	0.3125	0.1875	0.09090909090909091	0.0	0.0	0.9090909090909091
smote	EBM	max	8	0.8571428571428571	0.0	0.0	0.14285714285714285	0.0	0.5151515151515151	0.0	0.48484848484848486	0.3125	0.25	0.1875	0.25	0.09090909090909091	0.0	0.0	0.9090909090909091
smote	EBM	max	9	0.6428571428571429	0.0	0.0	0.35714285714285715	0.0	0.6060606060606061	0.0	0.3939393939393939	0.25	0.1875	0.25	0.3125	0.045454545454545456	0.0	0.0	0.9545454545454546
smote	EBM	max	10	0.8571428571428571	0.0	0.0	0.14285714285714285	0.0	0.5454545454545454	0.0	0.45454545454545453	0.25	0.1875	0.25	0.3125	0.09090909090909091	0.0	0.0	0.9090909090909091
smote	EBM	max	11	0.8571428571428571	0.0	0.0	0.14285714285714285	0.0	0.5454545454545454	0.0	0.45454545454545453	0.25	0.25	0.25	0.25	0.09090909090909091	0.0	0.0	0.9090909090909091
smote	EBM	max	12	0.7142857142857143	0.0	0.0	0.2857142857142857	0.0	0.6060606060606061	0.0	0.3939393939393939	0.3125	0.25	0.25	0.1875	0.09090909090909091	0.0	0.0	0.9090909090909091
smote	EBM	max	13	0.8571428571428571	0.0	0.0	0.14285714285714285	0.0	0.45454545454545453	0.0	0.5454545454545454	0.25	0.25	0.3125	0.1875	0.09090909090909091	0.0	0.0	0.9090909090909091
smote	EBM	max	14	0.8571428571428571	0.0	0.0	0.14285714285714285	0.0	0.5454545454545454	0.0	0.45454545454545453	0.25	0.1875	0.3125	0.25	0.09090909090909091	0.0	0.0	0.9090909090909091
smote	EBM	max	15	0.7142857142857143	0.0	0.0	0.2857142857142857	0.0	0.48484848484848486	0.0	0.5151515151515151	0.25	0.1875	0.375	0.1875	0.045454545454545456	0.0	0.0	0.9545454545454546
smote	EBM	max	16	0.7857142857142857	0.0	0.0	0.21428571428571427	0.0	0.6060606060606061	0.0	0.3939393939393939	0.25	0.1875	0.3125	0.25	0.09090909090909091	0.0	0.0	0.9090909090909091
smote	EBM	max	17	0.7857142857142857	0.0	0.0	0.21428571428571427	0.0	0.5757575757575758	0.0	0.42424242424242425	0.25	0.1875	0.3125	0.25	0.045454545454545456	0.0	0.0	0.9545454545454546
smote	EBM	max	18	1.0	0.0	0.0	0.0	0.0	0.48484848484848486	0.0	0.5151515151515151	0.25	0.25	0.25	0.25	0.09090909090909091	0.0	0.0	0.9090909090909091
smote	EBM	max	19	0.6428571428571429	0.0	0.0	0.35714285714285715	0.0	0.6060606060606061	0.0	0.3939393939393939	0.25	0.3125	0.3125	0.125	0.09090909090909091	0.0	0.0	0.9090909090909091
smote	EBM	max	20	0.7142857142857143	0.0	0.0	0.2857142857142857	0.0	0.42424242424242425	0.0	0.5757575757575758	0.25	0.125	0.25	0.375	0.09090909090909091	0.0	0.0	0.9090909090909091
smote	EBM	max	21	1.0	0.0	0.0	0.0	0.0	0.5454545454545454	0.0	0.45454545454545453	0.25	0.1875	0.3125	0.25	0.045454545454545456	0.0	0.0	0.9545454545454546
smote	EBM	max	22	0.8571428571428571	0.0	0.0	0.14285714285714285	0.0	0.6363636363636364	0.0	0.36363636363636365	0.25	0.1875	0.25	0.3125	0.09090909090909091	0.0	0.0	0.9090909090909091
smote	EBM	max	23	0.8571428571428571	0.0	0.0	0.14285714285714285	0.0	0.6060606060606061	0.0	0.3939393939393939	0.25	0.1875	0.25	0.3125	0.09090909090909091	0.0	0.0	0.9090909090909091
smote	EBM	max	24	0.6428571428571429	0.0	0.0	0.35714285714285715	0.0	0.45454545454545453	0.0	0.5454545454545454	0.25	0.1875	0.25	0.3125	0.09090909090909091	0.0	0.0	0.9090909090909091
smote	EBM	max	25	0.8571428571428571	0.0	0.0	0.14285714285714285	0.0	0.48484848484848486	0.0	0.5151515151515151	0.25	0.1875	0.375	0.1875	0.045454545454545456	0.0	0.0	0.9545454545454546
smote	EBM	500	1	0.7142857142857143	0.0	0.0	0.2857142857142857	0.0	0.5454545454545454	0.0	0.45454545454545453	0.25	0.3125	0.1875	0.25	0.0	0.0	0.0	1.0
smote	EBM	500	2	0.7142857142857143	0.0	0.0	0.2857142857142857	0.0	0.5454545454545454	0.0	0.45454545454545453	0.25	0.3125	0.25	0.1875	0.045454545454545456	0.0	0.0	0.9545454545454546
smote	EBM	500	3	0.7857142857142857	0.0	0.0	0.21428571428571427	0.0	0.6060606060606061	0.0	0.3939393939393939	0.25	0.1875	0.25	0.3125	0.09090909090909091	0.0	0.0	0.9090909090909091
smote	EBM	500	4	0.7142857142857143	0.0	0.0	0.2857142857142857	0.0	0.42424242424242425	0.0	0.5757575757575758	0.25	0.1875	0.375	0.1875	0.0	0.0	0.0	1.0
smote	EBM	500	5	0.6428571428571429	0.0	0.0	0.35714285714285715	0.0	0.5757575757575758	0.0	0.42424242424242425	0.25	0.3125	0.25	0.1875	0.09090909090909091	0.0	0.0	0.9090909090909091
smote	EBM	500	6	0.7857142857142857	0.0	0.0	0.21428571428571427	0.0	0.48484848484848486	0.0	0.5151515151515151	0.25	0.1875	0.25	0.3125	0.0	0.0	0.0	1.0
smote	EBM	500	7	0.9285714285714286	0.0	0.0	0.07142857142857142	0.0	0.5454545454545454	0.0	0.45454545454545453	0.375	0.1875	0.25	0.1875	0.09090909090909091	0.0	0.0	0.9090909090909091
smote	EBM	500	8	0.7857142857142857	0.0	0.0	0.21428571428571427	0.0	0.45454545454545453	0.0	0.5454545454545454	0.25	0.1875	0.25	0.3125	0.09090909090909091	0.0	0.0	0.9090909090909091
smote	EBM	500	9	0.7142857142857143	0.0	0.0	0.2857142857142857	0.0	0.5757575757575758	0.0	0.42424242424242425	0.25	0.1875	0.3125	0.25	0.045454545454545456	0.0	0.0	0.9545454545454546
smote	EBM	500	10	0.5	0.0	0.0	0.5	0.0	0.3939393939393939	0.0	0.6060606060606061	0.25	0.1875	0.25	0.3125	0.045454545454545456	0.0	0.0	0.9545454545454546
smote	EBM	500	11	0.9285714285714286	0.0	0.0	0.07142857142857142	0.0	0.5151515151515151	0.0	0.48484848484848486	0.25	0.1875	0.25	0.3125	0.09090909090909091	0.0	0.0	0.9090909090909091
smote	EBM	500	12	0.8571428571428571	0.0	0.0	0.14285714285714285	0.0	0.5454545454545454	0.0	0.45454545454545453	0.3125	0.125	0.25	0.3125	0.09090909090909091	0.0	0.0	0.9090909090909091
smote	EBM	500	13	0.8571428571428571	0.0	0.0	0.14285714285714285	0.0	0.48484848484848486	0.0	0.5151515151515151	0.25	0.1875	0.25	0.3125	0.09090909090909091	0.0	0.0	0.9090909090909091
smote	EBM	500	14	0.6428571428571429	0.0	0.0	0.35714285714285715	0.0	0.5151515151515151	0.0	0.48484848484848486	0.25	0.1875	0.25	0.3125	0.045454545454545456	0.0	0.0	0.9545454545454546
smote	EBM	500	15	0.7142857142857143	0.0	0.0	0.2857142857142857	0.0	0.5151515151515151	0.0	0.48484848484848486	0.25	0.1875	0.3125	0.25	0.045454545454545456	0.0	0.0	0.9545454545454546
smote	EBM	500	16	0.6428571428571429	0.0	0.0	0.35714285714285715	0.0	0.5454545454545454	0.0	0.45454545454545453	0.25	0.25	0.25	0.25	0.09090909090909091	0.0	0.0	0.9090909090909091
smote	EBM	500	17	0.7857142857142857	0.0	0.0	0.21428571428571427	0.0	0.5454545454545454	0.0	0.45454545454545453	0.25	0.1875	0.25	0.3125	0.09090909090909091	0.0	0.0	0.9090909090909091
smote	EBM	500	18	0.9285714285714286	0.0	0.0	0.07142857142857142	0.0	0.5454545454545454	0.0	0.45454545454545453	0.3125	0.3125	0.1875	0.1875	0.045454545454545456	0.0	0.0	0.9545454545454546
smote	EBM	500	19	0.7142857142857143	0.0	0.0	0.2857142857142857	0.0	0.42424242424242425	0.0	0.5757575757575758	0.3125	0.1875	0.25	0.25	0.09090909090909091	0.0	0.0	0.9090909090909091
smote	EBM	500	20	0.6428571428571429	0.0	0.0	0.35714285714285715	0.0	0.3939393939393939	0.0	0.6060606060606061	0.25	0.1875	0.25	0.3125	0.09090909090909091	0.0	0.0	0.9090909090909091
smote	EBM	500	21	0.7857142857142857	0.0	0.0	0.21428571428571427	0.0	0.6060606060606061	0.0	0.3939393939393939	0.3125	0.25	0.25	0.1875	0.0	0.0	0.0	1.0
smote	EBM	500	22	0.7857142857142857	0.0	0.0	0.21428571428571427	0.0	0.5757575757575758	0.0	0.42424242424242425	0.25	0.25	0.25	0.25	0.0	0.0	0.0	1.0
smote	EBM	500	23	0.8571428571428571	0.0	0.0	0.14285714285714285	0.0	0.5151515151515151	0.0	0.48484848484848486	0.25	0.1875	0.3125	0.25	0.09090909090909091	0.0	0.0	0.9090909090909091
smote	EBM	500	24	0.7142857142857143	0.0	0.0	0.2857142857142857	0.0	0.3939393939393939	0.0	0.6060606060606061	0.25	0.1875	0.25	0.3125	0.045454545454545456	0.0	0.0	0.9545454545454546
smote	EBM	500	25	0.7142857142857143	0.0	0.0	0.2857142857142857	0.0	0.48484848484848486	0.0	0.5151515151515151	0.25	0.1875	0.25	0.3125	0.045454545454545456	0.0	0.0	0.9545454545454546
smote	EBM	5000	1	0.7857142857142857	0.0	0.0	0.21428571428571427	0.0	0.5151515151515151	0.0	0.48484848484848486	0.375	0.1875	0.1875	0.25	0.0	0.0	0.0	1.0
smote	EBM	5000	2	0.7142857142857143	0.0	0.0	0.2857142857142857	0.0	0.45454545454545453	0.0	0.5454545454545454	0.25	0.25	0.25	0.25	0.045454545454545456	0.0	0.0	0.9545454545454546
smote	EBM	5000	3	0.8571428571428571	0.0	0.0	0.14285714285714285	0.0	0.6060606060606061	0.0	0.3939393939393939	0.25	0.1875	0.3125	0.25	0.09090909090909091	0.0	0.0	0.9090909090909091
smote	EBM	5000	4	0.7142857142857143	0.0	0.0	0.2857142857142857	0.0	0.42424242424242425	0.0	0.5757575757575758	0.3125	0.1875	0.25	0.25	0.0	0.0	0.0	1.0
smote	EBM	5000	5	0.5	0.0	0.0	0.5	0.0	0.5454545454545454	0.0	0.45454545454545453	0.3125	0.25	0.25	0.1875	0.045454545454545456	0.0	0.0	0.9545454545454546
smote	EBM	5000	6	0.8571428571428571	0.0	0.0	0.14285714285714285	0.0	0.45454545454545453	0.0	0.5454545454545454	0.4375	0.1875	0.125	0.25	0.0	0.0	0.0	1.0
smote	EBM	5000	7	0.8571428571428571	0.0	0.0	0.14285714285714285	0.0	0.5454545454545454	0.0	0.45454545454545453	0.3125	0.25	0.25	0.1875	0.13636363636363635	0.0	0.0	0.8636363636363636
smote	EBM	5000	8	0.7857142857142857	0.0	0.0	0.21428571428571427	0.0	0.42424242424242425	0.0	0.5757575757575758	0.3125	0.25	0.1875	0.25	0.045454545454545456	0.0	0.0	0.9545454545454546
smote	EBM	5000	9	0.8571428571428571	0.0	0.0	0.14285714285714285	0.0	0.6060606060606061	0.0	0.3939393939393939	0.3125	0.1875	0.25	0.25	0.045454545454545456	0.0	0.0	0.9545454545454546
smote	EBM	5000	10	0.6428571428571429	0.0	0.0	0.35714285714285715	0.0	0.5151515151515151	0.0	0.48484848484848486	0.25	0.1875	0.25	0.3125	0.09090909090909091	0.0	0.0	0.9090909090909091
smote	EBM	5000	11	0.8571428571428571	0.0	0.0	0.14285714285714285	0.0	0.5757575757575758	0.0	0.42424242424242425	0.3125	0.1875	0.25	0.25	0.13636363636363635	0.0	0.0	0.8636363636363636
smote	EBM	5000	12	0.9285714285714286	0.0	0.0	0.07142857142857142	0.0	0.5757575757575758	0.0	0.42424242424242425	0.375	0.1875	0.1875	0.25	0.09090909090909091	0.0	0.0	0.9090909090909091
smote	EBM	5000	13	0.9285714285714286	0.0	0.0	0.07142857142857142	0.0	0.3939393939393939	0.0	0.6060606060606061	0.3125	0.25	0.1875	0.25	0.09090909090909091	0.0	0.0	0.9090909090909091
smote	EBM	5000	14	0.8571428571428571	0.0	0.0	0.14285714285714285	0.0	0.48484848484848486	0.0	0.5151515151515151	0.3125	0.1875	0.25	0.25	0.045454545454545456	0.0	0.0	0.9545454545454546
smote	EBM	5000	15	0.7857142857142857	0.0	0.0	0.21428571428571427	0.0	0.5454545454545454	0.0	0.45454545454545453	0.3125	0.25	0.25	0.1875	0.045454545454545456	0.0	0.0	0.9545454545454546
smote	EBM	5000	16	0.7142857142857143	0.0	0.0	0.2857142857142857	0.0	0.5151515151515151	0.0	0.48484848484848486	0.3125	0.1875	0.25	0.25	0.09090909090909091	0.0	0.0	0.9090909090909091
smote	EBM	5000	17	0.9285714285714286	0.0	0.0	0.07142857142857142	0.0	0.6363636363636364	0.0	0.36363636363636365	0.3125	0.25	0.25	0.1875	0.09090909090909091	0.0	0.0	0.9090909090909091
smote	EBM	5000	18	0.7857142857142857	0.0	0.0	0.21428571428571427	0.0	0.5757575757575758	0.0	0.42424242424242425	0.3125	0.25	0.1875	0.25	0.0	0.0	0.0	1.0
smote	EBM	5000	19	0.9285714285714286	0.0	0.0	0.07142857142857142	0.0	0.6060606060606061	0.0	0.3939393939393939	0.3125	0.25	0.1875	0.25	0.045454545454545456	0.0	0.0	0.9545454545454546
smote	EBM	5000	20	0.8571428571428571	0.0	0.0	0.14285714285714285	0.0	0.3939393939393939	0.0	0.6060606060606061	0.4375	0.125	0.1875	0.25	0.045454545454545456	0.0	0.0	0.9545454545454546
smote	EBM	5000	21	0.8571428571428571	0.0	0.0	0.14285714285714285	0.0	0.5454545454545454	0.0	0.45454545454545453	0.375	0.25	0.1875	0.1875	0.045454545454545456	0.0	0.0	0.9545454545454546
smote	EBM	5000	22	0.7857142857142857	0.0	0.0	0.21428571428571427	0.0	0.5454545454545454	0.0	0.45454545454545453	0.3125	0.25	0.25	0.1875	0.0	0.0	0.0	1.0
smote	EBM	5000	23	0.6428571428571429	0.0	0.0	0.35714285714285715	0.0	0.6363636363636364	0.0	0.36363636363636365	0.25	0.1875	0.3125	0.25	0.045454545454545456	0.0	0.0	0.9545454545454546
smote	EBM	5000	24	0.7142857142857143	0.0	0.0	0.2857142857142857	0.0	0.36363636363636365	0.0	0.6363636363636364	0.25	0.1875	0.25	0.3125	0.09090909090909091	0.0	0.0	0.9090909090909091
smote	EBM	5000	25	0.7857142857142857	0.0	0.0	0.21428571428571427	0.0	0.48484848484848486	0.0	0.5151515151515151	0.3125	0.1875	0.25	0.25	0.0	0.0	0.0	1.0
smote	SVM-RBF	max	1	0.7857142857142857	0.0	0.0	0.21428571428571427	0.0	0.36363636363636365	0.0	0.6363636363636364	0.25	0.375	0.125	0.25	0.0	0.0	0.0	1.0
smote	SVM-RBF	max	2	0.8571428571428571	0.0	0.0	0.14285714285714285	0.0	0.45454545454545453	0.0	0.5454545454545454	0.25	0.375	0.25	0.125	0.045454545454545456	0.0	0.0	0.9545454545454546
smote	SVM-RBF	max	3	0.7857142857142857	0.0	0.0	0.21428571428571427	0.0	0.42424242424242425	0.0	0.5757575757575758	0.25	0.3125	0.25	0.1875	0.0	0.0	0.0	1.0
smote	SVM-RBF	max	4	0.7142857142857143	0.0	0.0	0.2857142857142857	0.0	0.45454545454545453	0.0	0.5454545454545454	0.25	0.375	0.1875	0.1875	0.0	0.0	0.0	1.0
smote	SVM-RBF	max	5	0.6428571428571429	0.0	0.0	0.35714285714285715	0.0	0.3939393939393939	0.0	0.6060606060606061	0.25	0.3125	0.1875	0.25	0.045454545454545456	0.0	0.0	0.9545454545454546
smote	SVM-RBF	max	6	0.7857142857142857	0.0	0.0	0.21428571428571427	0.0	0.42424242424242425	0.0	0.5757575757575758	0.25	0.25	0.25	0.25	0.045454545454545456	0.0	0.0	0.9545454545454546
smote	SVM-RBF	max	7	0.8571428571428571	0.0	0.0	0.14285714285714285	0.0	0.3939393939393939	0.0	0.6060606060606061	0.25	0.3125	0.25	0.1875	0.0	0.0	0.0	1.0
smote	SVM-RBF	max	8	0.7857142857142857	0.0	0.0	0.21428571428571427	0.0	0.42424242424242425	0.0	0.5757575757575758	0.25	0.4375	0.125	0.1875	0.045454545454545456	0.0	0.0	0.9545454545454546
smote	SVM-RBF	max	9	0.7142857142857143	0.0	0.0	0.2857142857142857	0.0	0.3939393939393939	0.0	0.6060606060606061	0.25	0.3125	0.1875	0.25	0.045454545454545456	0.0	0.0	0.9545454545454546
smote	SVM-RBF	max	10	0.6428571428571429	0.0	0.0	0.35714285714285715	0.0	0.30303030303030304	0.0	0.696969696969697	0.25	0.25	0.25	0.25	0.045454545454545456	0.0	0.0	0.9545454545454546
smote	SVM-RBF	max	11	0.8571428571428571	0.0	0.0	0.14285714285714285	0.0	0.42424242424242425	0.0	0.5757575757575758	0.25	0.25	0.25	0.25	0.045454545454545456	0.0	0.0	0.9545454545454546
smote	SVM-RBF	max	12	0.6428571428571429	0.0	0.0	0.35714285714285715	0.0	0.2727272727272727	0.0	0.7272727272727273	0.3125	0.375	0.0625	0.25	0.045454545454545456	0.0	0.0	0.9545454545454546
smote	SVM-RBF	max	13	0.7857142857142857	0.0	0.0	0.21428571428571427	0.0	0.36363636363636365	0.0	0.6363636363636364	0.3125	0.3125	0.1875	0.1875	0.045454545454545456	0.0	0.0	0.9545454545454546
smote	SVM-RBF	max	14	0.7142857142857143	0.0	0.0	0.2857142857142857	0.0	0.3939393939393939	0.0	0.6060606060606061	0.25	0.3125	0.1875	0.25	0.0	0.0	0.0	1.0
smote	SVM-RBF	max	15	0.8571428571428571	0.0	0.0	0.14285714285714285	0.0	0.42424242424242425	0.0	0.5757575757575758	0.25	0.3125	0.25	0.1875	0.0	0.0	0.0	1.0
smote	SVM-RBF	max	16	0.6428571428571429	0.0	0.0	0.35714285714285715	0.0	0.42424242424242425	0.0	0.5757575757575758	0.25	0.375	0.125	0.25	0.0	0.0	0.0	1.0
smote	SVM-RBF	max	17	0.7857142857142857	0.0	0.0	0.21428571428571427	0.0	0.45454545454545453	0.0	0.5454545454545454	0.25	0.3125	0.25	0.1875	0.045454545454545456	0.0	0.0	0.9545454545454546
smote	SVM-RBF	max	18	1.0	0.0	0.0	0.0	0.0	0.42424242424242425	0.0	0.5757575757575758	0.25	0.375	0.125	0.25	0.09090909090909091	0.0	0.0	0.9090909090909091
smote	SVM-RBF	max	19	0.7142857142857143	0.0	0.0	0.2857142857142857	0.0	0.42424242424242425	0.0	0.5757575757575758	0.25	0.25	0.25	0.25	0.045454545454545456	0.0	0.0	0.9545454545454546
smote	SVM-RBF	max	20	0.7857142857142857	0.0	0.0	0.21428571428571427	0.0	0.36363636363636365	0.0	0.6363636363636364	0.25	0.3125	0.25	0.1875	0.045454545454545456	0.0	0.0	0.9545454545454546
smote	SVM-RBF	max	21	0.6428571428571429	0.0	0.0	0.35714285714285715	0.0	0.3939393939393939	0.0	0.6060606060606061	0.3125	0.25	0.1875	0.25	0.045454545454545456	0.0	0.0	0.9545454545454546
smote	SVM-RBF	max	22	0.7857142857142857	0.0	0.0	0.21428571428571427	0.0	0.42424242424242425	0.0	0.5757575757575758	0.3125	0.3125	0.125	0.25	0.045454545454545456	0.0	0.0	0.9545454545454546
smote	SVM-RBF	max	23	0.6428571428571429	0.0	0.0	0.35714285714285715	0.0	0.42424242424242425	0.0	0.5757575757575758	0.25	0.3125	0.25	0.1875	0.045454545454545456	0.0	0.0	0.9545454545454546
smote	SVM-RBF	max	24	0.6428571428571429	0.0	0.0	0.35714285714285715	0.0	0.42424242424242425	0.0	0.5757575757575758	0.25	0.4375	0.125	0.1875	0.0	0.0	0.0	1.0
smote	SVM-RBF	max	25	0.7857142857142857	0.0	0.0	0.21428571428571427	0.0	0.30303030303030304	0.0	0.696969696969697	0.25	0.3125	0.1875	0.25	0.045454545454545456	0.0	0.0	0.9545454545454546
smote	SVM-RBF	500	1	0.7142857142857143	0.0	0.0	0.2857142857142857	0.0	0.36363636363636365	0.0	0.6363636363636364	0.25	0.375	0.125	0.25	0.0	0.0	0.0	1.0
smote	SVM-RBF	500	2	0.7142857142857143	0.0	0.0	0.2857142857142857	0.0	0.45454545454545453	0.0	0.5454545454545454	0.25	0.4375	0.1875	0.125	0.045454545454545456	0.0	0.0	0.9545454545454546
smote	SVM-RBF	500	3	0.7857142857142857	0.0	0.0	0.21428571428571427	0.0	0.30303030303030304	0.0	0.696969696969697	0.25	0.3125	0.25	0.1875	0.0	0.0	0.0	1.0
smote	SVM-RBF	500	4	0.7142857142857143	0.0	0.0	0.2857142857142857	0.0	0.48484848484848486	0.0	0.5151515151515151	0.25	0.4375	0.125	0.1875	0.0	0.0	0.0	1.0
smote	SVM-RBF	500	5	0.6428571428571429	0.0	0.0	0.35714285714285715	0.0	0.42424242424242425	0.0	0.5757575757575758	0.25	0.3125	0.1875	0.25	0.0	0.0	0.0	1.0
smote	SVM-RBF	500	6	0.7142857142857143	0.0	0.0	0.2857142857142857	0.0	0.3333333333333333	0.0	0.6666666666666666	0.25	0.3125	0.1875	0.25	0.045454545454545456	0.0	0.0	0.9545454545454546
smote	SVM-RBF	500	7	0.8571428571428571	0.0	0.0	0.14285714285714285	0.0	0.48484848484848486	0.0	0.5151515151515151	0.3125	0.375	0.1875	0.125	0.0	0.0	0.0	1.0
smote	SVM-RBF	500	8	0.8571428571428571	0.0	0.0	0.14285714285714285	0.0	0.45454545454545453	0.0	0.5454545454545454	0.25	0.4375	0.125	0.1875	0.045454545454545456	0.0	0.0	0.9545454545454546
smote	SVM-RBF	500	9	0.6428571428571429	0.0	0.0	0.35714285714285715	0.0	0.36363636363636365	0.0	0.6363636363636364	0.25	0.3125	0.1875	0.25	0.0	0.0	0.0	1.0
smote	SVM-RBF	500	10	0.6428571428571429	0.0	0.0	0.35714285714285715	0.0	0.36363636363636365	0.0	0.6363636363636364	0.25	0.375	0.1875	0.1875	0.0	0.0	0.0	1.0
smote	SVM-RBF	500	11	0.8571428571428571	0.0	0.0	0.14285714285714285	0.0	0.45454545454545453	0.0	0.5454545454545454	0.25	0.375	0.1875	0.1875	0.0	0.0	0.0	1.0
smote	SVM-RBF	500	12	0.6428571428571429	0.0	0.0	0.35714285714285715	0.0	0.2727272727272727	0.0	0.7272727272727273	0.375	0.3125	0.0	0.3125	0.0	0.0	0.0	1.0
smote	SVM-RBF	500	13	0.7857142857142857	0.0	0.0	0.21428571428571427	0.0	0.30303030303030304	0.0	0.696969696969697	0.3125	0.375	0.125	0.1875	0.045454545454545456	0.0	0.0	0.9545454545454546
smote	SVM-RBF	500	14	0.7142857142857143	0.0	0.0	0.2857142857142857	0.0	0.3333333333333333	0.0	0.6666666666666666	0.25	0.375	0.125	0.25	0.0	0.0	0.0	1.0
smote	SVM-RBF	500	15	0.7857142857142857	0.0	0.0	0.21428571428571427	0.0	0.42424242424242425	0.0	0.5757575757575758	0.25	0.375	0.1875	0.1875	0.0	0.0	0.0	1.0
smote	SVM-RBF	500	16	0.6428571428571429	0.0	0.0	0.35714285714285715	0.0	0.3939393939393939	0.0	0.6060606060606061	0.3125	0.375	0.0625	0.25	0.0	0.0	0.0	1.0
smote	SVM-RBF	500	17	0.7857142857142857	0.0	0.0	0.21428571428571427	0.0	0.42424242424242425	0.0	0.5757575757575758	0.25	0.3125	0.1875	0.25	0.0	0.0	0.0	1.0
smote	SVM-RBF	500	18	0.7857142857142857	0.0	0.0	0.21428571428571427	0.0	0.42424242424242425	0.0	0.5757575757575758	0.3125	0.4375	0.0625	0.1875	0.045454545454545456	0.0	0.0	0.9545454545454546
smote	SVM-RBF	500	19	0.6428571428571429	0.0	0.0	0.35714285714285715	0.0	0.42424242424242425	0.0	0.5757575757575758	0.25	0.4375	0.125	0.1875	0.0	0.0	0.0	1.0
smote	SVM-RBF	500	20	0.5714285714285714	0.0	0.0	0.42857142857142855	0.0	0.2727272727272727	0.0	0.7272727272727273	0.25	0.375	0.1875	0.1875	0.0	0.0	0.0	1.0
smote	SVM-RBF	500	21	0.6428571428571429	0.0	0.0	0.35714285714285715	0.0	0.42424242424242425	0.0	0.5757575757575758	0.25	0.4375	0.1875	0.125	0.0	0.0	0.0	1.0
smote	SVM-RBF	500	22	0.8571428571428571	0.0	0.0	0.14285714285714285	0.0	0.3333333333333333	0.0	0.6666666666666666	0.25	0.375	0.1875	0.1875	0.045454545454545456	0.0	0.0	0.9545454545454546
smote	SVM-RBF	500	23	0.7142857142857143	0.0	0.0	0.2857142857142857	0.0	0.45454545454545453	0.0	0.5454545454545454	0.25	0.3125	0.25	0.1875	0.0	0.0	0.0	1.0
smote	SVM-RBF	500	24	0.6428571428571429	0.0	0.0	0.35714285714285715	0.0	0.3939393939393939	0.0	0.6060606060606061	0.25	0.375	0.1875	0.1875	0.045454545454545456	0.0	0.0	0.9545454545454546
smote	SVM-RBF	500	25	0.8571428571428571	0.0	0.0	0.14285714285714285	0.0	0.2727272727272727	0.0	0.7272727272727273	0.25	0.4375	0.125	0.1875	0.045454545454545456	0.0	0.0	0.9545454545454546
smote	SVM-RBF	5000	1	0.7142857142857143	0.0	0.0	0.2857142857142857	0.0	0.45454545454545453	0.0	0.5454545454545454	0.4375	0.375	0.0	0.1875	0.0	0.0	0.0	1.0
smote	SVM-RBF	5000	2	0.6428571428571429	0.0	0.0	0.35714285714285715	0.0	0.5454545454545454	0.0	0.45454545454545453	0.25	0.4375	0.1875	0.125	0.045454545454545456	0.0	0.0	0.9545454545454546
smote	SVM-RBF	5000	3	0.8571428571428571	0.0	0.0	0.14285714285714285	0.0	0.42424242424242425	0.0	0.5757575757575758	0.25	0.3125	0.25	0.1875	0.0	0.0	0.0	1.0
smote	SVM-RBF	5000	4	0.7857142857142857	0.0	0.0	0.21428571428571427	0.0	0.36363636363636365	0.0	0.6363636363636364	0.25	0.375	0.1875	0.1875	0.0	0.0	0.0	1.0
smote	SVM-RBF	5000	5	0.6428571428571429	0.0	0.0	0.35714285714285715	0.0	0.36363636363636365	0.0	0.6363636363636364	0.375	0.4375	0.0	0.1875	0.0	0.0	0.0	1.0
smote	SVM-RBF	5000	6	0.7857142857142857	0.0	0.0	0.21428571428571427	0.0	0.30303030303030304	0.0	0.696969696969697	0.3125	0.3125	0.125	0.25	0.045454545454545456	0.0	0.0	0.9545454545454546
smote	SVM-RBF	5000	7	0.8571428571428571	0.0	0.0	0.14285714285714285	0.0	0.48484848484848486	0.0	0.5151515151515151	0.3125	0.375	0.125	0.1875	0.0	0.0	0.0	1.0
smote	SVM-RBF	5000	8	0.8571428571428571	0.0	0.0	0.14285714285714285	0.0	0.5454545454545454	0.0	0.45454545454545453	0.25	0.5	0.0625	0.1875	0.0	0.0	0.0	1.0
smote	SVM-RBF	5000	9	0.7857142857142857	0.0	0.0	0.21428571428571427	0.0	0.3939393939393939	0.0	0.6060606060606061	0.25	0.4375	0.125	0.1875	0.0	0.0	0.0	1.0
smote	SVM-RBF	5000	10	0.5714285714285714	0.0	0.0	0.42857142857142855	0.0	0.42424242424242425	0.0	0.5757575757575758	0.25	0.4375	0.1875	0.125	0.0	0.0	0.0	1.0
smote	SVM-RBF	5000	11	0.8571428571428571	0.0	0.0	0.14285714285714285	0.0	0.6060606060606061	0.0	0.3939393939393939	0.3125	0.375	0.125	0.1875	0.0	0.0	0.0	1.0
smote	SVM-RBF	5000	12	0.5714285714285714	0.0	0.0	0.42857142857142855	0.0	0.45454545454545453	0.0	0.5454545454545454	0.375	0.4375	0.0	0.1875	0.0	0.0	0.0	1.0
smote	SVM-RBF	5000	13	0.7857142857142857	0.0	0.0	0.21428571428571427	0.0	0.3939393939393939	0.0	0.6060606060606061	0.3125	0.375	0.125	0.1875	0.045454545454545456	0.0	0.0	0.9545454545454546
smote	SVM-RBF	5000	14	0.7142857142857143	0.0	0.0	0.2857142857142857	0.0	0.3939393939393939	0.0	0.6060606060606061	0.25	0.4375	0.125	0.1875	0.0	0.0	0.0	1.0
smote	SVM-RBF	5000	15	0.7857142857142857	0.0	0.0	0.21428571428571427	0.0	0.5151515151515151	0.0	0.48484848484848486	0.25	0.375	0.1875	0.1875	0.0	0.0	0.0	1.0
smote	SVM-RBF	5000	16	0.6428571428571429	0.0	0.0	0.35714285714285715	0.0	0.5151515151515151	0.0	0.48484848484848486	0.3125	0.4375	0.0625	0.1875	0.0	0.0	0.0	1.0
smote	SVM-RBF	5000	17	0.8571428571428571	0.0	0.0	0.14285714285714285	0.0	0.3939393939393939	0.0	0.6060606060606061	0.25	0.375	0.1875	0.1875	0.0	0.0	0.0	1.0
smote	SVM-RBF	5000	18	0.8571428571428571	0.0	0.0	0.14285714285714285	0.0	0.5151515151515151	0.0	0.48484848484848486	0.3125	0.4375	0.0625	0.1875	0.09090909090909091	0.0	0.0	0.9090909090909091
smote	SVM-RBF	5000	19	0.5714285714285714	0.0	0.0	0.42857142857142855	0.0	0.3333333333333333	0.0	0.6666666666666666	0.3125	0.375	0.125	0.1875	0.0	0.0	0.0	1.0
smote	SVM-RBF	5000	20	0.6428571428571429	0.0	0.0	0.35714285714285715	0.0	0.30303030303030304	0.0	0.696969696969697	0.25	0.375	0.1875	0.1875	0.0	0.0	0.0	1.0
smote	SVM-RBF	5000	21	0.7142857142857143	0.0	0.0	0.2857142857142857	0.0	0.42424242424242425	0.0	0.5757575757575758	0.25	0.4375	0.1875	0.125	0.0	0.0	0.0	1.0
smote	SVM-RBF	5000	22	0.6428571428571429	0.0	0.0	0.35714285714285715	0.0	0.3939393939393939	0.0	0.6060606060606061	0.375	0.4375	0.0	0.1875	0.045454545454545456	0.0	0.0	0.9545454545454546
smote	SVM-RBF	5000	23	0.7142857142857143	0.0	0.0	0.2857142857142857	0.0	0.48484848484848486	0.0	0.5151515151515151	0.25	0.375	0.1875	0.1875	0.0	0.0	0.0	1.0
smote	SVM-RBF	5000	24	0.7857142857142857	0.0	0.0	0.21428571428571427	0.0	0.48484848484848486	0.0	0.5151515151515151	0.25	0.4375	0.125	0.1875	0.045454545454545456	0.0	0.0	0.9545454545454546
smote	SVM-RBF	5000	25	0.8571428571428571	0.0	0.0	0.14285714285714285	0.0	0.3333333333333333	0.0	0.6666666666666666	0.25	0.4375	0.125	0.1875	0.0	0.0	0.0	1.0
replacement	Logistic	max	1	0.6428571428571429	0.0	0.0	0.35714285714285715	0.0	0.42424242424242425	0.0	0.5757575757575758	0.375	0.4375	0.0	0.1875	0.0	0.0	0.0	1.0
replacement	Logistic	max	2	0.6428571428571429	0.0	0.0	0.35714285714285715	0.0	0.5757575757575758	0.0	0.42424242424242425	0.25	0.3125	0.1875	0.25	0.0	0.0	0.0	1.0
replacement	Logistic	max	3	0.7142857142857143	0.0	0.0	0.2857142857142857	0.0	0.3939393939393939	0.0	0.6060606060606061	0.375	0.125	0.3125	0.1875	0.09090909090909091	0.0	0.0	0.9090909090909091
replacement	Logistic	max	4	0.5714285714285714	0.0	0.0	0.42857142857142855	0.0	0.45454545454545453	0.0	0.5454545454545454	0.3125	0.4375	0.0625	0.1875	0.0	0.0	0.0	1.0
replacement	Logistic	max	5	0.5714285714285714	0.0	0.0	0.42857142857142855	0.0	0.3939393939393939	0.0	0.6060606060606061	0.25	0.4375	0.125	0.1875	0.0	0.0	0.0	1.0
replacement	Logistic	max	6	0.6428571428571429	0.0	0.0	0.35714285714285715	0.0	0.36363636363636365	0.0	0.6363636363636364	0.3125	0.25	0.1875	0.25	0.0	0.0	0.0	1.0
replacement	Logistic	max	7	0.8571428571428571	0.0	0.0	0.14285714285714285	0.0	0.6666666666666666	0.0	0.3333333333333333	0.3125	0.4375	0.0625	0.1875	0.0	0.0	0.0	1.0
replacement	Logistic	max	8	0.6428571428571429	0.0	0.0	0.35714285714285715	0.0	0.5151515151515151	0.0	0.48484848484848486	0.3125	0.4375	0.0	0.25	0.0	0.0	0.0	1.0
replacement	Logistic	max	9	0.6428571428571429	0.0	0.0	0.35714285714285715	0.0	0.36363636363636365	0.0	0.6363636363636364	0.25	0.375	0.125	0.25	0.0	0.0	0.0	1.0
replacement	Logistic	max	10	0.5714285714285714	0.0	0.0	0.42857142857142855	0.0	0.3939393939393939	0.0	0.6060606060606061	0.25	0.3125	0.1875	0.25	0.0	0.0	0.0	1.0
replacement	Logistic	max	11	0.6428571428571429	0.0	0.0	0.35714285714285715	0.0	0.48484848484848486	0.0	0.5151515151515151	0.3125	0.375	0.125	0.1875	0.0	0.0	0.0	1.0
replacement	Logistic	max	12	0.6428571428571429	0.0	0.0	0.35714285714285715	0.0	0.30303030303030304	0.0	0.696969696969697	0.375	0.375	0.0	0.25	0.0	0.0	0.0	1.0
replacement	Logistic	max	13	0.6428571428571429	0.0	0.0	0.35714285714285715	0.0	0.36363636363636365	0.0	0.6363636363636364	0.3125	0.375	0.125	0.1875	0.0	0.0	0.0	1.0
replacement	Logistic	max	14	0.6428571428571429	0.0	0.0	0.35714285714285715	0.0	0.42424242424242425	0.0	0.5757575757575758	0.25	0.3125	0.1875	0.25	0.0	0.0	0.0	1.0
replacement	Logistic	max	15	0.6428571428571429	0.0	0.0	0.35714285714285715	0.0	0.3939393939393939	0.0	0.6060606060606061	0.375	0.25	0.1875	0.1875	0.0	0.0	0.0	1.0
replacement	Logistic	max	16	0.7857142857142857	0.0	0.0	0.21428571428571427	0.0	0.48484848484848486	0.0	0.5151515151515151	0.4375	0.375	0.0	0.1875	0.0	0.0	0.0	1.0
replacement	Logistic	max	17	0.6428571428571429	0.0	0.0	0.35714285714285715	0.0	0.36363636363636365	0.0	0.6363636363636364	0.3125	0.1875	0.25	0.25	0.0	0.0	0.0	1.0
replacement	Logistic	max	18	0.6428571428571429	0.0	0.0	0.35714285714285715	0.0	0.48484848484848486	0.0	0.5151515151515151	0.3125	0.5	0.0	0.1875	0.0	0.0	0.0	1.0
replacement	Logistic	max	19	0.6428571428571429	0.0	0.0	0.35714285714285715	0.0	0.3333333333333333	0.0	0.6666666666666666	0.3125	0.1875	0.1875	0.3125	0.0	0.0	0.0	1.0
replacement	Logistic	max	20	0.6428571428571429	0.0	0.0	0.35714285714285715	0.0	0.3939393939393939	0.0	0.6060606060606061	0.3125	0.25	0.1875	0.25	0.0	0.0	0.0	1.0
replacement	Logistic	max	21	0.5714285714285714	0.0	0.0	0.42857142857142855	0.0	0.45454545454545453	0.0	0.5454545454545454	0.25	0.3125	0.1875	0.25	0.0	0.0	0.0	1.0
replacement	Logistic	max	22	0.6428571428571429	0.0	0.0	0.35714285714285715	0.0	0.45454545454545453	0.0	0.5454545454545454	0.375	0.4375	0.0	0.1875	0.0	0.0	0.0	1.0
replacement	Logistic	max	23	0.6428571428571429	0.0	0.0	0.35714285714285715	0.0	0.45454545454545453	0.0	0.5454545454545454	0.3125	0.375	0.125	0.1875	0.0	0.0	0.0	1.0
replacement	Logistic	max	24	0.6428571428571429	0.0	0.0	0.35714285714285715	0.0	0.48484848484848486	0.0	0.5151515151515151	0.25	0.4375	0.125	0.1875	0.0	0.0	0.0	1.0
replacement	Logistic	max	25	0.6428571428571429	0.0	0.0	0.35714285714285715	0.0	0.3939393939393939	0.0	0.6060606060606061	0.4375	0.25	0.125	0.1875	0.0	0.0	0.0	1.0
replacement	Logistic	500	1	0.6428571428571429	0.0	0.0	0.35714285714285715	0.0	0.3939393939393939	0.0	0.6060606060606061	0.375	0.4375	0.0	0.1875	0.0	0.0	0.0	1.0
replacement	Logistic	500	2	0.6428571428571429	0.0	0.0	0.35714285714285715	0.0	0.6363636363636364	0.0	0.36363636363636365	0.25	0.375	0.1875	0.1875	0.0	0.0	0.0	1.0
replacement	Logistic	500	3	0.7142857142857143	0.0	0.0	0.2857142857142857	0.0	0.45454545454545453	0.0	0.5454545454545454	0.375	0.25	0.1875	0.1875	0.09090909090909091	0.0	0.0	0.9090909090909091
replacement	Logistic	500	4	0.5714285714285714	0.0	0.0	0.42857142857142855	0.0	0.6363636363636364	0.0	0.36363636363636365	0.25	0.375	0.1875	0.1875	0.0	0.0	0.0	1.0
replacement	Logistic	500	5	0.5714285714285714	0.0	0.0	0.42857142857142855	0.0	0.42424242424242425	0.0	0.5757575757575758	0.25	0.4375	0.125	0.1875	0.0	0.0	0.0	1.0
replacement	Logistic	500	6	0.6428571428571429	0.0	0.0	0.35714285714285715	0.0	0.3939393939393939	0.0	0.6060606060606061	0.4375	0.1875	0.125	0.25	0.0	0.0	0.0	1.0
replacement	Logistic	500	7	0.7857142857142857	0.0	0.0	0.21428571428571427	0.0	0.45454545454545453	0.0	0.5454545454545454	0.25	0.3125	0.25	0.1875	0.0	0.0	0.0	1.0
replacement	Logistic	500	8	0.5714285714285714	0.0	0.0	0.42857142857142855	0.0	0.48484848484848486	0.0	0.5151515151515151	0.3125	0.5	0.0	0.1875	0.0	0.0	0.0	1.0
replacement	Logistic	500	9	0.6428571428571429	0.0	0.0	0.35714285714285715	0.0	0.5151515151515151	0.0	0.48484848484848486	0.25	0.4375	0.125	0.1875	0.0	0.0	0.0	1.0
replacement	Logistic	500	10	0.5714285714285714	0.0	0.0	0.42857142857142855	0.0	0.5757575757575758	0.0	0.42424242424242425	0.25	0.375	0.1875	0.1875	0.0	0.0	0.0	1.0
replacement	Logistic	500	11	0.5714285714285714	0.0	0.0	0.42857142857142855	0.0	0.42424242424242425	0.0	0.5757575757575758	0.3125	0.3125	0.125	0.25	0.0	0.0	0.0	1.0
replacement	Logistic	500	12	0.6428571428571429	0.0	0.0	0.35714285714285715	0.0	0.30303030303030304	0.0	0.696969696969697	0.3125	0.3125	0.0	0.375	0.0	0.0	0.0	1.0
replacement	Logistic	500	13	0.5714285714285714	0.0	0.0	0.42857142857142855	0.0	0.42424242424242425	0.0	0.5757575757575758	0.3125	0.4375	0.0625	0.1875	0.0	0.0	0.0	1.0
replacement	Logistic	500	14	0.5714285714285714	0.0	0.0	0.42857142857142855	0.0	0.30303030303030304	0.0	0.696969696969697	0.25	0.3125	0.125	0.3125	0.0	0.0	0.0	1.0
replacement	Logistic	500	15	0.6428571428571429	0.0	0.0	0.35714285714285715	0.0	0.42424242424242425	0.0	0.5757575757575758	0.4375	0.125	0.25	0.1875	0.0	0.0	0.0	1.0
replacement	Logistic	500	16	0.6428571428571429	0.0	0.0	0.35714285714285715	0.0	0.48484848484848486	0.0	0.5151515151515151	0.375	0.375	0.0625	0.1875	0.0	0.0	0.0	1.0
replacement	Logistic	500	17	0.6428571428571429	0.0	0.0	0.35714285714285715	0.0	0.3939393939393939	0.0	0.6060606060606061	0.3125	0.1875	0.25	0.25	0.0	0.0	0.0	1.0
replacement	Logistic	500	18	0.6428571428571429	0.0	0.0	0.35714285714285715	0.0	0.5151515151515151	0.0	0.48484848484848486	0.3125	0.5	0.0	0.1875	0.0	0.0	0.0	1.0
replacement	Logistic	500	19	0.6428571428571429	0.0	0.0	0.35714285714285715	0.0	0.3939393939393939	0.0	0.6060606060606061	0.3125	0.25	0.1875	0.25	0.0	0.0	0.0	1.0
replacement	Logistic	500	20	0.7142857142857143	0.0	0.0	0.2857142857142857	0.0	0.48484848484848486	0.0	0.5151515151515151	0.3125	0.375	0.0625	0.25	0.0	0.0	0.0	1.0
replacement	Logistic	500	21	0.5714285714285714	0.0	0.0	0.42857142857142855	0.0	0.36363636363636365	0.0	0.6363636363636364	0.3125	0.25	0.1875	0.25	0.0	0.0	0.0	1.0
replacement	Logistic	500	22	0.6428571428571429	0.0	0.0	0.35714285714285715	0.0	0.42424242424242425	0.0	0.5757575757575758	0.375	0.375	0.0	0.25	0.0	0.0	0.0	1.0
replacement	Logistic	500	23	0.6428571428571429	0.0	0.0	0.35714285714285715	0.0	0.5757575757575758	0.0	0.42424242424242425	0.25	0.375	0.1875	0.1875	0.0	0.0	0.0	1.0
replacement	Logistic	500	24	0.6428571428571429	0.0	0.0	0.35714285714285715	0.0	0.5151515151515151	0.0	0.48484848484848486	0.25	0.375	0.1875	0.1875	0.0	0.0	0.0	1.0
replacement	Logistic	500	25	0.6428571428571429	0.0	0.0	0.35714285714285715	0.0	0.36363636363636365	0.0	0.6363636363636364	0.4375	0.1875	0.1875	0.1875	0.0	0.0	0.0	1.0
replacement	Logistic	5000	1	0.6428571428571429	0.0	0.0	0.35714285714285715	0.0	0.42424242424242425	0.0	0.5757575757575758	0.375	0.4375	0.0	0.1875	0.0	0.0	0.0	1.0
replacement	Logistic	5000	2	0.6428571428571429	0.0	0.0	0.35714285714285715	0.0	0.7575757575757576	0.0	0.24242424242424243	0.25	0.4375	0.1875	0.125	0.0	0.0	0.0	1.0
replacement	Logistic	5000	3	0.8571428571428571	0.0	0.0	0.14285714285714285	0.0	0.45454545454545453	0.0	0.5454545454545454	0.375	0.3125	0.125	0.1875	0.09090909090909091	0.0	0.0	0.9090909090909091
replacement	Logistic	5000	4	0.6428571428571429	0.0	0.0	0.35714285714285715	0.0	0.696969696969697	0.0	0.30303030303030304	0.25	0.5	0.125	0.125	0.0	0.0	0.0	1.0
replacement	Logistic	5000	5	0.5714285714285714	0.0	0.0	0.42857142857142855	0.0	0.3939393939393939	0.0	0.6060606060606061	0.25	0.4375	0.125	0.1875	0.0	0.0	0.0	1.0
replacement	Logistic	5000	6	0.6428571428571429	0.0	0.0	0.35714285714285715	0.0	0.3333333333333333	0.0	0.6666666666666666	0.5	0.1875	0.0625	0.25	0.0	0.0	0.0	1.0
replacement	Logistic	5000	7	0.8571428571428571	0.0	0.0	0.14285714285714285	0.0	0.45454545454545453	0.0	0.5454545454545454	0.25	0.3125	0.25	0.1875	0.0	0.0	0.0	1.0
replacement	Logistic	5000	8	0.5714285714285714	0.0	0.0	0.42857142857142855	0.0	0.5757575757575758	0.0	0.42424242424242425	0.25	0.5625	0.0	0.1875	0.0	0.0	0.0	1.0
replacement	Logistic	5000	9	0.7142857142857143	0.0	0.0	0.2857142857142857	0.0	0.6666666666666666	0.0	0.3333333333333333	0.25	0.4375	0.125	0.1875	0.0	0.0	0.0	1.0
replacement	Logistic	5000	10	0.5714285714285714	0.0	0.0	0.42857142857142855	0.0	0.48484848484848486	0.0	0.5151515151515151	0.25	0.375	0.1875	0.1875	0.0	0.0	0.0	1.0
replacement	Logistic	5000	11	0.6428571428571429	0.0	0.0	0.35714285714285715	0.0	0.5454545454545454	0.0	0.45454545454545453	0.3125	0.4375	0.0625	0.1875	0.0	0.0	0.0	1.0
replacement	Logistic	5000	12	0.5714285714285714	0.0	0.0	0.42857142857142855	0.0	0.09090909090909091	0.0	0.9090909090909091	0.25	0.25	0.0	0.5	0.0	0.0	0.0	1.0
replacement	Logistic	5000	13	0.5714285714285714	0.0	0.0	0.42857142857142855	0.0	0.5151515151515151	0.0	0.48484848484848486	0.3125	0.4375	0.0625	0.1875	0.0	0.0	0.0	1.0
replacement	Logistic	5000	14	0.5714285714285714	0.0	0.0	0.42857142857142855	0.0	0.5151515151515151	0.0	0.48484848484848486	0.25	0.375	0.1875	0.1875	0.0	0.0	0.0	1.0
replacement	Logistic	5000	15	0.7857142857142857	0.0	0.0	0.21428571428571427	0.0	0.42424242424242425	0.0	0.5757575757575758	0.5625	0.25	0.0625	0.125	0.0	0.0	0.0	1.0
replacement	Logistic	5000	16	0.6428571428571429	0.0	0.0	0.35714285714285715	0.0	0.45454545454545453	0.0	0.5454545454545454	0.3125	0.4375	0.0625	0.1875	0.0	0.0	0.0	1.0
replacement	Logistic	5000	17	0.6428571428571429	0.0	0.0	0.35714285714285715	0.0	0.3939393939393939	0.0	0.6060606060606061	0.3125	0.125	0.3125	0.25	0.0	0.0	0.0	1.0
replacement	Logistic	5000	18	0.5714285714285714	0.0	0.0	0.42857142857142855	0.0	0.5151515151515151	0.0	0.48484848484848486	0.3125	0.5	0.0	0.1875	0.0	0.0	0.0	1.0
replacement	Logistic	5000	19	0.5714285714285714	0.0	0.0	0.42857142857142855	0.0	0.30303030303030304	0.0	0.696969696969697	0.3125	0.1875	0.3125	0.1875	0.0	0.0	0.0	1.0
replacement	Logistic	5000	20	0.6428571428571429	0.0	0.0	0.35714285714285715	0.0	0.5151515151515151	0.0	0.48484848484848486	0.25	0.375	0.1875	0.1875	0.0	0.0	0.0	1.0
replacement	Logistic	5000	21	0.6428571428571429	0.0	0.0	0.35714285714285715	0.0	0.3333333333333333	0.0	0.6666666666666666	0.375	0.375	0.0625	0.1875	0.0	0.0	0.0	1.0
replacement	Logistic	5000	22	0.6428571428571429	0.0	0.0	0.35714285714285715	0.0	0.45454545454545453	0.0	0.5454545454545454	0.375	0.4375	0.0	0.1875	0.0	0.0	0.0	1.0
replacement	Logistic	5000	23	0.7142857142857143	0.0	0.0	0.2857142857142857	0.0	0.5757575757575758	0.0	0.42424242424242425	0.3125	0.4375	0.0625	0.1875	0.0	0.0	0.0	1.0
replacement	Logistic	5000	24	0.6428571428571429	0.0	0.0	0.35714285714285715	0.0	0.7272727272727273	0.0	0.2727272727272727	0.25	0.375	0.1875	0.1875	0.0	0.0	0.0	1.0
replacement	Logistic	5000	25	0.6428571428571429	0.0	0.0	0.35714285714285715	0.0	0.3333333333333333	0.0	0.6666666666666666	0.375	0.3125	0.0625	0.25	0.0	0.0	0.0	1.0
replacement	KNN	max	1	0.9285714285714286	0.0	0.0	0.07142857142857142	0.0	0.2727272727272727	0.0	0.7272727272727273	0.25	0.3125	0.1875	0.25	0.13636363636363635	0.0	0.0	0.8636363636363636
replacement	KNN	max	2	0.7142857142857143	0.0	0.0	0.2857142857142857	0.0	0.3333333333333333	0.0	0.6666666666666666	0.3125	0.25	0.25	0.1875	0.045454545454545456	0.0	0.0	0.9545454545454546
replacement	KNN	max	3	0.9285714285714286	0.0	0.0	0.07142857142857142	0.0	0.48484848484848486	0.0	0.5151515151515151	0.375	0.3125	0.25	0.0625	0.13636363636363635	0.0	0.0	0.8636363636363636
replacement	KNN	max	4	0.7857142857142857	0.0	0.0	0.21428571428571427	0.0	0.42424242424242425	0.0	0.5757575757575758	0.3125	0.25	0.25	0.1875	0.13636363636363635	0.0	0.0	0.8636363636363636
replacement	KNN	max	5	1.0	0.0	0.0	0.0	0.0	0.24242424242424243	0.0	0.7575757575757576	0.25	0.375	0.1875	0.1875	0.13636363636363635	0.0	0.0	0.8636363636363636
replacement	KNN	max	6	0.8571428571428571	0.0	0.0	0.14285714285714285	0.0	0.48484848484848486	0.0	0.5151515151515151	0.25	0.3125	0.3125	0.125	0.09090909090909091	0.0	0.0	0.9090909090909091
replacement	KNN	max	7	1.0	0.0	0.0	0.0	0.0	0.2727272727272727	0.0	0.7272727272727273	0.3125	0.375	0.1875	0.125	0.13636363636363635	0.0	0.0	0.8636363636363636
replacement	KNN	max	8	0.5714285714285714	0.0	0.0	0.42857142857142855	0.0	0.5151515151515151	0.0	0.48484848484848486	0.125	0.3125	0.3125	0.25	0.09090909090909091	0.0	0.0	0.9090909090909091
replacement	KNN	max	9	0.8571428571428571	0.0	0.0	0.14285714285714285	0.0	0.30303030303030304	0.0	0.696969696969697	0.25	0.25	0.3125	0.1875	0.13636363636363635	0.0	0.0	0.8636363636363636
replacement	KNN	max	10	0.5714285714285714	0.0	0.0	0.42857142857142855	0.0	0.3939393939393939	0.0	0.6060606060606061	0.25	0.25	0.3125	0.1875	0.045454545454545456	0.0	0.0	0.9545454545454546
replacement	KNN	max	11	0.7857142857142857	0.0	0.0	0.21428571428571427	0.0	0.3939393939393939	0.0	0.6060606060606061	0.25	0.3125	0.3125	0.125	0.09090909090909091	0.0	0.0	0.9090909090909091
replacement	KNN	max	12	0.7142857142857143	0.0	0.0	0.2857142857142857	0.0	0.2727272727272727	0.0	0.7272727272727273	0.3125	0.3125	0.1875	0.1875	0.09090909090909091	0.0	0.0	0.9090909090909091
replacement	KNN	max	13	0.7857142857142857	0.0	0.0	0.21428571428571427	0.0	0.30303030303030304	0.0	0.696969696969697	0.125	0.375	0.3125	0.1875	0.045454545454545456	0.0	0.0	0.9545454545454546
replacement	KNN	max	14	0.8571428571428571	0.0	0.0	0.14285714285714285	0.0	0.5454545454545454	0.0	0.45454545454545453	0.25	0.4375	0.25	0.0625	0.13636363636363635	0.0	0.0	0.8636363636363636
replacement	KNN	max	15	0.9285714285714286	0.0	0.0	0.07142857142857142	0.0	0.36363636363636365	0.0	0.6363636363636364	0.25	0.3125	0.3125	0.125	0.13636363636363635	0.0	0.0	0.8636363636363636
replacement	KNN	max	16	0.7857142857142857	0.0	0.0	0.21428571428571427	0.0	0.36363636363636365	0.0	0.6363636363636364	0.25	0.4375	0.1875	0.125	0.09090909090909091	0.0	0.0	0.9090909090909091
replacement	KNN	max	17	0.7857142857142857	0.0	0.0	0.21428571428571427	0.0	0.5151515151515151	0.0	0.48484848484848486	0.25	0.3125	0.1875	0.25	0.09090909090909091	0.0	0.0	0.9090909090909091
replacement	KNN	max	18	0.9285714285714286	0.0	0.0	0.07142857142857142	0.0	0.2727272727272727	0.0	0.7272727272727273	0.3125	0.4375	0.125	0.125	0.09090909090909091	0.0	0.0	0.9090909090909091
replacement	KNN	max	19	0.7142857142857143	0.0	0.0	0.2857142857142857	0.0	0.48484848484848486	0.0	0.5151515151515151	0.25	0.25	0.25	0.25	0.09090909090909091	0.0	0.0	0.9090909090909091
replacement	KNN	max	20	0.7857142857142857	0.0	0.0	0.21428571428571427	0.0	0.30303030303030304	0.0	0.696969696969697	0.25	0.3125	0.25	0.1875	0.13636363636363635	0.0	0.0	0.8636363636363636
replacement	KNN	max	21	0.7857142857142857	0.0	0.0	0.21428571428571427	0.0	0.3939393939393939	0.0	0.6060606060606061	0.25	0.3125	0.1875	0.25	0.13636363636363635	0.0	0.0	0.8636363636363636
replacement	KNN	max	22	0.8571428571428571	0.0	0.0	0.14285714285714285	0.0	0.36363636363636365	0.0	0.6363636363636364	0.25	0.4375	0.125	0.1875	0.09090909090909091	0.0	0.0	0.9090909090909091
replacement	KNN	max	23	0.6428571428571429	0.0	0.0	0.35714285714285715	0.0	0.48484848484848486	0.0	0.5151515151515151	0.3125	0.1875	0.25	0.25	0.09090909090909091	0.0	0.0	0.9090909090909091
replacement	KNN	max	24	0.7142857142857143	0.0	0.0	0.2857142857142857	0.0	0.36363636363636365	0.0	0.6363636363636364	0.3125	0.375	0.1875	0.125	0.09090909090909091	0.0	0.0	0.9090909090909091
replacement	KNN	max	25	0.8571428571428571	0.0	0.0	0.14285714285714285	0.0	0.45454545454545453	0.0	0.5454545454545454	0.1875	0.3125	0.375	0.125	0.09090909090909091	0.0	0.0	0.9090909090909091
replacement	KNN	500	1	0.8571428571428571	0.0	0.0	0.14285714285714285	0.0	0.48484848484848486	0.0	0.5151515151515151	0.25	0.4375	0.1875	0.125	0.13636363636363635	0.0	0.0	0.8636363636363636
replacement	KNN	500	2	0.5	0.0	0.0	0.5	0.0	0.5454545454545454	0.0	0.45454545454545453	0.3125	0.3125	0.1875	0.1875	0.045454545454545456	0.0	0.0	0.9545454545454546
replacement	KNN	500	3	0.6428571428571429	0.0	0.0	0.35714285714285715	0.0	0.48484848484848486	0.0	0.5151515151515151	0.25	0.1875	0.25	0.3125	0.13636363636363635	0.0	0.0	0.8636363636363636
replacement	KNN	500	4	0.7142857142857143	0.0	0.0	0.2857142857142857	0.0	0.48484848484848486	0.0	0.5151515151515151	0.3125	0.375	0.1875	0.125	0.13636363636363635	0.0	0.0	0.8636363636363636
replacement	KNN	500	5	0.8571428571428571	0.0	0.0	0.14285714285714285	0.0	0.5151515151515151	0.0	0.48484848484848486	0.25	0.375	0.25	0.125	0.13636363636363635	0.0	0.0	0.8636363636363636
replacement	KNN	500	6	0.7142857142857143	0.0	0.0	0.2857142857142857	0.0	0.45454545454545453	0.0	0.5454545454545454	0.25	0.3125	0.3125	0.125	0.13636363636363635	0.0	0.0	0.8636363636363636
replacement	KNN	500	7	0.7857142857142857	0.0	0.0	0.21428571428571427	0.0	0.45454545454545453	0.0	0.5454545454545454	0.25	0.3125	0.25	0.1875	0.13636363636363635	0.0	0.0	0.8636363636363636
replacement	KNN	500	8	0.7142857142857143	0.0	0.0	0.2857142857142857	0.0	0.6363636363636364	0.0	0.36363636363636365	0.3125	0.375	0.125	0.1875	0.13636363636363635	0.0	0.0	0.8636363636363636
replacement	KNN	500	9	0.6428571428571429	0.0	0.0	0.35714285714285715	0.0	0.45454545454545453	0.0	0.5454545454545454	0.3125	0.375	0.1875	0.125	0.13636363636363635	0.0	0.0	0.8636363636363636
replacement	KNN	500	10	0.42857142857142855	0.0	0.0	0.5714285714285714	0.0	0.48484848484848486	0.0	0.5151515151515151	0.3125	0.375	0.1875	0.125	0.045454545454545456	0.0	0.0	0.9545454545454546
replacement	KNN	500	11	0.8571428571428571	0.0	0.0	0.14285714285714285	0.0	0.5151515151515151	0.0	0.48484848484848486	0.1875	0.3125	0.3125	0.1875	0.13636363636363635	0.0	0.0	0.8636363636363636
replacement	KNN	500	12	0.5714285714285714	0.0	0.0	0.42857142857142855	0.0	0.36363636363636365	0.0	0.6363636363636364	0.3125	0.3125	0.1875	0.1875	0.09090909090909091	0.0	0.0	0.9090909090909091
replacement	KNN	500	13	0.7142857142857143	0.0	0.0	0.2857142857142857	0.0	0.45454545454545453	0.0	0.5454545454545454	0.3125	0.375	0.1875	0.125	0.13636363636363635	0.0	0.0	0.8636363636363636
replacement	KNN	500	14	0.7857142857142857	0.0	0.0	0.21428571428571427	0.0	0.5151515151515151	0.0	0.48484848484848486	0.3125	0.375	0.1875	0.125	0.13636363636363635	0.0	0.0	0.8636363636363636
replacement	KNN	500	15	0.7142857142857143	0.0	0.0	0.2857142857142857	0.0	0.45454545454545453	0.0	0.5454545454545454	0.25	0.3125	0.25	0.1875	0.13636363636363635	0.0	0.0	0.8636363636363636
replacement	KNN	500	16	0.7142857142857143	0.0	0.0	0.2857142857142857	0.0	0.5151515151515151	0.0	0.48484848484848486	0.25	0.3125	0.3125	0.125	0.09090909090909091	0.0	0.0	0.9090909090909091
replacement	KNN	500	17	0.7142857142857143	0.0	0.0	0.2857142857142857	0.0	0.5151515151515151	0.0	0.48484848484848486	0.3125	0.3125	0.25	0.125	0.13636363636363635	0.0	0.0	0.8636363636363636
replacement	KNN	500	18	0.8571428571428571	0.0	0.0	0.14285714285714285	0.0	0.42424242424242425	0.0	0.5757575757575758	0.25	0.3125	0.25	0.1875	0.13636363636363635	0.0	0.0	0.8636363636363636
replacement	KNN	500	19	0.6428571428571429	0.0	0.0	0.35714285714285715	0.0	0.5454545454545454	0.0	0.45454545454545453	0.3125	0.3125	0.1875	0.1875	0.13636363636363635	0.0	0.0	0.8636363636363636
replacement	KNN	500	20	0.6428571428571429	0.0	0.0	0.35714285714285715	0.0	0.6666666666666666	0.0	0.3333333333333333	0.25	0.375	0.25	0.125	0.13636363636363635	0.0	0.0	0.8636363636363636
replacement	KNN	500	21	0.5714285714285714	0.0	0.0	0.42857142857142855	0.0	0.45454545454545453	0.0	0.5454545454545454	0.25	0.3125	0.3125	0.125	0.09090909090909091	0.0	0.0	0.9090909090909091
replacement	KNN	500	22	0.5	0.0	0.0	0.5	0.0	0.3939393939393939	0.0	0.6060606060606061	0.3125	0.4375	0.125	0.125	0.09090909090909091	0.0	0.0	0.9090909090909091
replacement	KNN	500	23	0.7857142857142857	0.0	0.0	0.21428571428571427	0.0	0.48484848484848486	0.0	0.5151515151515151	0.3125	0.3125	0.1875	0.1875	0.13636363636363635	0.0	0.0	0.8636363636363636
replacement	KNN	500	24	0.7857142857142857	0.0	0.0	0.21428571428571427	0.0	0.36363636363636365	0.0	0.6363636363636364	0.25	0.3125	0.25	0.1875	0.13636363636363635	0.0	0.0	0.8636363636363636
[truncated: 626 more rows]
