# Supplementary material for: Phenotype driven data augmentation methods for transcriptomic data
Source: Bioinform Adv. 2025 May 23;5(1):vbaf124. doi: 10.1093/bioadv/vbaf124 (PMC12141816; doi:10.1093/bioadv/vbaf124)
Supplement: vbaf124_Supplementary_Data [file vbaf124_supplementary_data.zip › EPICC_confusion_matrices.csv]

Sampling Method	Model	Class-Size	Split	True CMS1 - Pred CMS1	True CMS1 - Pred CMS2	True CMS1 - Pred CMS3	True CMS1 - Pred CMS4	True CMS2 - Pred CMS1	True CMS2 - Pred CMS2	True CMS2 - Pred CMS3	True CMS2 - Pred CMS4	True CMS3 - Pred CMS1	True CMS3 - Pred CMS2	True CMS3 - Pred CMS3	True CMS3 - Pred CMS4	True CMS4 - Pred CMS1	True CMS4 - Pred CMS2	True CMS4 - Pred CMS3	True CMS4 - Pred CMS4
poisson	Logistic	max	1	0.32142857142857145	0.03571428571428571	0.6071428571428571	0.03571428571428571	0.03529411764705882	0.8705882352941177	0.09411764705882353	0.0	0.0	0.0	1.0	0.0	0.125	0.375	0.0	0.5
poisson	Logistic	max	2	0.42857142857142855	0.10714285714285714	0.42857142857142855	0.03571428571428571	0.023529411764705882	0.9647058823529412	0.011764705882352941	0.0	0.0	0.0	1.0	0.0	0.125	0.75	0.0	0.125
poisson	Logistic	max	3	0.32142857142857145	0.0	0.6428571428571429	0.03571428571428571	0.0	0.9764705882352941	0.023529411764705882	0.0	0.0	0.0	1.0	0.0	0.0	0.625	0.0	0.375
poisson	Logistic	max	4	0.35714285714285715	0.03571428571428571	0.5714285714285714	0.03571428571428571	0.011764705882352941	0.9882352941176471	0.0	0.0	0.0	0.0	1.0	0.0	0.0	0.625	0.0	0.375
poisson	Logistic	max	5	0.5	0.14285714285714285	0.32142857142857145	0.03571428571428571	0.023529411764705882	0.9411764705882353	0.03529411764705882	0.0	0.0	0.0	1.0	0.0	0.125	0.25	0.0	0.625
poisson	Logistic	max	6	0.39285714285714285	0.0	0.5	0.10714285714285714	0.023529411764705882	0.9294117647058824	0.047058823529411764	0.0	0.0	0.0	1.0	0.0	0.0	0.625	0.0	0.375
poisson	Logistic	max	7	0.14285714285714285	0.17857142857142858	0.6071428571428571	0.07142857142857142	0.0	0.9529411764705882	0.047058823529411764	0.0	0.0	0.0	1.0	0.0	0.0	0.625	0.0	0.375
poisson	Logistic	max	8	0.14285714285714285	0.10714285714285714	0.7142857142857143	0.03571428571428571	0.0	0.8941176470588236	0.10588235294117647	0.0	0.0	0.0	1.0	0.0	0.0	0.625	0.0	0.375
poisson	Logistic	max	9	0.2857142857142857	0.25	0.39285714285714285	0.07142857142857142	0.0	1.0	0.0	0.0	0.0	0.0	1.0	0.0	0.0	0.375	0.0	0.625
poisson	Logistic	max	10	0.32142857142857145	0.0	0.6428571428571429	0.03571428571428571	0.023529411764705882	0.8588235294117647	0.11764705882352941	0.0	0.0	0.0	1.0	0.0	0.125	0.625	0.0	0.25
poisson	Logistic	max	11	0.10714285714285714	0.21428571428571427	0.6071428571428571	0.07142857142857142	0.0	0.9294117647058824	0.07058823529411765	0.0	0.0	0.0	1.0	0.0	0.0	0.625	0.0	0.375
poisson	Logistic	max	12	0.35714285714285715	0.10714285714285714	0.5	0.03571428571428571	0.023529411764705882	0.8705882352941177	0.10588235294117647	0.0	0.0	0.0	1.0	0.0	0.125	0.125	0.0	0.75
poisson	Logistic	max	13	0.35714285714285715	0.07142857142857142	0.5357142857142857	0.03571428571428571	0.011764705882352941	0.9529411764705882	0.03529411764705882	0.0	0.0	0.0	1.0	0.0	0.125	0.375	0.0	0.5
poisson	Logistic	max	14	0.5	0.21428571428571427	0.25	0.03571428571428571	0.011764705882352941	0.9882352941176471	0.0	0.0	0.0	0.0	1.0	0.0	0.125	0.5	0.0	0.375
poisson	Logistic	max	15	0.17857142857142858	0.03571428571428571	0.75	0.03571428571428571	0.0	0.9764705882352941	0.023529411764705882	0.0	0.0	0.0	1.0	0.0	0.0	0.5	0.0	0.5
poisson	Logistic	max	16	0.42857142857142855	0.14285714285714285	0.39285714285714285	0.03571428571428571	0.0	0.9882352941176471	0.011764705882352941	0.0	0.0	0.0	1.0	0.0	0.125	0.625	0.0	0.25
poisson	Logistic	max	17	0.6071428571428571	0.10714285714285714	0.25	0.03571428571428571	0.03529411764705882	0.8823529411764706	0.08235294117647059	0.0	0.0	0.0	1.0	0.0	0.125	0.75	0.0	0.125
poisson	Logistic	max	18	0.35714285714285715	0.03571428571428571	0.5714285714285714	0.03571428571428571	0.03529411764705882	0.7764705882352941	0.18823529411764706	0.0	0.0	0.0	1.0	0.0	0.0	0.625	0.0	0.375
poisson	Logistic	max	19	0.10714285714285714	0.10714285714285714	0.75	0.03571428571428571	0.011764705882352941	0.9529411764705882	0.03529411764705882	0.0	0.0	0.0	1.0	0.0	0.0	0.25	0.0	0.75
poisson	Logistic	max	20	0.39285714285714285	0.0	0.5714285714285714	0.03571428571428571	0.0	0.9647058823529412	0.03529411764705882	0.0	0.0	0.0	1.0	0.0	0.0	0.5	0.0	0.5
poisson	Logistic	max	21	0.5	0.03571428571428571	0.42857142857142855	0.03571428571428571	0.011764705882352941	0.9529411764705882	0.03529411764705882	0.0	0.0	0.0	1.0	0.0	0.0	0.625	0.0	0.375
poisson	Logistic	max	22	0.25	0.17857142857142858	0.5	0.07142857142857142	0.023529411764705882	0.9176470588235294	0.058823529411764705	0.0	0.0	0.0	1.0	0.0	0.0	0.25	0.0	0.75
poisson	Logistic	max	23	0.25	0.0	0.7142857142857143	0.03571428571428571	0.0	0.9882352941176471	0.011764705882352941	0.0	0.0	0.0	1.0	0.0	0.0	0.625	0.0	0.375
poisson	Logistic	max	24	0.25	0.21428571428571427	0.5	0.03571428571428571	0.0	0.9882352941176471	0.011764705882352941	0.0	0.0	0.0	1.0	0.0	0.0	0.625	0.0	0.375
poisson	Logistic	max	25	0.4642857142857143	0.0	0.5	0.03571428571428571	0.023529411764705882	0.9294117647058824	0.047058823529411764	0.0	0.0	0.0	1.0	0.0	0.125	0.625	0.0	0.25
gamma_poisson	Logistic	max	1	0.10714285714285714	0.03571428571428571	0.8214285714285714	0.03571428571428571	0.011764705882352941	0.9294117647058824	0.058823529411764705	0.0	0.0	0.0	1.0	0.0	0.0	0.375	0.0	0.625
gamma_poisson	Logistic	max	2	0.35714285714285715	0.0	0.6071428571428571	0.03571428571428571	0.023529411764705882	0.8705882352941177	0.10588235294117647	0.0	0.0	0.0	1.0	0.0	0.0	0.25	0.0	0.75
gamma_poisson	Logistic	max	3	0.21428571428571427	0.0	0.75	0.03571428571428571	0.0	0.9058823529411765	0.09411764705882353	0.0	0.0	0.0	1.0	0.0	0.0	0.625	0.0	0.375
gamma_poisson	Logistic	max	4	0.17857142857142858	0.14285714285714285	0.6428571428571429	0.03571428571428571	0.0	0.9882352941176471	0.011764705882352941	0.0	0.0	0.0	1.0	0.0	0.0	0.75	0.0	0.25
gamma_poisson	Logistic	max	5	0.5714285714285714	0.07142857142857142	0.2857142857142857	0.07142857142857142	0.023529411764705882	0.9411764705882353	0.03529411764705882	0.0	0.0	0.0	1.0	0.0	0.0	0.125	0.0	0.875
gamma_poisson	Logistic	max	6	0.32142857142857145	0.0	0.6071428571428571	0.07142857142857142	0.011764705882352941	0.9176470588235294	0.07058823529411765	0.0	0.0	0.0	1.0	0.0	0.0	0.375	0.0	0.625
gamma_poisson	Logistic	max	7	0.21428571428571427	0.0	0.6071428571428571	0.17857142857142858	0.0	0.8823529411764706	0.11764705882352941	0.0	0.0	0.0	1.0	0.0	0.0	0.125	0.0	0.875
gamma_poisson	Logistic	max	8	0.2857142857142857	0.0	0.6785714285714286	0.03571428571428571	0.0	0.8	0.2	0.0	0.0	0.0	1.0	0.0	0.0	0.5	0.0	0.5
gamma_poisson	Logistic	max	9	0.35714285714285715	0.0	0.6071428571428571	0.03571428571428571	0.0	0.9411764705882353	0.058823529411764705	0.0	0.0	0.0	1.0	0.0	0.0	0.375	0.0	0.625
gamma_poisson	Logistic	max	10	0.35714285714285715	0.03571428571428571	0.5714285714285714	0.03571428571428571	0.011764705882352941	0.9647058823529412	0.023529411764705882	0.0	0.0	0.0	1.0	0.0	0.0	0.5	0.0	0.5
gamma_poisson	Logistic	max	11	0.42857142857142855	0.10714285714285714	0.39285714285714285	0.07142857142857142	0.0	0.9647058823529412	0.03529411764705882	0.0	0.0	0.0	1.0	0.0	0.0	0.625	0.0	0.375
gamma_poisson	Logistic	max	12	0.14285714285714285	0.0	0.8214285714285714	0.03571428571428571	0.0	0.8352941176470589	0.16470588235294117	0.0	0.0	0.0	1.0	0.0	0.0	0.375	0.0	0.625
gamma_poisson	Logistic	max	13	0.42857142857142855	0.0	0.5357142857142857	0.03571428571428571	0.023529411764705882	0.8823529411764706	0.09411764705882353	0.0	0.0	0.0	1.0	0.0	0.125	0.125	0.0	0.75
gamma_poisson	Logistic	max	14	0.39285714285714285	0.0	0.5714285714285714	0.03571428571428571	0.023529411764705882	0.9294117647058824	0.047058823529411764	0.0	0.0	0.0	1.0	0.0	0.125	0.5	0.0	0.375
gamma_poisson	Logistic	max	15	0.32142857142857145	0.0	0.6428571428571429	0.03571428571428571	0.023529411764705882	0.8588235294117647	0.11764705882352941	0.0	0.0	0.0	1.0	0.0	0.0	0.5	0.0	0.5
gamma_poisson	Logistic	max	16	0.17857142857142858	0.0	0.7857142857142857	0.03571428571428571	0.0	0.9294117647058824	0.07058823529411765	0.0	0.0	0.0	1.0	0.0	0.0	0.375	0.0	0.625
gamma_poisson	Logistic	max	17	0.32142857142857145	0.0	0.6428571428571429	0.03571428571428571	0.011764705882352941	0.7647058823529411	0.2235294117647059	0.0	0.0	0.0	1.0	0.0	0.0	0.25	0.0	0.75
gamma_poisson	Logistic	max	18	0.2857142857142857	0.0	0.6428571428571429	0.07142857142857142	0.0	0.8352941176470589	0.16470588235294117	0.0	0.0	0.0	1.0	0.0	0.0	0.125	0.0	0.875
gamma_poisson	Logistic	max	19	0.21428571428571427	0.0	0.75	0.03571428571428571	0.0	0.8941176470588236	0.10588235294117647	0.0	0.0	0.0	1.0	0.0	0.0	0.25	0.0	0.75
gamma_poisson	Logistic	max	20	0.5	0.0	0.42857142857142855	0.07142857142857142	0.023529411764705882	0.9529411764705882	0.023529411764705882	0.0	0.0	0.0	1.0	0.0	0.0	0.25	0.0	0.75
gamma_poisson	Logistic	max	21	0.35714285714285715	0.03571428571428571	0.5714285714285714	0.03571428571428571	0.011764705882352941	0.8941176470588236	0.09411764705882353	0.0	0.0	0.0	1.0	0.0	0.0	0.5	0.0	0.5
gamma_poisson	Logistic	max	22	0.42857142857142855	0.07142857142857142	0.4642857142857143	0.03571428571428571	0.0	0.9882352941176471	0.011764705882352941	0.0	0.0	0.0	1.0	0.0	0.0	0.25	0.0	0.75
gamma_poisson	Logistic	max	23	0.2857142857142857	0.0	0.6428571428571429	0.07142857142857142	0.011764705882352941	0.9764705882352941	0.011764705882352941	0.0	0.0	0.0	1.0	0.0	0.0	0.5	0.0	0.5
gamma_poisson	Logistic	max	24	0.25	0.0	0.6785714285714286	0.07142857142857142	0.0	0.9176470588235294	0.08235294117647059	0.0	0.0	0.0	1.0	0.0	0.0	0.5	0.0	0.5
gamma_poisson	Logistic	max	25	0.25	0.0	0.75	0.0	0.0	0.8117647058823529	0.18823529411764706	0.0	0.0	0.0	1.0	0.0	0.0	0.625	0.0	0.375
local_crossover	Logistic	max	1	0.42857142857142855	0.0	0.4642857142857143	0.10714285714285714	0.03529411764705882	0.8705882352941177	0.08235294117647059	0.011764705882352941	0.0	0.0	1.0	0.0	0.0	0.125	0.0	0.875
local_crossover	Logistic	max	2	0.6071428571428571	0.0	0.32142857142857145	0.07142857142857142	0.0	1.0	0.0	0.0	0.0	0.0	1.0	0.0	0.0	0.0	0.0	1.0
local_crossover	Logistic	max	3	0.21428571428571427	0.0	0.6785714285714286	0.10714285714285714	0.011764705882352941	0.8941176470588236	0.09411764705882353	0.0	0.0	0.0	1.0	0.0	0.0	0.5	0.0	0.5
local_crossover	Logistic	max	4	0.4642857142857143	0.0	0.42857142857142855	0.10714285714285714	0.011764705882352941	0.9882352941176471	0.0	0.0	0.0	0.0	1.0	0.0	0.0	0.375	0.0	0.625
local_crossover	Logistic	max	5	0.2857142857142857	0.0	0.5	0.21428571428571427	0.023529411764705882	0.8705882352941177	0.08235294117647059	0.023529411764705882	0.0	0.0	1.0	0.0	0.0	0.0	0.0	1.0
local_crossover	Logistic	max	6	0.39285714285714285	0.03571428571428571	0.35714285714285715	0.21428571428571427	0.011764705882352941	0.9529411764705882	0.03529411764705882	0.0	0.0	0.0	1.0	0.0	0.0	0.25	0.0	0.75
local_crossover	Logistic	max	7	0.32142857142857145	0.07142857142857142	0.4642857142857143	0.14285714285714285	0.03529411764705882	0.8823529411764706	0.07058823529411765	0.011764705882352941	0.0	0.0	1.0	0.0	0.0	0.125	0.0	0.875
local_crossover	Logistic	max	8	0.32142857142857145	0.0	0.6428571428571429	0.03571428571428571	0.023529411764705882	0.788235294117647	0.18823529411764706	0.0	0.0	0.0	1.0	0.0	0.0	0.0	0.0	1.0
local_crossover	Logistic	max	9	0.35714285714285715	0.03571428571428571	0.5	0.10714285714285714	0.023529411764705882	0.9647058823529412	0.011764705882352941	0.0	0.0	0.0	1.0	0.0	0.0	0.25	0.0	0.75
local_crossover	Logistic	max	10	0.5	0.03571428571428571	0.42857142857142855	0.03571428571428571	0.011764705882352941	0.9647058823529412	0.023529411764705882	0.0	0.0	0.0	1.0	0.0	0.0	0.5	0.0	0.5
local_crossover	Logistic	max	11	0.5	0.07142857142857142	0.25	0.17857142857142858	0.03529411764705882	0.9411764705882353	0.011764705882352941	0.011764705882352941	0.058823529411764705	0.0	0.9411764705882353	0.0	0.0	0.0	0.0	1.0
local_crossover	Logistic	max	12	0.2857142857142857	0.0	0.5714285714285714	0.14285714285714285	0.023529411764705882	0.8588235294117647	0.09411764705882353	0.023529411764705882	0.0	0.0	1.0	0.0	0.0	0.0	0.0	1.0
local_crossover	Logistic	max	13	0.42857142857142855	0.0	0.5357142857142857	0.03571428571428571	0.023529411764705882	0.8823529411764706	0.09411764705882353	0.0	0.0	0.0	1.0	0.0	0.0	0.125	0.0	0.875
local_crossover	Logistic	max	14	0.5357142857142857	0.07142857142857142	0.14285714285714285	0.25	0.023529411764705882	0.9529411764705882	0.0	0.023529411764705882	0.0	0.0	1.0	0.0	0.0	0.0	0.0	1.0
local_crossover	Logistic	max	15	0.42857142857142855	0.0	0.5357142857142857	0.03571428571428571	0.011764705882352941	0.9294117647058824	0.058823529411764705	0.0	0.0	0.0	1.0	0.0	0.0	0.25	0.0	0.75
local_crossover	Logistic	max	16	0.32142857142857145	0.10714285714285714	0.4642857142857143	0.10714285714285714	0.0	1.0	0.0	0.0	0.0	0.058823529411764705	0.9411764705882353	0.0	0.0	0.5	0.0	0.5
local_crossover	Logistic	max	17	0.35714285714285715	0.0	0.5714285714285714	0.07142857142857142	0.011764705882352941	0.8941176470588236	0.09411764705882353	0.0	0.0	0.0	1.0	0.0	0.0	0.375	0.0	0.625
local_crossover	Logistic	max	18	0.5	0.10714285714285714	0.32142857142857145	0.07142857142857142	0.023529411764705882	0.9176470588235294	0.058823529411764705	0.0	0.0	0.0	1.0	0.0	0.0	0.625	0.0	0.375
local_crossover	Logistic	max	19	0.17857142857142858	0.10714285714285714	0.4642857142857143	0.25	0.011764705882352941	0.9529411764705882	0.03529411764705882	0.0	0.0	0.0	1.0	0.0	0.0	0.125	0.0	0.875
local_crossover	Logistic	max	20	0.4642857142857143	0.03571428571428571	0.35714285714285715	0.14285714285714285	0.011764705882352941	0.9764705882352941	0.011764705882352941	0.0	0.0	0.0	1.0	0.0	0.0	0.25	0.0	0.75
local_crossover	Logistic	max	21	0.32142857142857145	0.0	0.42857142857142855	0.25	0.011764705882352941	0.9176470588235294	0.07058823529411765	0.0	0.058823529411764705	0.0	0.9411764705882353	0.0	0.0	0.0	0.0	1.0
local_crossover	Logistic	max	22	0.39285714285714285	0.0	0.5714285714285714	0.03571428571428571	0.03529411764705882	0.8470588235294118	0.11764705882352941	0.0	0.0	0.0	1.0	0.0	0.0	0.0	0.0	1.0
local_crossover	Logistic	max	23	0.5	0.0	0.4642857142857143	0.03571428571428571	0.03529411764705882	0.9176470588235294	0.03529411764705882	0.011764705882352941	0.0	0.0	1.0	0.0	0.0	0.5	0.0	0.5
local_crossover	Logistic	max	24	0.35714285714285715	0.07142857142857142	0.42857142857142855	0.14285714285714285	0.03529411764705882	0.8941176470588236	0.058823529411764705	0.011764705882352941	0.0	0.0	1.0	0.0	0.0	0.125	0.0	0.875
local_crossover	Logistic	max	25	0.5357142857142857	0.0	0.39285714285714285	0.07142857142857142	0.047058823529411764	0.8823529411764706	0.058823529411764705	0.011764705882352941	0.0	0.0	1.0	0.0	0.0	0.0	0.0	1.0
global_crossover	Logistic	max	1	0.42857142857142855	0.03571428571428571	0.35714285714285715	0.17857142857142858	0.03529411764705882	0.8705882352941177	0.08235294117647059	0.011764705882352941	0.0	0.0	1.0	0.0	0.0	0.375	0.0	0.625
global_crossover	Logistic	max	2	0.25	0.0	0.6428571428571429	0.10714285714285714	0.03529411764705882	0.8588235294117647	0.10588235294117647	0.0	0.0	0.0	1.0	0.0	0.0	0.25	0.0	0.75
global_crossover	Logistic	max	3	0.21428571428571427	0.0	0.6428571428571429	0.14285714285714285	0.023529411764705882	0.9176470588235294	0.047058823529411764	0.011764705882352941	0.0	0.0	1.0	0.0	0.0	0.375	0.0	0.625
global_crossover	Logistic	max	4	0.4642857142857143	0.14285714285714285	0.2857142857142857	0.10714285714285714	0.023529411764705882	0.9647058823529412	0.011764705882352941	0.0	0.0	0.0	1.0	0.0	0.0	0.375	0.0	0.625
global_crossover	Logistic	max	5	0.6071428571428571	0.14285714285714285	0.17857142857142858	0.07142857142857142	0.03529411764705882	0.9176470588235294	0.047058823529411764	0.0	0.0	0.0	1.0	0.0	0.0	0.125	0.0	0.875
global_crossover	Logistic	max	6	0.32142857142857145	0.0	0.5357142857142857	0.14285714285714285	0.023529411764705882	0.8941176470588236	0.08235294117647059	0.0	0.0	0.0	1.0	0.0	0.0	0.125	0.0	0.875
global_crossover	Logistic	max	7	0.39285714285714285	0.03571428571428571	0.42857142857142855	0.14285714285714285	0.03529411764705882	0.8941176470588236	0.058823529411764705	0.011764705882352941	0.0	0.0	1.0	0.0	0.0	0.5	0.0	0.5
global_crossover	Logistic	max	8	0.07142857142857142	0.03571428571428571	0.8214285714285714	0.07142857142857142	0.03529411764705882	0.7764705882352941	0.18823529411764706	0.0	0.0	0.0	1.0	0.0	0.0	0.5	0.0	0.5
global_crossover	Logistic	max	9	0.35714285714285715	0.03571428571428571	0.32142857142857145	0.2857142857142857	0.047058823529411764	0.8941176470588236	0.03529411764705882	0.023529411764705882	0.0	0.0	0.9411764705882353	0.058823529411764705	0.0	0.125	0.0	0.875
global_crossover	Logistic	max	10	0.42857142857142855	0.03571428571428571	0.5	0.03571428571428571	0.023529411764705882	0.9647058823529412	0.0	0.011764705882352941	0.0	0.0	1.0	0.0	0.0	0.125	0.0	0.875
global_crossover	Logistic	max	11	0.17857142857142858	0.0	0.32142857142857145	0.5	0.03529411764705882	0.8941176470588236	0.058823529411764705	0.011764705882352941	0.0	0.0	1.0	0.0	0.0	0.25	0.0	0.75
global_crossover	Logistic	max	12	0.2857142857142857	0.03571428571428571	0.5357142857142857	0.14285714285714285	0.058823529411764705	0.8941176470588236	0.047058823529411764	0.0	0.0	0.0	1.0	0.0	0.0	0.0	0.0	1.0
global_crossover	Logistic	max	13	0.32142857142857145	0.0	0.5714285714285714	0.10714285714285714	0.011764705882352941	0.9647058823529412	0.023529411764705882	0.0	0.0	0.0	1.0	0.0	0.0	0.5	0.0	0.5
global_crossover	Logistic	max	14	0.2857142857142857	0.03571428571428571	0.5	0.17857142857142858	0.047058823529411764	0.9411764705882353	0.011764705882352941	0.0	0.0	0.0	1.0	0.0	0.0	0.625	0.0	0.375
global_crossover	Logistic	max	15	0.14285714285714285	0.0	0.7142857142857143	0.14285714285714285	0.011764705882352941	0.8	0.17647058823529413	0.011764705882352941	0.0	0.0	1.0	0.0	0.0	0.25	0.0	0.75
global_crossover	Logistic	max	16	0.25	0.07142857142857142	0.5	0.17857142857142858	0.023529411764705882	0.9647058823529412	0.011764705882352941	0.0	0.0	0.058823529411764705	0.9411764705882353	0.0	0.0	0.5	0.0	0.5
global_crossover	Logistic	max	17	0.17857142857142858	0.0	0.6428571428571429	0.17857142857142858	0.03529411764705882	0.8705882352941177	0.03529411764705882	0.058823529411764705	0.0	0.0	1.0	0.0	0.0	0.125	0.0	0.875
global_crossover	Logistic	max	18	0.32142857142857145	0.07142857142857142	0.42857142857142855	0.17857142857142858	0.03529411764705882	0.9176470588235294	0.047058823529411764	0.0	0.0	0.0	1.0	0.0	0.0	0.25	0.0	0.75
global_crossover	Logistic	max	19	0.17857142857142858	0.0	0.39285714285714285	0.42857142857142855	0.023529411764705882	0.9058823529411765	0.023529411764705882	0.047058823529411764	0.0	0.0	1.0	0.0	0.0	0.0	0.0	1.0
global_crossover	Logistic	max	20	0.42857142857142855	0.03571428571428571	0.39285714285714285	0.14285714285714285	0.03529411764705882	0.9647058823529412	0.0	0.0	0.0	0.0	1.0	0.0	0.0	0.375	0.0	0.625
global_crossover	Logistic	max	21	0.35714285714285715	0.0	0.42857142857142855	0.21428571428571427	0.09411764705882353	0.8470588235294118	0.058823529411764705	0.0	0.0	0.0	1.0	0.0	0.0	0.25	0.0	0.75
global_crossover	Logistic	max	22	0.07142857142857142	0.0	0.7857142857142857	0.14285714285714285	0.023529411764705882	0.8352941176470589	0.1411764705882353	0.0	0.0	0.0	1.0	0.0	0.0	0.0	0.0	1.0
global_crossover	Logistic	max	23	0.42857142857142855	0.07142857142857142	0.25	0.25	0.03529411764705882	0.9411764705882353	0.0	0.023529411764705882	0.0	0.0	1.0	0.0	0.0	0.125	0.0	0.875
global_crossover	Logistic	max	24	0.25	0.0	0.6071428571428571	0.14285714285714285	0.03529411764705882	0.8470588235294118	0.11764705882352941	0.0	0.0	0.0	1.0	0.0	0.0	0.125	0.0	0.875
global_crossover	Logistic	max	25	0.2857142857142857	0.0	0.5	0.21428571428571427	0.03529411764705882	0.8941176470588236	0.058823529411764705	0.011764705882352941	0.0	0.0	1.0	0.0	0.0	0.5	0.0	0.5
smote	Logistic	max	1	0.35714285714285715	0.10714285714285714	0.5	0.03571428571428571	0.03529411764705882	0.9058823529411765	0.058823529411764705	0.0	0.0	0.0	1.0	0.0	0.0	0.375	0.0	0.625
smote	Logistic	max	2	0.39285714285714285	0.0	0.5714285714285714	0.03571428571428571	0.023529411764705882	0.8588235294117647	0.11764705882352941	0.0	0.0	0.0	1.0	0.0	0.125	0.5	0.0	0.375
smote	Logistic	max	3	0.2857142857142857	0.03571428571428571	0.6428571428571429	0.03571428571428571	0.011764705882352941	0.9647058823529412	0.023529411764705882	0.0	0.0	0.0	1.0	0.0	0.0	0.625	0.0	0.375
smote	Logistic	max	4	0.32142857142857145	0.10714285714285714	0.5357142857142857	0.03571428571428571	0.0	1.0	0.0	0.0	0.0	0.0	1.0	0.0	0.0	0.625	0.0	0.375
smote	Logistic	max	5	0.4642857142857143	0.17857142857142858	0.32142857142857145	0.03571428571428571	0.023529411764705882	0.9411764705882353	0.03529411764705882	0.0	0.0	0.0	1.0	0.0	0.0	0.375	0.0	0.625
smote	Logistic	max	6	0.42857142857142855	0.0	0.5357142857142857	0.03571428571428571	0.03529411764705882	0.9294117647058824	0.03529411764705882	0.0	0.0	0.0	1.0	0.0	0.0	0.375	0.0	0.625
smote	Logistic	max	7	0.14285714285714285	0.25	0.5357142857142857	0.07142857142857142	0.0	0.9764705882352941	0.023529411764705882	0.0	0.0	0.0	1.0	0.0	0.0	0.5	0.0	0.5
smote	Logistic	max	8	0.21428571428571427	0.03571428571428571	0.7142857142857143	0.03571428571428571	0.011764705882352941	0.8470588235294118	0.1411764705882353	0.0	0.0	0.0	1.0	0.0	0.0	0.625	0.0	0.375
smote	Logistic	max	9	0.5714285714285714	0.10714285714285714	0.2857142857142857	0.03571428571428571	0.03529411764705882	0.9529411764705882	0.011764705882352941	0.0	0.0	0.0	1.0	0.0	0.0	0.375	0.0	0.625
smote	Logistic	max	10	0.42857142857142855	0.03571428571428571	0.5	0.03571428571428571	0.023529411764705882	0.9411764705882353	0.03529411764705882	0.0	0.0	0.0	1.0	0.0	0.125	0.5	0.0	0.375
smote	Logistic	max	11	0.42857142857142855	0.17857142857142858	0.35714285714285715	0.03571428571428571	0.0	0.9764705882352941	0.023529411764705882	0.0	0.0	0.0	1.0	0.0	0.0	0.625	0.0	0.375
smote	Logistic	max	12	0.35714285714285715	0.07142857142857142	0.5357142857142857	0.03571428571428571	0.011764705882352941	0.9176470588235294	0.07058823529411765	0.0	0.0	0.0	1.0	0.0	0.0	0.375	0.0	0.625
smote	Logistic	max	13	0.2857142857142857	0.03571428571428571	0.6428571428571429	0.03571428571428571	0.011764705882352941	0.9176470588235294	0.07058823529411765	0.0	0.0	0.0	1.0	0.0	0.125	0.625	0.0	0.25
smote	Logistic	max	14	0.4642857142857143	0.21428571428571427	0.2857142857142857	0.03571428571428571	0.023529411764705882	0.9764705882352941	0.0	0.0	0.0	0.0	1.0	0.0	0.125	0.625	0.0	0.25
smote	Logistic	max	15	0.10714285714285714	0.0	0.8571428571428571	0.03571428571428571	0.0	0.9058823529411765	0.09411764705882353	0.0	0.0	0.0	1.0	0.0	0.0	0.625	0.0	0.375
smote	Logistic	max	16	0.5357142857142857	0.07142857142857142	0.35714285714285715	0.03571428571428571	0.011764705882352941	0.9882352941176471	0.0	0.0	0.0	0.0	1.0	0.0	0.125	0.5	0.0	0.375
smote	Logistic	max	17	0.5	0.0	0.4642857142857143	0.03571428571428571	0.03529411764705882	0.8941176470588236	0.07058823529411765	0.0	0.0	0.0	1.0	0.0	0.0	0.375	0.0	0.625
smote	Logistic	max	18	0.39285714285714285	0.10714285714285714	0.42857142857142855	0.07142857142857142	0.023529411764705882	0.8705882352941177	0.10588235294117647	0.0	0.0	0.0	1.0	0.0	0.0	0.5	0.0	0.5
smote	Logistic	max	19	0.07142857142857142	0.07142857142857142	0.8214285714285714	0.03571428571428571	0.011764705882352941	0.9176470588235294	0.07058823529411765	0.0	0.0	0.0	1.0	0.0	0.0	0.625	0.0	0.375
smote	Logistic	max	20	0.5	0.03571428571428571	0.42857142857142855	0.03571428571428571	0.011764705882352941	0.9764705882352941	0.011764705882352941	0.0	0.0	0.0	1.0	0.0	0.125	0.625	0.0	0.25
smote	Logistic	max	21	0.32142857142857145	0.03571428571428571	0.6071428571428571	0.03571428571428571	0.023529411764705882	0.8941176470588236	0.08235294117647059	0.0	0.0	0.0	1.0	0.0	0.125	0.625	0.0	0.25
smote	Logistic	max	22	0.39285714285714285	0.10714285714285714	0.4642857142857143	0.03571428571428571	0.011764705882352941	0.9647058823529412	0.023529411764705882	0.0	0.0	0.0	1.0	0.0	0.0	0.5	0.0	0.5
smote	Logistic	max	23	0.4642857142857143	0.14285714285714285	0.35714285714285715	0.03571428571428571	0.0	1.0	0.0	0.0	0.058823529411764705	0.0	0.9411764705882353	0.0	0.0	0.625	0.0	0.375
smote	Logistic	max	24	0.21428571428571427	0.25	0.5	0.03571428571428571	0.0	0.9647058823529412	0.03529411764705882	0.0	0.0	0.0	1.0	0.0	0.0	0.625	0.0	0.375
smote	Logistic	max	25	0.5714285714285714	0.03571428571428571	0.39285714285714285	0.0	0.03529411764705882	0.9058823529411765	0.058823529411764705	0.0	0.0	0.0	1.0	0.0	0.0	0.625	0.0	0.375
replacement	Logistic	max	1	0.2857142857142857	0.07142857142857142	0.6071428571428571	0.03571428571428571	0.023529411764705882	0.9294117647058824	0.047058823529411764	0.0	0.0	0.0	1.0	0.0	0.125	0.375	0.0	0.5
replacement	Logistic	max	2	0.5	0.0	0.4642857142857143	0.03571428571428571	0.03529411764705882	0.9176470588235294	0.047058823529411764	0.0	0.0	0.0	1.0	0.0	0.125	0.5	0.0	0.375
replacement	Logistic	max	3	0.2857142857142857	0.03571428571428571	0.6428571428571429	0.03571428571428571	0.0	0.9294117647058824	0.07058823529411765	0.0	0.0	0.0	1.0	0.0	0.0	0.625	0.0	0.375
replacement	Logistic	max	4	0.17857142857142858	0.0	0.7857142857142857	0.03571428571428571	0.0	0.9764705882352941	0.023529411764705882	0.0	0.0	0.0	1.0	0.0	0.0	0.5	0.0	0.5
replacement	Logistic	max	5	0.5357142857142857	0.14285714285714285	0.2857142857142857	0.03571428571428571	0.023529411764705882	0.9411764705882353	0.03529411764705882	0.0	0.0	0.0	1.0	0.0	0.0	0.25	0.0	0.75
replacement	Logistic	max	6	0.32142857142857145	0.0	0.6428571428571429	0.03571428571428571	0.03529411764705882	0.9294117647058824	0.03529411764705882	0.0	0.0	0.0	1.0	0.0	0.0	0.25	0.0	0.75
replacement	Logistic	max	7	0.17857142857142858	0.17857142857142858	0.6071428571428571	0.03571428571428571	0.0	0.9647058823529412	0.03529411764705882	0.0	0.0	0.0	1.0	0.0	0.125	0.5	0.0	0.375
replacement	Logistic	max	8	0.21428571428571427	0.03571428571428571	0.7142857142857143	0.03571428571428571	0.011764705882352941	0.8470588235294118	0.1411764705882353	0.0	0.0	0.0	1.0	0.0	0.0	0.625	0.0	0.375
replacement	Logistic	max	9	0.5	0.14285714285714285	0.25	0.10714285714285714	0.023529411764705882	0.9647058823529412	0.011764705882352941	0.0	0.0	0.0	1.0	0.0	0.0	0.25	0.0	0.75
replacement	Logistic	max	10	0.42857142857142855	0.0	0.5357142857142857	0.03571428571428571	0.03529411764705882	0.9176470588235294	0.047058823529411764	0.0	0.0	0.0	1.0	0.0	0.125	0.625	0.0	0.25
replacement	Logistic	max	11	0.42857142857142855	0.14285714285714285	0.32142857142857145	0.10714285714285714	0.03529411764705882	0.9529411764705882	0.011764705882352941	0.0	0.0	0.0	1.0	0.0	0.0	0.625	0.0	0.375
replacement	Logistic	max	12	0.21428571428571427	0.07142857142857142	0.6785714285714286	0.03571428571428571	0.023529411764705882	0.8352941176470589	0.1411764705882353	0.0	0.0	0.0	1.0	0.0	0.125	0.25	0.0	0.625
replacement	Logistic	max	13	0.42857142857142855	0.0	0.5357142857142857	0.03571428571428571	0.023529411764705882	0.8941176470588236	0.08235294117647059	0.0	0.0	0.0	1.0	0.0	0.125	0.625	0.0	0.25
replacement	Logistic	max	14	0.5714285714285714	0.07142857142857142	0.32142857142857145	0.03571428571428571	0.023529411764705882	0.9764705882352941	0.0	0.0	0.0	0.0	1.0	0.0	0.125	0.375	0.0	0.5
replacement	Logistic	max	15	0.25	0.0	0.7142857142857143	0.03571428571428571	0.023529411764705882	0.9058823529411765	0.07058823529411765	0.0	0.0	0.0	1.0	0.0	0.0	0.625	0.0	0.375
replacement	Logistic	max	16	0.42857142857142855	0.03571428571428571	0.5	0.03571428571428571	0.023529411764705882	0.9647058823529412	0.011764705882352941	0.0	0.0	0.0	1.0	0.0	0.125	0.625	0.0	0.25
replacement	Logistic	max	17	0.39285714285714285	0.0	0.5714285714285714	0.03571428571428571	0.03529411764705882	0.9176470588235294	0.047058823529411764	0.0	0.0	0.0	1.0	0.0	0.0	0.375	0.0	0.625
replacement	Logistic	max	18	0.4642857142857143	0.10714285714285714	0.35714285714285715	0.07142857142857142	0.03529411764705882	0.8588235294117647	0.10588235294117647	0.0	0.0	0.0	1.0	0.0	0.0	0.625	0.0	0.375
replacement	Logistic	max	19	0.14285714285714285	0.14285714285714285	0.6428571428571429	0.07142857142857142	0.011764705882352941	0.9529411764705882	0.03529411764705882	0.0	0.0	0.0	1.0	0.0	0.0	0.375	0.0	0.625
replacement	Logistic	max	20	0.5	0.03571428571428571	0.42857142857142855	0.03571428571428571	0.03529411764705882	0.9529411764705882	0.011764705882352941	0.0	0.0	0.0	1.0	0.0	0.0	0.75	0.0	0.25
replacement	Logistic	max	21	0.32142857142857145	0.03571428571428571	0.6071428571428571	0.03571428571428571	0.011764705882352941	0.9411764705882353	0.047058823529411764	0.0	0.0	0.0	1.0	0.0	0.0	0.625	0.0	0.375
replacement	Logistic	max	22	0.32142857142857145	0.07142857142857142	0.5714285714285714	0.03571428571428571	0.03529411764705882	0.9294117647058824	0.03529411764705882	0.0	0.0	0.0	1.0	0.0	0.125	0.25	0.0	0.625
replacement	Logistic	max	23	0.5357142857142857	0.03571428571428571	0.39285714285714285	0.03571428571428571	0.011764705882352941	0.9882352941176471	0.0	0.0	0.058823529411764705	0.0	0.9411764705882353	0.0	0.0	0.625	0.0	0.375
replacement	Logistic	max	24	0.2857142857142857	0.17857142857142858	0.5	0.03571428571428571	0.0	0.9647058823529412	0.03529411764705882	0.0	0.0	0.0	1.0	0.0	0.0	0.625	0.0	0.375
replacement	Logistic	max	25	0.4642857142857143	0.0	0.5	0.03571428571428571	0.03529411764705882	0.9176470588235294	0.047058823529411764	0.0	0.0	0.0	1.0	0.0	0.125	0.625	0.0	0.25
unaugmented	Logistic	max	1	0.07142857142857142	0.03571428571428571	0.8214285714285714	0.07142857142857142	0.0	0.788235294117647	0.21176470588235294	0.0	0.0	0.0	1.0	0.0	0.0	0.5	0.0	0.5
unaugmented	Logistic	max	2	0.14285714285714285	0.0	0.8214285714285714	0.03571428571428571	0.0	0.9294117647058824	0.07058823529411765	0.0	0.0	0.0	1.0	0.0	0.0	0.625	0.0	0.375
unaugmented	Logistic	max	3	0.17857142857142858	0.0	0.7142857142857143	0.10714285714285714	0.011764705882352941	0.9058823529411765	0.08235294117647059	0.0	0.0	0.0	1.0	0.0	0.0	0.5	0.0	0.5
unaugmented	Logistic	max	4	0.10714285714285714	0.07142857142857142	0.75	0.07142857142857142	0.0	0.9647058823529412	0.03529411764705882	0.0	0.0	0.0	1.0	0.0	0.0	0.75	0.0	0.25
unaugmented	Logistic	max	5	0.2857142857142857	0.17857142857142858	0.5	0.03571428571428571	0.011764705882352941	0.9529411764705882	0.03529411764705882	0.0	0.0	0.0	1.0	0.0	0.0	0.375	0.0	0.625
unaugmented	Logistic	max	6	0.39285714285714285	0.0	0.5	0.10714285714285714	0.03529411764705882	0.9529411764705882	0.011764705882352941	0.0	0.0	0.0	1.0	0.0	0.0	0.5	0.0	0.5
unaugmented	Logistic	max	7	0.14285714285714285	0.14285714285714285	0.6428571428571429	0.07142857142857142	0.0	0.9647058823529412	0.03529411764705882	0.0	0.0	0.0	1.0	0.0	0.0	0.625	0.0	0.375
unaugmented	Logistic	max	8	0.17857142857142858	0.10714285714285714	0.6785714285714286	0.03571428571428571	0.0	0.8	0.2	0.0	0.0	0.0	1.0	0.0	0.0	0.625	0.0	0.375
unaugmented	Logistic	max	9	0.4642857142857143	0.21428571428571427	0.25	0.07142857142857142	0.023529411764705882	0.9647058823529412	0.011764705882352941	0.0	0.0	0.0	1.0	0.0	0.0	0.375	0.0	0.625
unaugmented	Logistic	max	10	0.2857142857142857	0.0	0.6785714285714286	0.03571428571428571	0.011764705882352941	0.9529411764705882	0.03529411764705882	0.0	0.0	0.0	1.0	0.0	0.0	0.75	0.0	0.25
unaugmented	Logistic	max	11	0.21428571428571427	0.21428571428571427	0.5	0.07142857142857142	0.0	0.9647058823529412	0.03529411764705882	0.0	0.0	0.0	1.0	0.0	0.0	0.625	0.0	0.375
unaugmented	Logistic	max	12	0.39285714285714285	0.10714285714285714	0.4642857142857143	0.03571428571428571	0.023529411764705882	0.8823529411764706	0.09411764705882353	0.0	0.0	0.0	1.0	0.0	0.125	0.25	0.0	0.625
unaugmented	Logistic	max	13	0.39285714285714285	0.03571428571428571	0.5357142857142857	0.03571428571428571	0.011764705882352941	0.9411764705882353	0.047058823529411764	0.0	0.0	0.0	1.0	0.0	0.0	0.625	0.0	0.375
unaugmented	Logistic	max	14	0.42857142857142855	0.10714285714285714	0.42857142857142855	0.03571428571428571	0.011764705882352941	0.9882352941176471	0.0	0.0	0.0	0.0	1.0	0.0	0.0	0.625	0.0	0.375
unaugmented	Logistic	max	15	0.21428571428571427	0.0	0.75	0.03571428571428571	0.023529411764705882	0.9058823529411765	0.07058823529411765	0.0	0.0	0.0	1.0	0.0	0.0	0.625	0.0	0.375
unaugmented	Logistic	max	16	0.39285714285714285	0.07142857142857142	0.4642857142857143	0.07142857142857142	0.011764705882352941	0.9882352941176471	0.0	0.0	0.0	0.0	1.0	0.0	0.0	0.625	0.0	0.375
unaugmented	Logistic	max	17	0.2857142857142857	0.14285714285714285	0.5	0.07142857142857142	0.023529411764705882	0.9294117647058824	0.047058823529411764	0.0	0.0	0.0	1.0	0.0	0.0	0.625	0.0	0.375
unaugmented	Logistic	max	18	0.35714285714285715	0.10714285714285714	0.4642857142857143	0.07142857142857142	0.023529411764705882	0.788235294117647	0.18823529411764706	0.0	0.0	0.0	1.0	0.0	0.0	0.5	0.0	0.5
unaugmented	Logistic	max	19	0.07142857142857142	0.17857142857142858	0.7142857142857143	0.03571428571428571	0.011764705882352941	0.9529411764705882	0.03529411764705882	0.0	0.0	0.0	1.0	0.0	0.0	0.5	0.0	0.5
unaugmented	Logistic	max	20	0.2857142857142857	0.0	0.6785714285714286	0.03571428571428571	0.0	0.9647058823529412	0.03529411764705882	0.0	0.0	0.0	1.0	0.0	0.0	0.625	0.0	0.375
unaugmented	Logistic	max	21	0.10714285714285714	0.0	0.8571428571428571	0.03571428571428571	0.0	0.8352941176470589	0.16470588235294117	0.0	0.0	0.0	1.0	0.0	0.0	0.5	0.0	0.5
unaugmented	Logistic	max	22	0.07142857142857142	0.0	0.8928571428571429	0.03571428571428571	0.011764705882352941	0.8823529411764706	0.10588235294117647	0.0	0.0	0.0	1.0	0.0	0.0	0.625	0.0	0.375
unaugmented	Logistic	max	23	0.21428571428571427	0.0	0.7142857142857143	0.07142857142857142	0.0	0.9764705882352941	0.023529411764705882	0.0	0.0	0.0	1.0	0.0	0.0	0.5	0.0	0.5
unaugmented	Logistic	max	24	0.17857142857142858	0.32142857142857145	0.4642857142857143	0.03571428571428571	0.0	0.9882352941176471	0.011764705882352941	0.0	0.0	0.0	1.0	0.0	0.0	0.625	0.0	0.375
unaugmented	Logistic	max	25	0.10714285714285714	0.0	0.8571428571428571	0.03571428571428571	0.011764705882352941	0.9294117647058824	0.058823529411764705	0.0	0.0	0.0	1.0	0.0	0.0	0.625	0.0	0.375
poisson	Logistic	500	1	0.35714285714285715	0.07142857142857142	0.5357142857142857	0.03571428571428571	0.023529411764705882	0.9058823529411765	0.07058823529411765	0.0	0.0	0.0	1.0	0.0	0.125	0.5	0.0	0.375
poisson	Logistic	500	2	0.42857142857142855	0.07142857142857142	0.4642857142857143	0.03571428571428571	0.011764705882352941	0.9647058823529412	0.023529411764705882	0.0	0.0	0.0	1.0	0.0	0.125	0.5	0.0	0.375
poisson	Logistic	500	3	0.42857142857142855	0.07142857142857142	0.4642857142857143	0.03571428571428571	0.0	0.9294117647058824	0.07058823529411765	0.0	0.0	0.0	1.0	0.0	0.0	0.625	0.0	0.375
poisson	Logistic	500	4	0.21428571428571427	0.07142857142857142	0.6785714285714286	0.03571428571428571	0.011764705882352941	0.9411764705882353	0.047058823529411764	0.0	0.0	0.0	1.0	0.0	0.0	0.75	0.0	0.25
poisson	Logistic	500	5	0.5357142857142857	0.14285714285714285	0.2857142857142857	0.03571428571428571	0.023529411764705882	0.9529411764705882	0.023529411764705882	0.0	0.0	0.0	1.0	0.0	0.0	0.375	0.0	0.625
poisson	Logistic	500	6	0.42857142857142855	0.0	0.4642857142857143	0.10714285714285714	0.03529411764705882	0.9294117647058824	0.03529411764705882	0.0	0.0	0.0	1.0	0.0	0.0	0.625	0.0	0.375
poisson	Logistic	500	7	0.07142857142857142	0.14285714285714285	0.75	0.03571428571428571	0.0	0.9647058823529412	0.03529411764705882	0.0	0.0	0.0	1.0	0.0	0.0	0.625	0.0	0.375
poisson	Logistic	500	8	0.14285714285714285	0.0	0.8214285714285714	0.03571428571428571	0.0	0.8	0.2	0.0	0.0	0.0	1.0	0.0	0.0	0.625	0.0	0.375
poisson	Logistic	500	9	0.5357142857142857	0.10714285714285714	0.32142857142857145	0.03571428571428571	0.023529411764705882	0.9647058823529412	0.011764705882352941	0.0	0.0	0.0	1.0	0.0	0.0	0.375	0.0	0.625
poisson	Logistic	500	10	0.35714285714285715	0.0	0.6071428571428571	0.03571428571428571	0.011764705882352941	0.9411764705882353	0.047058823529411764	0.0	0.0	0.0	1.0	0.0	0.0	0.75	0.0	0.25
poisson	Logistic	500	11	0.5	0.17857142857142858	0.25	0.07142857142857142	0.011764705882352941	0.9764705882352941	0.011764705882352941	0.0	0.0	0.0	1.0	0.0	0.0	0.5	0.0	0.5
poisson	Logistic	500	12	0.25	0.03571428571428571	0.6785714285714286	0.03571428571428571	0.011764705882352941	0.8588235294117647	0.12941176470588237	0.0	0.0	0.0	1.0	0.0	0.0	0.25	0.0	0.75
poisson	Logistic	500	13	0.35714285714285715	0.03571428571428571	0.5714285714285714	0.03571428571428571	0.011764705882352941	0.8941176470588236	0.09411764705882353	0.0	0.0	0.0	1.0	0.0	0.125	0.75	0.0	0.125
poisson	Logistic	500	14	0.4642857142857143	0.07142857142857142	0.42857142857142855	0.03571428571428571	0.023529411764705882	0.9647058823529412	0.011764705882352941	0.0	0.0	0.0	1.0	0.0	0.0	0.375	0.0	0.625
poisson	Logistic	500	15	0.21428571428571427	0.0	0.75	0.03571428571428571	0.023529411764705882	0.9176470588235294	0.058823529411764705	0.0	0.0	0.0	1.0	0.0	0.0	0.375	0.0	0.625
poisson	Logistic	500	16	0.4642857142857143	0.07142857142857142	0.42857142857142855	0.03571428571428571	0.011764705882352941	0.9764705882352941	0.011764705882352941	0.0	0.0	0.0	1.0	0.0	0.125	0.625	0.0	0.25
poisson	Logistic	500	17	0.17857142857142858	0.0	0.7857142857142857	0.03571428571428571	0.023529411764705882	0.7176470588235294	0.25882352941176473	0.0	0.0	0.0	1.0	0.0	0.0	0.375	0.0	0.625
poisson	Logistic	500	18	0.35714285714285715	0.03571428571428571	0.5357142857142857	0.07142857142857142	0.023529411764705882	0.8352941176470589	0.1411764705882353	0.0	0.0	0.0	1.0	0.0	0.0	0.625	0.0	0.375
poisson	Logistic	500	19	0.14285714285714285	0.03571428571428571	0.7857142857142857	0.03571428571428571	0.011764705882352941	0.9176470588235294	0.07058823529411765	0.0	0.0	0.0	1.0	0.0	0.0	0.5	0.0	0.5
poisson	Logistic	500	20	0.39285714285714285	0.0	0.5714285714285714	0.03571428571428571	0.011764705882352941	0.9529411764705882	0.03529411764705882	0.0	0.0	0.0	1.0	0.0	0.0	0.5	0.0	0.5
poisson	Logistic	500	21	0.39285714285714285	0.10714285714285714	0.4642857142857143	0.03571428571428571	0.023529411764705882	0.9294117647058824	0.047058823529411764	0.0	0.0	0.0	1.0	0.0	0.0	0.625	0.0	0.375
poisson	Logistic	500	22	0.35714285714285715	0.10714285714285714	0.5	0.03571428571428571	0.011764705882352941	0.9411764705882353	0.047058823529411764	0.0	0.0	0.0	1.0	0.0	0.0	0.375	0.0	0.625
poisson	Logistic	500	23	0.39285714285714285	0.0	0.5357142857142857	0.07142857142857142	0.0	0.9882352941176471	0.011764705882352941	0.0	0.0	0.0	1.0	0.0	0.0	0.5	0.0	0.5
poisson	Logistic	500	24	0.25	0.25	0.4642857142857143	0.03571428571428571	0.0	0.9529411764705882	0.047058823529411764	0.0	0.0	0.0	1.0	0.0	0.0	0.625	0.0	0.375
poisson	Logistic	500	25	0.42857142857142855	0.0	0.5357142857142857	0.03571428571428571	0.023529411764705882	0.9647058823529412	0.011764705882352941	0.0	0.0	0.0	1.0	0.0	0.0	0.625	0.0	0.375
gamma_poisson	Logistic	500	1	0.32142857142857145	0.0	0.6071428571428571	0.07142857142857142	0.023529411764705882	0.8823529411764706	0.09411764705882353	0.0	0.0	0.0	1.0	0.0	0.0	0.25	0.0	0.75
gamma_poisson	Logistic	500	2	0.39285714285714285	0.0	0.4642857142857143	0.14285714285714285	0.023529411764705882	0.8705882352941177	0.10588235294117647	0.0	0.0	0.0	1.0	0.0	0.0	0.125	0.0	0.875
gamma_poisson	Logistic	500	3	0.17857142857142858	0.0	0.75	0.07142857142857142	0.011764705882352941	0.9176470588235294	0.07058823529411765	0.0	0.0	0.0	1.0	0.0	0.0	0.125	0.0	0.875
gamma_poisson	Logistic	500	4	0.32142857142857145	0.03571428571428571	0.4642857142857143	0.17857142857142858	0.0	0.9764705882352941	0.023529411764705882	0.0	0.0	0.0	1.0	0.0	0.0	0.625	0.0	0.375
gamma_poisson	Logistic	500	5	0.5714285714285714	0.0	0.35714285714285715	0.07142857142857142	0.03529411764705882	0.9529411764705882	0.011764705882352941	0.0	0.0	0.0	1.0	0.0	0.0	0.5	0.0	0.5
gamma_poisson	Logistic	500	6	0.17857142857142858	0.0	0.75	0.07142857142857142	0.0	0.9058823529411765	0.09411764705882353	0.0	0.0	0.0	1.0	0.0	0.0	0.375	0.0	0.625
gamma_poisson	Logistic	500	7	0.2857142857142857	0.0	0.6428571428571429	0.07142857142857142	0.011764705882352941	0.9176470588235294	0.07058823529411765	0.0	0.0	0.0	1.0	0.0	0.0	0.125	0.0	0.875
gamma_poisson	Logistic	500	8	0.32142857142857145	0.0	0.6428571428571429	0.03571428571428571	0.023529411764705882	0.8705882352941177	0.10588235294117647	0.0	0.0	0.0	1.0	0.0	0.0	0.0	0.0	1.0
gamma_poisson	Logistic	500	9	0.39285714285714285	0.10714285714285714	0.25	0.25	0.0	1.0	0.0	0.0	0.0	0.0	1.0	0.0	0.0	0.375	0.0	0.625
gamma_poisson	Logistic	500	10	0.5357142857142857	0.0	0.4642857142857143	0.0	0.023529411764705882	0.9058823529411765	0.07058823529411765	0.0	0.0	0.0	1.0	0.0	0.0	0.25	0.0	0.75
gamma_poisson	Logistic	500	11	0.21428571428571427	0.0	0.6071428571428571	0.17857142857142858	0.0	0.8352941176470589	0.16470588235294117	0.0	0.0	0.0	1.0	0.0	0.0	0.375	0.0	0.625
gamma_poisson	Logistic	500	12	0.17857142857142858	0.0	0.75	0.07142857142857142	0.0	0.9058823529411765	0.09411764705882353	0.0	0.0	0.0	1.0	0.0	0.0	0.25	0.0	0.75
gamma_poisson	Logistic	500	13	0.25	0.0	0.6785714285714286	0.07142857142857142	0.0	0.8823529411764706	0.11764705882352941	0.0	0.0	0.0	1.0	0.0	0.0	0.25	0.0	0.75
gamma_poisson	Logistic	500	14	0.6785714285714286	0.0	0.25	0.07142857142857142	0.011764705882352941	0.9882352941176471	0.0	0.0	0.0	0.0	1.0	0.0	0.0	0.25	0.0	0.75
gamma_poisson	Logistic	500	15	0.25	0.0	0.6428571428571429	0.10714285714285714	0.0	0.9764705882352941	0.023529411764705882	0.0	0.0	0.0	1.0	0.0	0.0	0.25	0.0	0.75
gamma_poisson	Logistic	500	16	0.42857142857142855	0.0	0.5	0.07142857142857142	0.023529411764705882	0.8470588235294118	0.12941176470588237	0.0	0.0	0.0	1.0	0.0	0.0	0.375	0.0	0.625
gamma_poisson	Logistic	500	17	0.35714285714285715	0.0	0.5714285714285714	0.07142857142857142	0.011764705882352941	0.9294117647058824	0.058823529411764705	0.0	0.0	0.0	1.0	0.0	0.0	0.25	0.0	0.75
gamma_poisson	Logistic	500	18	0.4642857142857143	0.10714285714285714	0.2857142857142857	0.14285714285714285	0.011764705882352941	0.9647058823529412	0.023529411764705882	0.0	0.0	0.0	1.0	0.0	0.125	0.375	0.0	0.5
gamma_poisson	Logistic	500	19	0.07142857142857142	0.0	0.75	0.17857142857142858	0.0	0.8705882352941177	0.12941176470588237	0.0	0.0	0.0	1.0	0.0	0.0	0.0	0.0	1.0
gamma_poisson	Logistic	500	20	0.25	0.0	0.7142857142857143	0.03571428571428571	0.0	0.9529411764705882	0.047058823529411764	0.0	0.0	0.0	1.0	0.0	0.0	0.625	0.0	0.375
gamma_poisson	Logistic	500	21	0.39285714285714285	0.0	0.5	0.10714285714285714	0.023529411764705882	0.8470588235294118	0.12941176470588237	0.0	0.0	0.0	1.0	0.0	0.0	0.125	0.0	0.875
gamma_poisson	Logistic	500	22	0.17857142857142858	0.0	0.75	0.07142857142857142	0.0	0.9176470588235294	0.08235294117647059	0.0	0.0	0.0	1.0	0.0	0.0	0.25	0.0	0.75
gamma_poisson	Logistic	500	23	0.39285714285714285	0.0	0.5357142857142857	0.07142857142857142	0.011764705882352941	0.9411764705882353	0.047058823529411764	0.0	0.0	0.0	1.0	0.0	0.0	0.0	0.0	1.0
gamma_poisson	Logistic	500	24	0.5	0.0	0.4642857142857143	0.03571428571428571	0.023529411764705882	0.8470588235294118	0.12941176470588237	0.0	0.0	0.0	1.0	0.0	0.0	0.125	0.0	0.875
gamma_poisson	Logistic	500	25	0.25	0.0	0.7142857142857143	0.03571428571428571	0.0	0.9529411764705882	0.047058823529411764	0.0	0.0	0.0	1.0	0.0	0.0	0.625	0.0	0.375
local_crossover	Logistic	500	1	0.39285714285714285	0.07142857142857142	0.4642857142857143	0.07142857142857142	0.03529411764705882	0.9058823529411765	0.047058823529411764	0.011764705882352941	0.0	0.0	0.9411764705882353	0.058823529411764705	0.0	0.375	0.0	0.625
local_crossover	Logistic	500	2	0.42857142857142855	0.0	0.39285714285714285	0.17857142857142858	0.023529411764705882	0.9529411764705882	0.011764705882352941	0.011764705882352941	0.0	0.0	1.0	0.0	0.0	0.0	0.0	1.0
local_crossover	Logistic	500	3	0.42857142857142855	0.0	0.42857142857142855	0.14285714285714285	0.03529411764705882	0.9529411764705882	0.011764705882352941	0.0	0.0	0.0	0.9411764705882353	0.058823529411764705	0.0	0.625	0.0	0.375
local_crossover	Logistic	500	4	0.5	0.17857142857142858	0.17857142857142858	0.14285714285714285	0.011764705882352941	0.9764705882352941	0.0	0.011764705882352941	0.0	0.0	0.9411764705882353	0.058823529411764705	0.0	0.5	0.0	0.5
local_crossover	Logistic	500	5	0.2857142857142857	0.07142857142857142	0.39285714285714285	0.25	0.011764705882352941	0.9764705882352941	0.011764705882352941	0.0	0.0	0.0	1.0	0.0	0.0	0.125	0.0	0.875
local_crossover	Logistic	500	6	0.6071428571428571	0.07142857142857142	0.21428571428571427	0.10714285714285714	0.023529411764705882	0.9294117647058824	0.03529411764705882	0.011764705882352941	0.0	0.0	1.0	0.0	0.0	0.125	0.0	0.875
local_crossover	Logistic	500	7	0.2857142857142857	0.14285714285714285	0.2857142857142857	0.2857142857142857	0.011764705882352941	0.9411764705882353	0.047058823529411764	0.0	0.0	0.0	1.0	0.0	0.0	0.125	0.0	0.875
local_crossover	Logistic	500	8	0.5357142857142857	0.0	0.39285714285714285	0.07142857142857142	0.03529411764705882	0.9294117647058824	0.023529411764705882	0.011764705882352941	0.0	0.058823529411764705	0.9411764705882353	0.0	0.0	0.375	0.0	0.625
local_crossover	Logistic	500	9	0.4642857142857143	0.07142857142857142	0.2857142857142857	0.17857142857142858	0.023529411764705882	0.9176470588235294	0.03529411764705882	0.023529411764705882	0.0	0.0	0.9411764705882353	0.058823529411764705	0.0	0.625	0.0	0.375
local_crossover	Logistic	500	10	0.39285714285714285	0.07142857142857142	0.32142857142857145	0.21428571428571427	0.03529411764705882	0.9411764705882353	0.0	0.023529411764705882	0.0	0.0	0.9411764705882353	0.058823529411764705	0.0	0.5	0.0	0.5
local_crossover	Logistic	500	11	0.25	0.10714285714285714	0.17857142857142858	0.4642857142857143	0.011764705882352941	0.9529411764705882	0.023529411764705882	0.011764705882352941	0.0	0.0	0.9411764705882353	0.058823529411764705	0.0	0.0	0.0	1.0
local_crossover	Logistic	500	12	0.5	0.0	0.39285714285714285	0.10714285714285714	0.03529411764705882	0.9176470588235294	0.03529411764705882	0.011764705882352941	0.058823529411764705	0.0	0.9411764705882353	0.0	0.0	0.125	0.0	0.875
local_crossover	Logistic	500	13	0.42857142857142855	0.07142857142857142	0.32142857142857145	0.17857142857142858	0.011764705882352941	0.9058823529411765	0.08235294117647059	0.0	0.0	0.0	1.0	0.0	0.0	0.125	0.0	0.875
local_crossover	Logistic	500	14	0.5714285714285714	0.07142857142857142	0.21428571428571427	0.14285714285714285	0.03529411764705882	0.9529411764705882	0.011764705882352941	0.0	0.0	0.0	0.9411764705882353	0.058823529411764705	0.0	0.375	0.0	0.625
local_crossover	Logistic	500	15	0.4642857142857143	0.03571428571428571	0.39285714285714285	0.10714285714285714	0.023529411764705882	0.9411764705882353	0.03529411764705882	0.0	0.0	0.0	0.9411764705882353	0.058823529411764705	0.0	0.25	0.0	0.75
local_crossover	Logistic	500	16	0.5	0.0	0.42857142857142855	0.07142857142857142	0.03529411764705882	0.8705882352941177	0.09411764705882353	0.0	0.0	0.0	1.0	0.0	0.0	0.5	0.0	0.5
local_crossover	Logistic	500	17	0.4642857142857143	0.10714285714285714	0.2857142857142857	0.14285714285714285	0.03529411764705882	0.9411764705882353	0.023529411764705882	0.0	0.0	0.0	1.0	0.0	0.0	0.125	0.0	0.875
local_crossover	Logistic	500	18	0.32142857142857145	0.17857142857142858	0.25	0.25	0.03529411764705882	0.9058823529411765	0.047058823529411764	0.011764705882352941	0.0	0.0	0.9411764705882353	0.058823529411764705	0.0	0.375	0.0	0.625
local_crossover	Logistic	500	19	0.32142857142857145	0.10714285714285714	0.21428571428571427	0.35714285714285715	0.023529411764705882	0.9529411764705882	0.011764705882352941	0.011764705882352941	0.0	0.0	0.9411764705882353	0.058823529411764705	0.0	0.25	0.0	0.75
local_crossover	Logistic	500	20	0.39285714285714285	0.10714285714285714	0.2857142857142857	0.21428571428571427	0.03529411764705882	0.9529411764705882	0.0	0.011764705882352941	0.0	0.0	0.9411764705882353	0.058823529411764705	0.0	0.375	0.0	0.625
local_crossover	Logistic	500	21	0.6428571428571429	0.10714285714285714	0.14285714285714285	0.10714285714285714	0.023529411764705882	0.9411764705882353	0.03529411764705882	0.0	0.17647058823529413	0.0	0.8235294117647058	0.0	0.0	0.125	0.0	0.875
local_crossover	Logistic	500	22	0.35714285714285715	0.0	0.4642857142857143	0.17857142857142858	0.023529411764705882	0.9294117647058824	0.03529411764705882	0.011764705882352941	0.0	0.0	1.0	0.0	0.0	0.375	0.0	0.625
local_crossover	Logistic	500	23	0.4642857142857143	0.10714285714285714	0.25	0.17857142857142858	0.03529411764705882	0.9529411764705882	0.0	0.011764705882352941	0.0	0.0	0.9411764705882353	0.058823529411764705	0.0	0.375	0.0	0.625
local_crossover	Logistic	500	24	0.39285714285714285	0.2857142857142857	0.17857142857142858	0.14285714285714285	0.023529411764705882	0.9529411764705882	0.023529411764705882	0.0	0.0	0.0	0.9411764705882353	0.058823529411764705	0.0	0.125	0.0	0.875
local_crossover	Logistic	500	25	0.5357142857142857	0.0	0.39285714285714285	0.07142857142857142	0.03529411764705882	0.8941176470588236	0.058823529411764705	0.011764705882352941	0.0	0.0	1.0	0.0	0.0	0.125	0.0	0.875
global_crossover	Logistic	500	1	0.03571428571428571	0.03571428571428571	0.6785714285714286	0.25	0.011764705882352941	0.9058823529411765	0.03529411764705882	0.047058823529411764	0.0	0.0	1.0	0.0	0.0	0.0	0.0	1.0
global_crossover	Logistic	500	2	0.17857142857142858	0.07142857142857142	0.6071428571428571	0.14285714285714285	0.023529411764705882	0.8823529411764706	0.058823529411764705	0.03529411764705882	0.0	0.0	1.0	0.0	0.0	0.5	0.0	0.5
global_crossover	Logistic	500	3	0.32142857142857145	0.03571428571428571	0.5	0.14285714285714285	0.03529411764705882	0.9058823529411765	0.023529411764705882	0.03529411764705882	0.0	0.0	1.0	0.0	0.0	0.125	0.0	0.875
global_crossover	Logistic	500	4	0.21428571428571427	0.03571428571428571	0.5	0.25	0.023529411764705882	0.9176470588235294	0.011764705882352941	0.047058823529411764	0.0	0.0	1.0	0.0	0.0	0.25	0.0	0.75
global_crossover	Logistic	500	5	0.25	0.10714285714285714	0.5	0.14285714285714285	0.011764705882352941	0.9647058823529412	0.011764705882352941	0.011764705882352941	0.0	0.11764705882352941	0.8823529411764706	0.0	0.0	0.25	0.0	0.75
global_crossover	Logistic	500	6	0.32142857142857145	0.03571428571428571	0.39285714285714285	0.25	0.058823529411764705	0.8235294117647058	0.10588235294117647	0.011764705882352941	0.0	0.0	1.0	0.0	0.0	0.375	0.0	0.625
global_crossover	Logistic	500	7	0.25	0.03571428571428571	0.5714285714285714	0.14285714285714285	0.03529411764705882	0.8941176470588236	0.03529411764705882	0.03529411764705882	0.0	0.0	1.0	0.0	0.0	0.125	0.0	0.875
global_crossover	Logistic	500	8	0.14285714285714285	0.07142857142857142	0.6785714285714286	0.10714285714285714	0.011764705882352941	0.8823529411764706	0.09411764705882353	0.011764705882352941	0.0	0.0	1.0	0.0	0.0	0.375	0.0	0.625
global_crossover	Logistic	500	9	0.32142857142857145	0.07142857142857142	0.32142857142857145	0.2857142857142857	0.03529411764705882	0.9176470588235294	0.011764705882352941	0.03529411764705882	0.0	0.0	0.9411764705882353	0.058823529411764705	0.0	0.25	0.0	0.75
global_crossover	Logistic	500	10	0.2857142857142857	0.03571428571428571	0.6428571428571429	0.03571428571428571	0.03529411764705882	0.9058823529411765	0.023529411764705882	0.03529411764705882	0.0	0.0	1.0	0.0	0.0	0.375	0.0	0.625
global_crossover	Logistic	500	11	0.25	0.03571428571428571	0.39285714285714285	0.32142857142857145	0.011764705882352941	0.9058823529411765	0.03529411764705882	0.047058823529411764	0.0	0.0	1.0	0.0	0.0	0.125	0.0	0.875
global_crossover	Logistic	500	12	0.21428571428571427	0.07142857142857142	0.5	0.21428571428571427	0.011764705882352941	0.9411764705882353	0.011764705882352941	0.03529411764705882	0.0	0.0	1.0	0.0	0.0	0.375	0.0	0.625
global_crossover	Logistic	500	13	0.32142857142857145	0.0	0.4642857142857143	0.21428571428571427	0.023529411764705882	0.8823529411764706	0.07058823529411765	0.023529411764705882	0.0	0.0	1.0	0.0	0.0	0.5	0.0	0.5
global_crossover	Logistic	500	14	0.42857142857142855	0.07142857142857142	0.25	0.25	0.011764705882352941	0.9764705882352941	0.0	0.011764705882352941	0.0	0.058823529411764705	0.9411764705882353	0.0	0.0	0.5	0.0	0.5
global_crossover	Logistic	500	15	0.21428571428571427	0.03571428571428571	0.42857142857142855	0.32142857142857145	0.03529411764705882	0.9176470588235294	0.023529411764705882	0.023529411764705882	0.0	0.0	1.0	0.0	0.0	0.25	0.0	0.75
global_crossover	Logistic	500	16	0.07142857142857142	0.03571428571428571	0.6428571428571429	0.25	0.023529411764705882	0.9058823529411765	0.023529411764705882	0.047058823529411764	0.0	0.0	1.0	0.0	0.0	0.0	0.0	1.0
global_crossover	Logistic	500	17	0.21428571428571427	0.03571428571428571	0.4642857142857143	0.2857142857142857	0.058823529411764705	0.8470588235294118	0.07058823529411765	0.023529411764705882	0.0	0.0	1.0	0.0	0.0	0.25	0.0	0.75
global_crossover	Logistic	500	18	0.4642857142857143	0.10714285714285714	0.21428571428571427	0.21428571428571427	0.058823529411764705	0.8941176470588236	0.023529411764705882	0.023529411764705882	0.0	0.0	1.0	0.0	0.0	0.5	0.0	0.5
global_crossover	Logistic	500	19	0.14285714285714285	0.03571428571428571	0.5357142857142857	0.2857142857142857	0.011764705882352941	0.9176470588235294	0.023529411764705882	0.047058823529411764	0.0	0.0	1.0	0.0	0.0	0.0	0.0	1.0
global_crossover	Logistic	500	20	0.17857142857142858	0.07142857142857142	0.2857142857142857	0.4642857142857143	0.011764705882352941	0.9529411764705882	0.0	0.03529411764705882	0.0	0.058823529411764705	0.8823529411764706	0.058823529411764705	0.0	0.375	0.0	0.625
global_crossover	Logistic	500	21	0.21428571428571427	0.03571428571428571	0.35714285714285715	0.39285714285714285	0.011764705882352941	0.8941176470588236	0.047058823529411764	0.047058823529411764	0.0	0.0	1.0	0.0	0.0	0.125	0.0	0.875
global_crossover	Logistic	500	22	0.14285714285714285	0.03571428571428571	0.5357142857142857	0.2857142857142857	0.011764705882352941	0.9176470588235294	0.03529411764705882	0.03529411764705882	0.0	0.0	1.0	0.0	0.0	0.5	0.0	0.5
global_crossover	Logistic	500	23	0.42857142857142855	0.07142857142857142	0.17857142857142858	0.32142857142857145	0.03529411764705882	0.9411764705882353	0.0	0.023529411764705882	0.0	0.058823529411764705	0.9411764705882353	0.0	0.0	0.25	0.0	0.75
global_crossover	Logistic	500	24	0.21428571428571427	0.07142857142857142	0.32142857142857145	0.39285714285714285	0.03529411764705882	0.8823529411764706	0.03529411764705882	0.047058823529411764	0.0	0.0	1.0	0.0	0.0	0.125	0.0	0.875
global_crossover	Logistic	500	25	0.07142857142857142	0.03571428571428571	0.42857142857142855	0.4642857142857143	0.0	0.9176470588235294	0.023529411764705882	0.058823529411764705	0.0	0.0	1.0	0.0	0.0	0.25	0.0	0.75
smote	Logistic	500	1	0.25	0.03571428571428571	0.6785714285714286	0.03571428571428571	0.03529411764705882	0.8823529411764706	0.08235294117647059	0.0	0.0	0.0	1.0	0.0	0.0	0.25	0.0	0.75
smote	Logistic	500	2	0.39285714285714285	0.0	0.5714285714285714	0.03571428571428571	0.023529411764705882	0.9176470588235294	0.058823529411764705	0.0	0.0	0.0	1.0	0.0	0.0	0.5	0.0	0.5
smote	Logistic	500	3	0.39285714285714285	0.17857142857142858	0.39285714285714285	0.03571428571428571	0.0	0.9882352941176471	0.011764705882352941	0.0	0.0	0.0	1.0	0.0	0.0	0.625	0.0	0.375
smote	Logistic	500	4	0.25	0.17857142857142858	0.5357142857142857	0.03571428571428571	0.0	1.0	0.0	0.0	0.0	0.058823529411764705	0.9411764705882353	0.0	0.0	0.75	0.0	0.25
smote	Logistic	500	5	0.4642857142857143	0.21428571428571427	0.2857142857142857	0.03571428571428571	0.023529411764705882	0.9529411764705882	0.023529411764705882	0.0	0.0	0.0	1.0	0.0	0.0	0.375	0.0	0.625
smote	Logistic	500	6	0.42857142857142855	0.03571428571428571	0.4642857142857143	0.07142857142857142	0.03529411764705882	0.9411764705882353	0.023529411764705882	0.0	0.0	0.0	1.0	0.0	0.0	0.5	0.0	0.5
smote	Logistic	500	7	0.14285714285714285	0.10714285714285714	0.6785714285714286	0.07142857142857142	0.0	0.8941176470588236	0.10588235294117647	0.0	0.0	0.0	1.0	0.0	0.0	0.375	0.0	0.625
smote	Logistic	500	8	0.17857142857142858	0.0	0.7857142857142857	0.03571428571428571	0.011764705882352941	0.8352941176470589	0.15294117647058825	0.0	0.0	0.0	1.0	0.0	0.0	0.625	0.0	0.375
smote	Logistic	500	9	0.5357142857142857	0.10714285714285714	0.32142857142857145	0.03571428571428571	0.03529411764705882	0.9529411764705882	0.011764705882352941	0.0	0.0	0.0	1.0	0.0	0.0	0.375	0.0	0.625
smote	Logistic	500	10	0.42857142857142855	0.03571428571428571	0.5	0.03571428571428571	0.011764705882352941	0.9764705882352941	0.011764705882352941	0.0	0.0	0.0	1.0	0.0	0.0	0.625	0.0	0.375
smote	Logistic	500	11	0.42857142857142855	0.2857142857142857	0.25	0.03571428571428571	0.0	0.9882352941176471	0.011764705882352941	0.0	0.0	0.0	1.0	0.0	0.0	0.625	0.0	0.375
smote	Logistic	500	12	0.39285714285714285	0.03571428571428571	0.5357142857142857	0.03571428571428571	0.03529411764705882	0.8823529411764706	0.08235294117647059	0.0	0.0	0.0	1.0	0.0	0.125	0.125	0.0	0.75
smote	Logistic	500	13	0.2857142857142857	0.07142857142857142	0.6071428571428571	0.03571428571428571	0.011764705882352941	0.9294117647058824	0.058823529411764705	0.0	0.0	0.0	1.0	0.0	0.125	0.75	0.0	0.125
smote	Logistic	500	14	0.17857142857142858	0.14285714285714285	0.6428571428571429	0.03571428571428571	0.011764705882352941	0.9764705882352941	0.011764705882352941	0.0	0.0	0.0	1.0	0.0	0.0	0.5	0.0	0.5
smote	Logistic	500	15	0.17857142857142858	0.0	0.7857142857142857	0.03571428571428571	0.023529411764705882	0.9176470588235294	0.058823529411764705	0.0	0.0	0.0	1.0	0.0	0.0	0.625	0.0	0.375
smote	Logistic	500	16	0.4642857142857143	0.14285714285714285	0.35714285714285715	0.03571428571428571	0.0	1.0	0.0	0.0	0.0	0.0	1.0	0.0	0.125	0.625	0.0	0.25
smote	Logistic	500	17	0.5	0.03571428571428571	0.42857142857142855	0.03571428571428571	0.03529411764705882	0.9411764705882353	0.023529411764705882	0.0	0.0	0.0	1.0	0.0	0.0	0.375	0.0	0.625
smote	Logistic	500	18	0.4642857142857143	0.14285714285714285	0.35714285714285715	0.03571428571428571	0.03529411764705882	0.8705882352941177	0.09411764705882353	0.0	0.0	0.0	1.0	0.0	0.0	0.375	0.0	0.625
smote	Logistic	500	19	0.07142857142857142	0.17857142857142858	0.7142857142857143	0.03571428571428571	0.011764705882352941	0.9529411764705882	0.03529411764705882	0.0	0.0	0.0	1.0	0.0	0.0	0.5	0.0	0.5
smote	Logistic	500	20	0.39285714285714285	0.03571428571428571	0.5357142857142857	0.03571428571428571	0.0	0.9882352941176471	0.011764705882352941	0.0	0.0	0.0	1.0	0.0	0.0	0.625	0.0	0.375
smote	Logistic	500	21	0.5	0.03571428571428571	0.42857142857142855	0.03571428571428571	0.023529411764705882	0.9529411764705882	0.023529411764705882	0.0	0.0	0.0	1.0	0.0	0.0	0.625	0.0	0.375
smote	Logistic	500	22	0.14285714285714285	0.14285714285714285	0.6785714285714286	0.03571428571428571	0.011764705882352941	0.9294117647058824	0.058823529411764705	0.0	0.0	0.0	1.0	0.0	0.0	0.375	0.0	0.625
smote	Logistic	500	23	0.42857142857142855	0.0	0.5357142857142857	0.03571428571428571	0.011764705882352941	0.9882352941176471	0.0	0.0	0.0	0.0	1.0	0.0	0.0	0.625	0.0	0.375
smote	Logistic	500	24	0.25	0.2857142857142857	0.42857142857142855	0.03571428571428571	0.0	0.9647058823529412	0.03529411764705882	0.0	0.0	0.0	1.0	0.0	0.0	0.625	0.0	0.375
smote	Logistic	500	25	0.5357142857142857	0.03571428571428571	0.39285714285714285	0.03571428571428571	0.023529411764705882	0.9529411764705882	0.023529411764705882	0.0	0.0	0.0	1.0	0.0	0.0	0.375	0.0	0.625
replacement	Logistic	500	1	0.2857142857142857	0.07142857142857142	0.6071428571428571	0.03571428571428571	0.047058823529411764	0.8235294117647058	0.12941176470588237	0.0	0.0	0.0	1.0	0.0	0.125	0.5	0.0	0.375
replacement	Logistic	500	2	0.5357142857142857	0.03571428571428571	0.39285714285714285	0.03571428571428571	0.047058823529411764	0.9058823529411765	0.047058823529411764	0.0	0.0	0.0	1.0	0.0	0.125	0.625	0.0	0.25
replacement	Logistic	500	3	0.39285714285714285	0.17857142857142858	0.39285714285714285	0.03571428571428571	0.011764705882352941	0.9647058823529412	0.023529411764705882	0.0	0.0	0.0	1.0	0.0	0.0	0.625	0.0	0.375
replacement	Logistic	500	4	0.32142857142857145	0.21428571428571427	0.42857142857142855	0.03571428571428571	0.0	0.9882352941176471	0.011764705882352941	0.0	0.0	0.058823529411764705	0.9411764705882353	0.0	0.0	0.75	0.0	0.25
replacement	Logistic	500	5	0.5714285714285714	0.14285714285714285	0.25	0.03571428571428571	0.03529411764705882	0.9294117647058824	0.03529411764705882	0.0	0.058823529411764705	0.0	0.9411764705882353	0.0	0.125	0.25	0.0	0.625
replacement	Logistic	500	6	0.5357142857142857	0.0	0.42857142857142855	0.03571428571428571	0.03529411764705882	0.9411764705882353	0.023529411764705882	0.0	0.0	0.0	1.0	0.0	0.125	0.5	0.0	0.375
replacement	Logistic	500	7	0.14285714285714285	0.10714285714285714	0.7142857142857143	0.03571428571428571	0.0	0.8941176470588236	0.10588235294117647	0.0	0.0	0.0	1.0	0.0	0.125	0.625	0.0	0.25
replacement	Logistic	500	8	0.2857142857142857	0.17857142857142858	0.5	0.03571428571428571	0.03529411764705882	0.7647058823529411	0.2	0.0	0.0	0.0	1.0	0.0	0.0	0.5	0.0	0.5
replacement	Logistic	500	9	0.5357142857142857	0.10714285714285714	0.32142857142857145	0.03571428571428571	0.023529411764705882	0.9764705882352941	0.0	0.0	0.0	0.0	1.0	0.0	0.0	0.375	0.0	0.625
replacement	Logistic	500	10	0.42857142857142855	0.0	0.5357142857142857	0.03571428571428571	0.03529411764705882	0.9294117647058824	0.03529411764705882	0.0	0.0	0.0	1.0	0.0	0.125	0.625	0.0	0.25
replacement	Logistic	500	11	0.39285714285714285	0.21428571428571427	0.32142857142857145	0.07142857142857142	0.011764705882352941	0.9647058823529412	0.023529411764705882	0.0	0.058823529411764705	0.0	0.9411764705882353	0.0	0.0	0.5	0.0	0.5
replacement	Logistic	500	12	0.4642857142857143	0.03571428571428571	0.4642857142857143	0.03571428571428571	0.047058823529411764	0.8235294117647058	0.12941176470588237	0.0	0.0	0.0	1.0	0.0	0.125	0.25	0.0	0.625
replacement	Logistic	500	13	0.32142857142857145	0.03571428571428571	0.6071428571428571	0.03571428571428571	0.023529411764705882	0.9058823529411765	0.07058823529411765	0.0	0.0	0.0	1.0	0.0	0.125	0.5	0.0	0.375
replacement	Logistic	500	14	0.5357142857142857	0.03571428571428571	0.35714285714285715	0.07142857142857142	0.023529411764705882	0.9764705882352941	0.0	0.0	0.0	0.0	1.0	0.0	0.125	0.375	0.0	0.5
replacement	Logistic	500	15	0.21428571428571427	0.0	0.75	0.03571428571428571	0.023529411764705882	0.8823529411764706	0.09411764705882353	0.0	0.0	0.0	1.0	0.0	0.0	0.625	0.0	0.375
replacement	Logistic	500	16	0.5	0.14285714285714285	0.32142857142857145	0.03571428571428571	0.03529411764705882	0.9529411764705882	0.011764705882352941	0.0	0.0	0.0	1.0	0.0	0.125	0.625	0.0	0.25
replacement	Logistic	500	17	0.42857142857142855	0.0	0.5357142857142857	0.03571428571428571	0.03529411764705882	0.7529411764705882	0.21176470588235294	0.0	0.0	0.0	1.0	0.0	0.0	0.25	0.0	0.75
replacement	Logistic	500	18	0.42857142857142855	0.17857142857142858	0.35714285714285715	0.03571428571428571	0.03529411764705882	0.8	0.16470588235294117	0.0	0.0	0.0	1.0	0.0	0.0	0.625	0.0	0.375
replacement	Logistic	500	19	0.14285714285714285	0.10714285714285714	0.7142857142857143	0.03571428571428571	0.011764705882352941	0.9411764705882353	0.047058823529411764	0.0	0.0	0.0	1.0	0.0	0.0	0.5	0.0	0.5
replacement	Logistic	500	20	0.4642857142857143	0.0	0.5	0.03571428571428571	0.011764705882352941	0.9764705882352941	0.011764705882352941	0.0	0.0	0.0	1.0	0.0	0.125	0.75	0.0	0.125
replacement	Logistic	500	21	0.5	0.10714285714285714	0.35714285714285715	0.03571428571428571	0.03529411764705882	0.9176470588235294	0.047058823529411764	0.0	0.0	0.0	1.0	0.0	0.0	0.625	0.0	0.375
replacement	Logistic	500	22	0.35714285714285715	0.07142857142857142	0.5357142857142857	0.03571428571428571	0.03529411764705882	0.8588235294117647	0.10588235294117647	0.0	0.0	0.0	1.0	0.0	0.125	0.375	0.0	0.5
replacement	Logistic	500	23	0.5357142857142857	0.07142857142857142	0.35714285714285715	0.03571428571428571	0.011764705882352941	0.9764705882352941	0.011764705882352941	0.0	0.058823529411764705	0.0	0.9411764705882353	0.0	0.125	0.625	0.0	0.25
replacement	Logistic	500	24	0.2857142857142857	0.07142857142857142	0.5714285714285714	0.07142857142857142	0.0	0.9529411764705882	0.047058823529411764	0.0	0.0	0.0	1.0	0.0	0.0	0.625	0.0	0.375
replacement	Logistic	500	25	0.5357142857142857	0.03571428571428571	0.39285714285714285	0.03571428571428571	0.03529411764705882	0.9294117647058824	0.03529411764705882	0.0	0.0	0.0	1.0	0.0	0.25	0.375	0.0	0.375
unaugmented	Logistic	500	1	0.07142857142857142	0.03571428571428571	0.8214285714285714	0.07142857142857142	0.0	0.788235294117647	0.21176470588235294	0.0	0.0	0.0	1.0	0.0	0.0	0.5	0.0	0.5
unaugmented	Logistic	500	2	0.14285714285714285	0.0	0.8214285714285714	0.03571428571428571	0.0	0.9294117647058824	0.07058823529411765	0.0	0.0	0.0	1.0	0.0	0.0	0.625	0.0	0.375
unaugmented	Logistic	500	3	0.17857142857142858	0.0	0.7142857142857143	0.10714285714285714	0.011764705882352941	0.9058823529411765	0.08235294117647059	0.0	0.0	0.0	1.0	0.0	0.0	0.5	0.0	0.5
unaugmented	Logistic	500	4	0.10714285714285714	0.07142857142857142	0.75	0.07142857142857142	0.0	0.9647058823529412	0.03529411764705882	0.0	0.0	0.0	1.0	0.0	0.0	0.75	0.0	0.25
unaugmented	Logistic	500	5	0.2857142857142857	0.17857142857142858	0.5	0.03571428571428571	0.011764705882352941	0.9529411764705882	0.03529411764705882	0.0	0.0	0.0	1.0	0.0	0.0	0.375	0.0	0.625
unaugmented	Logistic	500	6	0.39285714285714285	0.0	0.5	0.10714285714285714	0.03529411764705882	0.9529411764705882	0.011764705882352941	0.0	0.0	0.0	1.0	0.0	0.0	0.5	0.0	0.5
unaugmented	Logistic	500	7	0.14285714285714285	0.14285714285714285	0.6428571428571429	0.07142857142857142	0.0	0.9647058823529412	0.03529411764705882	0.0	0.0	0.0	1.0	0.0	0.0	0.625	0.0	0.375
unaugmented	Logistic	500	8	0.17857142857142858	0.10714285714285714	0.6785714285714286	0.03571428571428571	0.0	0.8	0.2	0.0	0.0	0.0	1.0	0.0	0.0	0.625	0.0	0.375
unaugmented	Logistic	500	9	0.4642857142857143	0.21428571428571427	0.25	0.07142857142857142	0.023529411764705882	0.9647058823529412	0.011764705882352941	0.0	0.0	0.0	1.0	0.0	0.0	0.375	0.0	0.625
unaugmented	Logistic	500	10	0.2857142857142857	0.0	0.6785714285714286	0.03571428571428571	0.011764705882352941	0.9529411764705882	0.03529411764705882	0.0	0.0	0.0	1.0	0.0	0.0	0.75	0.0	0.25
unaugmented	Logistic	500	11	0.21428571428571427	0.21428571428571427	0.5	0.07142857142857142	0.0	0.9647058823529412	0.03529411764705882	0.0	0.0	0.0	1.0	0.0	0.0	0.625	0.0	0.375
unaugmented	Logistic	500	12	0.39285714285714285	0.10714285714285714	0.4642857142857143	0.03571428571428571	0.023529411764705882	0.8823529411764706	0.09411764705882353	0.0	0.0	0.0	1.0	0.0	0.125	0.25	0.0	0.625
unaugmented	Logistic	500	13	0.39285714285714285	0.03571428571428571	0.5357142857142857	0.03571428571428571	0.011764705882352941	0.9411764705882353	0.047058823529411764	0.0	0.0	0.0	1.0	0.0	0.0	0.625	0.0	0.375
unaugmented	Logistic	500	14	0.42857142857142855	0.10714285714285714	0.42857142857142855	0.03571428571428571	0.011764705882352941	0.9882352941176471	0.0	0.0	0.0	0.0	1.0	0.0	0.0	0.625	0.0	0.375
unaugmented	Logistic	500	15	0.21428571428571427	0.0	0.75	0.03571428571428571	0.023529411764705882	0.9058823529411765	0.07058823529411765	0.0	0.0	0.0	1.0	0.0	0.0	0.625	0.0	0.375
unaugmented	Logistic	500	16	0.39285714285714285	0.07142857142857142	0.4642857142857143	0.07142857142857142	0.011764705882352941	0.9882352941176471	0.0	0.0	0.0	0.0	1.0	0.0	0.0	0.625	0.0	0.375
unaugmented	Logistic	500	17	0.2857142857142857	0.14285714285714285	0.5	0.07142857142857142	0.023529411764705882	0.9294117647058824	0.047058823529411764	0.0	0.0	0.0	1.0	0.0	0.0	0.625	0.0	0.375
unaugmented	Logistic	500	18	0.35714285714285715	0.10714285714285714	0.4642857142857143	0.07142857142857142	0.023529411764705882	0.788235294117647	0.18823529411764706	0.0	0.0	0.0	1.0	0.0	0.0	0.5	0.0	0.5
unaugmented	Logistic	500	19	0.07142857142857142	0.17857142857142858	0.7142857142857143	0.03571428571428571	0.011764705882352941	0.9529411764705882	0.03529411764705882	0.0	0.0	0.0	1.0	0.0	0.0	0.5	0.0	0.5
unaugmented	Logistic	500	20	0.2857142857142857	0.0	0.6785714285714286	0.03571428571428571	0.0	0.9647058823529412	0.03529411764705882	0.0	0.0	0.0	1.0	0.0	0.0	0.625	0.0	0.375
unaugmented	Logistic	500	21	0.10714285714285714	0.0	0.8571428571428571	0.03571428571428571	0.0	0.8352941176470589	0.16470588235294117	0.0	0.0	0.0	1.0	0.0	0.0	0.5	0.0	0.5
unaugmented	Logistic	500	22	0.07142857142857142	0.0	0.8928571428571429	0.03571428571428571	0.011764705882352941	0.8823529411764706	0.10588235294117647	0.0	0.0	0.0	1.0	0.0	0.0	0.625	0.0	0.375
unaugmented	Logistic	500	23	0.21428571428571427	0.0	0.7142857142857143	0.07142857142857142	0.0	0.9764705882352941	0.023529411764705882	0.0	0.0	0.0	1.0	0.0	0.0	0.5	0.0	0.5
unaugmented	Logistic	500	24	0.17857142857142858	0.32142857142857145	0.4642857142857143	0.03571428571428571	0.0	0.9882352941176471	0.011764705882352941	0.0	0.0	0.0	1.0	0.0	0.0	0.625	0.0	0.375
unaugmented	Logistic	500	25	0.10714285714285714	0.0	0.8571428571428571	0.03571428571428571	0.011764705882352941	0.9294117647058824	0.058823529411764705	0.0	0.0	0.0	1.0	0.0	0.0	0.625	0.0	0.375
poisson	Logistic	5000	1	0.32142857142857145	0.10714285714285714	0.5357142857142857	0.03571428571428571	0.03529411764705882	0.9176470588235294	0.047058823529411764	0.0	0.0	0.0	1.0	0.0	0.0	0.375	0.0	0.625
poisson	Logistic	5000	2	0.39285714285714285	0.0	0.5714285714285714	0.03571428571428571	0.023529411764705882	0.9176470588235294	0.058823529411764705	0.0	0.0	0.0	1.0	0.0	0.0	0.5	0.0	0.5
poisson	Logistic	5000	3	0.32142857142857145	0.0	0.6428571428571429	0.03571428571428571	0.011764705882352941	0.9411764705882353	0.047058823529411764	0.0	0.0	0.0	1.0	0.0	0.0	0.625	0.0	0.375
poisson	Logistic	5000	4	0.35714285714285715	0.07142857142857142	0.5357142857142857	0.03571428571428571	0.0	1.0	0.0	0.0	0.0	0.0	1.0	0.0	0.0	0.625	0.0	0.375
poisson	Logistic	5000	5	0.5357142857142857	0.14285714285714285	0.2857142857142857	0.03571428571428571	0.023529411764705882	0.9529411764705882	0.023529411764705882	0.0	0.0	0.0	1.0	0.0	0.0	0.125	0.0	0.875
poisson	Logistic	5000	6	0.4642857142857143	0.0	0.5	0.03571428571428571	0.03529411764705882	0.9529411764705882	0.011764705882352941	0.0	0.0	0.0	1.0	0.0	0.0	0.5	0.0	0.5
poisson	Logistic	5000	7	0.25	0.10714285714285714	0.5714285714285714	0.07142857142857142	0.0	0.9764705882352941	0.023529411764705882	0.0	0.0	0.0	1.0	0.0	0.0	0.625	0.0	0.375
poisson	Logistic	5000	8	0.32142857142857145	0.0	0.6428571428571429	0.03571428571428571	0.011764705882352941	0.8705882352941177	0.11764705882352941	0.0	0.0	0.0	1.0	0.0	0.0	0.625	0.0	0.375
poisson	Logistic	5000	9	0.5714285714285714	0.10714285714285714	0.2857142857142857	0.03571428571428571	0.023529411764705882	0.9647058823529412	0.011764705882352941	0.0	0.0	0.0	1.0	0.0	0.0	0.375	0.0	0.625
poisson	Logistic	5000	10	0.35714285714285715	0.0	0.6071428571428571	0.03571428571428571	0.011764705882352941	0.9647058823529412	0.023529411764705882	0.0	0.0	0.0	1.0	0.0	0.0	0.625	0.0	0.375
poisson	Logistic	5000	11	0.35714285714285715	0.21428571428571427	0.39285714285714285	0.03571428571428571	0.011764705882352941	0.9411764705882353	0.047058823529411764	0.0	0.0	0.0	1.0	0.0	0.0	0.5	0.0	0.5
poisson	Logistic	5000	12	0.2857142857142857	0.07142857142857142	0.6071428571428571	0.03571428571428571	0.011764705882352941	0.8705882352941177	0.11764705882352941	0.0	0.0	0.0	1.0	0.0	0.0	0.25	0.0	0.75
poisson	Logistic	5000	13	0.32142857142857145	0.07142857142857142	0.5714285714285714	0.03571428571428571	0.011764705882352941	0.9294117647058824	0.058823529411764705	0.0	0.0	0.0	1.0	0.0	0.0	0.625	0.0	0.375
poisson	Logistic	5000	14	0.5	0.10714285714285714	0.35714285714285715	0.03571428571428571	0.011764705882352941	0.9882352941176471	0.0	0.0	0.0	0.0	1.0	0.0	0.0	0.5	0.0	0.5
poisson	Logistic	5000	15	0.17857142857142858	0.0	0.7857142857142857	0.03571428571428571	0.03529411764705882	0.8941176470588236	0.07058823529411765	0.0	0.0	0.0	1.0	0.0	0.0	0.625	0.0	0.375
poisson	Logistic	5000	16	0.42857142857142855	0.14285714285714285	0.39285714285714285	0.03571428571428571	0.011764705882352941	0.9764705882352941	0.011764705882352941	0.0	0.0	0.0	1.0	0.0	0.0	0.625	0.0	0.375
poisson	Logistic	5000	17	0.17857142857142858	0.0	0.7857142857142857	0.03571428571428571	0.011764705882352941	0.9058823529411765	0.08235294117647059	0.0	0.0	0.0	1.0	0.0	0.0	0.375	0.0	0.625
poisson	Logistic	5000	18	0.35714285714285715	0.03571428571428571	0.5357142857142857	0.07142857142857142	0.023529411764705882	0.9176470588235294	0.058823529411764705	0.0	0.0	0.0	1.0	0.0	0.0	0.625	0.0	0.375
poisson	Logistic	5000	19	0.07142857142857142	0.0	0.8928571428571429	0.03571428571428571	0.0	0.8941176470588236	0.10588235294117647	0.0	0.0	0.0	1.0	0.0	0.0	0.5	0.0	0.5
poisson	Logistic	5000	20	0.35714285714285715	0.0	0.6071428571428571	0.03571428571428571	0.011764705882352941	0.9294117647058824	0.058823529411764705	0.0	0.0	0.0	1.0	0.0	0.0	0.5	0.0	0.5
poisson	Logistic	5000	21	0.4642857142857143	0.07142857142857142	0.42857142857142855	0.03571428571428571	0.023529411764705882	0.9411764705882353	0.03529411764705882	0.0	0.0	0.0	1.0	0.0	0.0	0.625	0.0	0.375
poisson	Logistic	5000	22	0.32142857142857145	0.07142857142857142	0.5714285714285714	0.03571428571428571	0.011764705882352941	0.9529411764705882	0.03529411764705882	0.0	0.0	0.0	1.0	0.0	0.0	0.75	0.0	0.25
poisson	Logistic	5000	23	0.25	0.0	0.7142857142857143	0.03571428571428571	0.0	1.0	0.0	0.0	0.0	0.0	1.0	0.0	0.0	0.625	0.0	0.375
poisson	Logistic	5000	24	0.17857142857142858	0.07142857142857142	0.7142857142857143	0.03571428571428571	0.011764705882352941	0.9058823529411765	0.08235294117647059	0.0	0.0	0.0	1.0	0.0	0.0	0.375	0.0	0.625
poisson	Logistic	5000	25	0.42857142857142855	0.0	0.5357142857142857	0.03571428571428571	0.023529411764705882	0.9411764705882353	0.03529411764705882	0.0	0.0	0.0	1.0	0.0	0.0	0.5	0.0	0.5
gamma_poisson	Logistic	5000	1	0.32142857142857145	0.0	0.6071428571428571	0.07142857142857142	0.0	0.9764705882352941	0.023529411764705882	0.0	0.0	0.0	1.0	0.0	0.0	0.125	0.0	0.875
gamma_poisson	Logistic	5000	2	0.35714285714285715	0.0	0.5714285714285714	0.07142857142857142	0.0	0.9411764705882353	0.058823529411764705	0.0	0.0	0.0	1.0	0.0	0.0	0.25	0.0	0.75
gamma_poisson	Logistic	5000	3	0.2857142857142857	0.0	0.6428571428571429	0.07142857142857142	0.0	0.9411764705882353	0.058823529411764705	0.0	0.0	0.0	1.0	0.0	0.0	0.375	0.0	0.625
gamma_poisson	Logistic	5000	4	0.32142857142857145	0.0	0.6071428571428571	0.07142857142857142	0.0	0.9529411764705882	0.047058823529411764	0.0	0.0	0.0	1.0	0.0	0.0	0.125	0.0	0.875
gamma_poisson	Logistic	5000	5	0.2857142857142857	0.0	0.6428571428571429	0.07142857142857142	0.0	0.8941176470588236	0.10588235294117647	0.0	0.0	0.0	1.0	0.0	0.0	0.0	0.0	1.0
gamma_poisson	Logistic	5000	6	0.32142857142857145	0.0	0.6071428571428571	0.07142857142857142	0.0	0.9647058823529412	0.03529411764705882	0.0	0.0	0.0	1.0	0.0	0.0	0.125	0.0	0.875
gamma_poisson	Logistic	5000	7	0.39285714285714285	0.0	0.5357142857142857	0.07142857142857142	0.0	0.9294117647058824	0.07058823529411765	0.0	0.0	0.0	1.0	0.0	0.0	0.0	0.0	1.0
gamma_poisson	Logistic	5000	8	0.32142857142857145	0.0	0.6071428571428571	0.07142857142857142	0.0	0.9176470588235294	0.08235294117647059	0.0	0.0	0.0	1.0	0.0	0.0	0.25	0.0	0.75
gamma_poisson	Logistic	5000	9	0.2857142857142857	0.0	0.6428571428571429	0.07142857142857142	0.0	0.9294117647058824	0.07058823529411765	0.0	0.0	0.0	1.0	0.0	0.0	0.25	0.0	0.75
gamma_poisson	Logistic	5000	10	0.32142857142857145	0.0	0.6071428571428571	0.07142857142857142	0.0	0.8941176470588236	0.10588235294117647	0.0	0.0	0.0	1.0	0.0	0.0	0.125	0.0	0.875
gamma_poisson	Logistic	5000	11	0.4642857142857143	0.03571428571428571	0.42857142857142855	0.07142857142857142	0.0	0.9411764705882353	0.058823529411764705	0.0	0.0	0.0	1.0	0.0	0.0	0.125	0.0	0.875
gamma_poisson	Logistic	5000	12	0.35714285714285715	0.0	0.5714285714285714	0.07142857142857142	0.0	0.9411764705882353	0.058823529411764705	0.0	0.0	0.0	1.0	0.0	0.0	0.125	0.0	0.875
gamma_poisson	Logistic	5000	13	0.39285714285714285	0.0	0.5357142857142857	0.07142857142857142	0.011764705882352941	0.8470588235294118	0.1411764705882353	0.0	0.0	0.0	1.0	0.0	0.0	0.125	0.0	0.875
gamma_poisson	Logistic	5000	14	0.35714285714285715	0.0	0.5714285714285714	0.07142857142857142	0.0	0.9529411764705882	0.047058823529411764	0.0	0.0	0.0	1.0	0.0	0.0	0.25	0.0	0.75
gamma_poisson	Logistic	5000	15	0.39285714285714285	0.0	0.5357142857142857	0.07142857142857142	0.0	0.9411764705882353	0.058823529411764705	0.0	0.0	0.0	1.0	0.0	0.0	0.125	0.0	0.875
gamma_poisson	Logistic	5000	16	0.39285714285714285	0.0	0.5357142857142857	0.07142857142857142	0.011764705882352941	0.9411764705882353	0.047058823529411764	0.0	0.0	0.0	1.0	0.0	0.0	0.25	0.0	0.75
gamma_poisson	Logistic	5000	17	0.32142857142857145	0.0	0.6071428571428571	0.07142857142857142	0.0	0.9411764705882353	0.058823529411764705	0.0	0.0	0.0	1.0	0.0	0.0	0.25	0.0	0.75
gamma_poisson	Logistic	5000	18	0.35714285714285715	0.0	0.5714285714285714	0.07142857142857142	0.0	0.9294117647058824	0.07058823529411765	0.0	0.0	0.0	1.0	0.0	0.0	0.125	0.0	0.875
gamma_poisson	Logistic	5000	19	0.35714285714285715	0.0	0.5	0.14285714285714285	0.0	0.9529411764705882	0.047058823529411764	0.0	0.0	0.0	1.0	0.0	0.0	0.25	0.0	0.75
gamma_poisson	Logistic	5000	20	0.32142857142857145	0.0	0.6071428571428571	0.07142857142857142	0.0	0.9411764705882353	0.058823529411764705	0.0	0.0	0.0	1.0	0.0	0.0	0.25	0.0	0.75
gamma_poisson	Logistic	5000	21	0.35714285714285715	0.0	0.5714285714285714	0.07142857142857142	0.0	0.9411764705882353	0.058823529411764705	0.0	0.0	0.0	1.0	0.0	0.0	0.125	0.0	0.875
gamma_poisson	Logistic	5000	22	0.2857142857142857	0.0	0.6428571428571429	0.07142857142857142	0.0	0.9411764705882353	0.058823529411764705	0.0	0.0	0.0	1.0	0.0	0.0	0.125	0.0	0.875
gamma_poisson	Logistic	5000	23	0.39285714285714285	0.0	0.5357142857142857	0.07142857142857142	0.011764705882352941	0.9411764705882353	0.047058823529411764	0.0	0.0	0.0	1.0	0.0	0.0	0.125	0.0	0.875
gamma_poisson	Logistic	5000	24	0.25	0.0	0.6785714285714286	0.07142857142857142	0.0	0.9176470588235294	0.08235294117647059	0.0	0.0	0.0	1.0	0.0	0.0	0.0	0.0	1.0
gamma_poisson	Logistic	5000	25	0.39285714285714285	0.0	0.6071428571428571	0.0	0.0	0.9411764705882353	0.058823529411764705	0.0	0.0	0.0	1.0	0.0	0.0	0.375	0.0	0.625
local_crossover	Logistic	5000	1	0.5357142857142857	0.10714285714285714	0.17857142857142858	0.17857142857142858	0.03529411764705882	0.9058823529411765	0.047058823529411764	0.011764705882352941	0.29411764705882354	0.0	0.7058823529411765	0.0	0.0	0.125	0.0	0.875
local_crossover	Logistic	5000	2	0.42857142857142855	0.07142857142857142	0.17857142857142858	0.32142857142857145	0.03529411764705882	0.9411764705882353	0.0	0.023529411764705882	0.23529411764705882	0.0	0.7058823529411765	0.058823529411764705	0.0	0.125	0.0	0.875
local_crossover	Logistic	5000	3	0.5	0.07142857142857142	0.25	0.17857142857142858	0.023529411764705882	0.9529411764705882	0.011764705882352941	0.011764705882352941	0.0	0.058823529411764705	0.8823529411764706	0.058823529411764705	0.0	0.625	0.0	0.375
local_crossover	Logistic	5000	4	0.39285714285714285	0.07142857142857142	0.21428571428571427	0.32142857142857145	0.011764705882352941	0.9647058823529412	0.0	0.023529411764705882	0.17647058823529413	0.0	0.7647058823529411	0.058823529411764705	0.0	0.25	0.0	0.75
local_crossover	Logistic	5000	5	0.25	0.14285714285714285	0.21428571428571427	0.39285714285714285	0.023529411764705882	0.9176470588235294	0.0	0.058823529411764705	0.0	0.0	0.9411764705882353	0.058823529411764705	0.0	0.25	0.0	0.75
local_crossover	Logistic	5000	6	0.35714285714285715	0.14285714285714285	0.07142857142857142	0.42857142857142855	0.023529411764705882	0.9294117647058824	0.0	0.047058823529411764	0.0	0.0	0.9411764705882353	0.058823529411764705	0.0	0.375	0.0	0.625
local_crossover	Logistic	5000	7	0.42857142857142855	0.07142857142857142	0.2857142857142857	0.21428571428571427	0.023529411764705882	0.9294117647058824	0.011764705882352941	0.03529411764705882	0.11764705882352941	0.0	0.8235294117647058	0.058823529411764705	0.0	0.125	0.0	0.875
local_crossover	Logistic	5000	8	0.35714285714285715	0.03571428571428571	0.35714285714285715	0.25	0.023529411764705882	0.9529411764705882	0.0	0.023529411764705882	0.11764705882352941	0.058823529411764705	0.7647058823529411	0.058823529411764705	0.0	0.25	0.0	0.75
local_crossover	Logistic	5000	9	0.4642857142857143	0.07142857142857142	0.21428571428571427	0.25	0.011764705882352941	0.9764705882352941	0.0	0.011764705882352941	0.23529411764705882	0.0	0.7058823529411765	0.058823529411764705	0.0	0.25	0.0	0.75
local_crossover	Logistic	5000	10	0.5357142857142857	0.03571428571428571	0.21428571428571427	0.21428571428571427	0.03529411764705882	0.9294117647058824	0.011764705882352941	0.023529411764705882	0.23529411764705882	0.0	0.7058823529411765	0.058823529411764705	0.0	0.375	0.0	0.625
local_crossover	Logistic	5000	11	0.5	0.10714285714285714	0.17857142857142858	0.21428571428571427	0.023529411764705882	0.9294117647058824	0.0	0.047058823529411764	0.29411764705882354	0.0	0.7058823529411765	0.0	0.0	0.25	0.0	0.75
local_crossover	Logistic	5000	12	0.32142857142857145	0.07142857142857142	0.32142857142857145	0.2857142857142857	0.011764705882352941	0.9294117647058824	0.03529411764705882	0.023529411764705882	0.0	0.0	0.9411764705882353	0.058823529411764705	0.0	0.125	0.0	0.875
local_crossover	Logistic	5000	13	0.5	0.03571428571428571	0.2857142857142857	0.17857142857142858	0.03529411764705882	0.8823529411764706	0.058823529411764705	0.023529411764705882	0.0	0.0	0.9411764705882353	0.058823529411764705	0.0	0.125	0.0	0.875
local_crossover	Logistic	5000	14	0.5357142857142857	0.14285714285714285	0.10714285714285714	0.21428571428571427	0.023529411764705882	0.9647058823529412	0.0	0.011764705882352941	0.23529411764705882	0.058823529411764705	0.6470588235294118	0.058823529411764705	0.0	0.375	0.0	0.625
local_crossover	Logistic	5000	15	0.39285714285714285	0.14285714285714285	0.21428571428571427	0.25	0.011764705882352941	0.9647058823529412	0.0	0.023529411764705882	0.058823529411764705	0.058823529411764705	0.8235294117647058	0.058823529411764705	0.0	0.375	0.0	0.625
local_crossover	Logistic	5000	16	0.39285714285714285	0.07142857142857142	0.2857142857142857	0.25	0.023529411764705882	0.9294117647058824	0.023529411764705882	0.023529411764705882	0.0	0.058823529411764705	0.8823529411764706	0.058823529411764705	0.0	0.375	0.0	0.625
local_crossover	Logistic	5000	17	0.39285714285714285	0.07142857142857142	0.25	0.2857142857142857	0.023529411764705882	0.9411764705882353	0.011764705882352941	0.023529411764705882	0.29411764705882354	0.0	0.7058823529411765	0.0	0.0	0.125	0.0	0.875
local_crossover	Logistic	5000	18	0.4642857142857143	0.10714285714285714	0.2857142857142857	0.14285714285714285	0.03529411764705882	0.9176470588235294	0.047058823529411764	0.0	0.0	0.0	1.0	0.0	0.0	0.375	0.0	0.625
local_crossover	Logistic	5000	19	0.32142857142857145	0.14285714285714285	0.10714285714285714	0.42857142857142855	0.011764705882352941	0.9294117647058824	0.0	0.058823529411764705	0.0	0.0	0.9411764705882353	0.058823529411764705	0.0	0.125	0.0	0.875
local_crossover	Logistic	5000	20	0.39285714285714285	0.07142857142857142	0.21428571428571427	0.32142857142857145	0.03529411764705882	0.9411764705882353	0.0	0.023529411764705882	0.0	0.0	0.9411764705882353	0.058823529411764705	0.0	0.5	0.0	0.5
local_crossover	Logistic	5000	21	0.42857142857142855	0.14285714285714285	0.07142857142857142	0.35714285714285715	0.011764705882352941	0.9529411764705882	0.0	0.03529411764705882	0.23529411764705882	0.058823529411764705	0.6470588235294118	0.058823529411764705	0.0	0.125	0.0	0.875
local_crossover	Logistic	5000	22	0.39285714285714285	0.0	0.39285714285714285	0.21428571428571427	0.023529411764705882	0.9058823529411765	0.023529411764705882	0.047058823529411764	0.0	0.0	0.9411764705882353	0.058823529411764705	0.0	0.125	0.0	0.875
local_crossover	Logistic	5000	23	0.4642857142857143	0.10714285714285714	0.17857142857142858	0.25	0.03529411764705882	0.9529411764705882	0.0	0.011764705882352941	0.23529411764705882	0.0	0.7058823529411765	0.058823529411764705	0.0	0.375	0.0	0.625
local_crossover	Logistic	5000	24	0.39285714285714285	0.07142857142857142	0.21428571428571427	0.32142857142857145	0.023529411764705882	0.9529411764705882	0.011764705882352941	0.011764705882352941	0.0	0.0	0.9411764705882353	0.058823529411764705	0.0	0.125	0.0	0.875
local_crossover	Logistic	5000	25	0.39285714285714285	0.03571428571428571	0.32142857142857145	0.25	0.023529411764705882	0.9529411764705882	0.0	0.023529411764705882	0.0	0.0	1.0	0.0	0.0	0.25	0.0	0.75
global_crossover	Logistic	5000	1	0.10714285714285714	0.07142857142857142	0.32142857142857145	0.5	0.023529411764705882	0.9294117647058824	0.0	0.047058823529411764	0.0	0.0	0.9411764705882353	0.058823529411764705	0.0	0.25	0.0	0.75
global_crossover	Logistic	5000	2	0.17857142857142858	0.03571428571428571	0.5714285714285714	0.21428571428571427	0.023529411764705882	0.9411764705882353	0.011764705882352941	0.023529411764705882	0.0	0.058823529411764705	0.9411764705882353	0.0	0.0	0.5	0.0	0.5
global_crossover	Logistic	5000	3	0.14285714285714285	0.03571428571428571	0.5357142857142857	0.2857142857142857	0.011764705882352941	0.9294117647058824	0.011764705882352941	0.047058823529411764	0.0	0.0	1.0	0.0	0.0	0.375	0.0	0.625
global_crossover	Logistic	5000	4	0.17857142857142858	0.03571428571428571	0.42857142857142855	0.35714285714285715	0.011764705882352941	0.9294117647058824	0.011764705882352941	0.047058823529411764	0.0	0.0	0.9411764705882353	0.058823529411764705	0.0	0.5	0.0	0.5
global_crossover	Logistic	5000	5	0.10714285714285714	0.07142857142857142	0.42857142857142855	0.39285714285714285	0.011764705882352941	0.9294117647058824	0.011764705882352941	0.047058823529411764	0.0	0.0	1.0	0.0	0.0	0.125	0.0	0.875
global_crossover	Logistic	5000	6	0.14285714285714285	0.07142857142857142	0.35714285714285715	0.42857142857142855	0.023529411764705882	0.9058823529411765	0.011764705882352941	0.058823529411764705	0.0	0.0	1.0	0.0	0.0	0.25	0.0	0.75
global_crossover	Logistic	5000	7	0.21428571428571427	0.03571428571428571	0.5357142857142857	0.21428571428571427	0.011764705882352941	0.9058823529411765	0.03529411764705882	0.047058823529411764	0.0	0.0	1.0	0.0	0.0	0.375	0.0	0.625
global_crossover	Logistic	5000	8	0.17857142857142858	0.03571428571428571	0.4642857142857143	0.32142857142857145	0.011764705882352941	0.9294117647058824	0.0	0.058823529411764705	0.0	0.0	0.9411764705882353	0.058823529411764705	0.0	0.25	0.0	0.75
global_crossover	Logistic	5000	9	0.17857142857142858	0.07142857142857142	0.32142857142857145	0.42857142857142855	0.0	0.9529411764705882	0.0	0.047058823529411764	0.0	0.11764705882352941	0.8235294117647058	0.058823529411764705	0.0	0.5	0.0	0.5
global_crossover	Logistic	5000	10	0.2857142857142857	0.03571428571428571	0.42857142857142855	0.25	0.011764705882352941	0.9294117647058824	0.011764705882352941	0.047058823529411764	0.0	0.0	1.0	0.0	0.0	0.375	0.0	0.625
global_crossover	Logistic	5000	11	0.25	0.03571428571428571	0.35714285714285715	0.35714285714285715	0.03529411764705882	0.9176470588235294	0.011764705882352941	0.03529411764705882	0.0	0.0	1.0	0.0	0.0	0.25	0.0	0.75
global_crossover	Logistic	5000	12	0.21428571428571427	0.03571428571428571	0.5714285714285714	0.17857142857142858	0.03529411764705882	0.9058823529411765	0.023529411764705882	0.03529411764705882	0.0	0.0	1.0	0.0	0.0	0.375	0.0	0.625
global_crossover	Logistic	5000	13	0.14285714285714285	0.03571428571428571	0.5714285714285714	0.25	0.011764705882352941	0.9058823529411765	0.03529411764705882	0.047058823529411764	0.0	0.0	1.0	0.0	0.0	0.375	0.0	0.625
global_crossover	Logistic	5000	14	0.21428571428571427	0.14285714285714285	0.2857142857142857	0.35714285714285715	0.0	0.9647058823529412	0.0	0.03529411764705882	0.0	0.058823529411764705	0.9411764705882353	0.0	0.0	0.5	0.0	0.5
global_crossover	Logistic	5000	15	0.14285714285714285	0.07142857142857142	0.32142857142857145	0.4642857142857143	0.011764705882352941	0.9411764705882353	0.0	0.047058823529411764	0.0	0.11764705882352941	0.8823529411764706	0.0	0.0	0.375	0.0	0.625
global_crossover	Logistic	5000	16	0.14285714285714285	0.03571428571428571	0.4642857142857143	0.35714285714285715	0.011764705882352941	0.9176470588235294	0.023529411764705882	0.047058823529411764	0.0	0.0	0.9411764705882353	0.058823529411764705	0.0	0.375	0.0	0.625
global_crossover	Logistic	5000	17	0.14285714285714285	0.07142857142857142	0.39285714285714285	0.39285714285714285	0.023529411764705882	0.9176470588235294	0.011764705882352941	0.047058823529411764	0.0	0.058823529411764705	0.9411764705882353	0.0	0.0	0.375	0.0	0.625
global_crossover	Logistic	5000	18	0.14285714285714285	0.03571428571428571	0.42857142857142855	0.39285714285714285	0.011764705882352941	0.9176470588235294	0.023529411764705882	0.047058823529411764	0.0	0.0	1.0	0.0	0.0	0.375	0.0	0.625
global_crossover	Logistic	5000	19	0.14285714285714285	0.03571428571428571	0.35714285714285715	0.4642857142857143	0.011764705882352941	0.9294117647058824	0.011764705882352941	0.047058823529411764	0.0	0.0	1.0	0.0	0.0	0.25	0.0	0.75
global_crossover	Logistic	5000	20	0.17857142857142858	0.07142857142857142	0.39285714285714285	0.35714285714285715	0.011764705882352941	0.9411764705882353	0.0	0.047058823529411764	0.0	0.0	1.0	0.0	0.0	0.5	0.0	0.5
global_crossover	Logistic	5000	21	0.17857142857142858	0.03571428571428571	0.5714285714285714	0.21428571428571427	0.023529411764705882	0.9176470588235294	0.023529411764705882	0.03529411764705882	0.0	0.0	1.0	0.0	0.0	0.125	0.0	0.875
global_crossover	Logistic	5000	22	0.21428571428571427	0.03571428571428571	0.5357142857142857	0.21428571428571427	0.03529411764705882	0.9294117647058824	0.0	0.03529411764705882	0.0	0.0	1.0	0.0	0.0	0.375	0.0	0.625
global_crossover	Logistic	5000	23	0.2857142857142857	0.03571428571428571	0.25	0.42857142857142855	0.023529411764705882	0.9294117647058824	0.011764705882352941	0.03529411764705882	0.0	0.0	1.0	0.0	0.0	0.5	0.0	0.5
global_crossover	Logistic	5000	24	0.21428571428571427	0.07142857142857142	0.32142857142857145	0.39285714285714285	0.023529411764705882	0.9176470588235294	0.023529411764705882	0.03529411764705882	0.0	0.0	1.0	0.0	0.0	0.25	0.0	0.75
global_crossover	Logistic	5000	25	0.10714285714285714	0.03571428571428571	0.42857142857142855	0.42857142857142855	0.011764705882352941	0.8941176470588236	0.023529411764705882	0.07058823529411765	0.0	0.0	1.0	0.0	0.0	0.25	0.0	0.75
smote	Logistic	5000	1	0.25	0.14285714285714285	0.5714285714285714	0.03571428571428571	0.047058823529411764	0.8941176470588236	0.058823529411764705	0.0	0.0	0.0	1.0	0.0	0.0	0.375	0.0	0.625
smote	Logistic	5000	2	0.42857142857142855	0.03571428571428571	0.5	0.03571428571428571	0.023529411764705882	0.9176470588235294	0.058823529411764705	0.0	0.0	0.058823529411764705	0.9411764705882353	0.0	0.125	0.75	0.0	0.125
smote	Logistic	5000	3	0.35714285714285715	0.14285714285714285	0.4642857142857143	0.03571428571428571	0.0	0.9764705882352941	0.023529411764705882	0.0	0.0	0.0	1.0	0.0	0.0	0.75	0.0	0.25
smote	Logistic	5000	4	0.32142857142857145	0.25	0.39285714285714285	0.03571428571428571	0.011764705882352941	0.9882352941176471	0.0	0.0	0.0	0.058823529411764705	0.9411764705882353	0.0	0.0	0.75	0.0	0.25
smote	Logistic	5000	5	0.4642857142857143	0.25	0.25	0.03571428571428571	0.023529411764705882	0.9529411764705882	0.023529411764705882	0.0	0.0	0.0	1.0	0.0	0.0	0.375	0.0	0.625
smote	Logistic	5000	6	0.5	0.03571428571428571	0.42857142857142855	0.03571428571428571	0.047058823529411764	0.9058823529411765	0.047058823529411764	0.0	0.0	0.0	1.0	0.0	0.125	0.5	0.0	0.375
smote	Logistic	5000	7	0.17857142857142858	0.17857142857142858	0.6071428571428571	0.03571428571428571	0.0	0.9411764705882353	0.058823529411764705	0.0	0.0	0.058823529411764705	0.9411764705882353	0.0	0.0	0.625	0.0	0.375
smote	Logistic	5000	8	0.10714285714285714	0.17857142857142858	0.6785714285714286	0.03571428571428571	0.011764705882352941	0.8705882352941177	0.11764705882352941	0.0	0.0	0.0	1.0	0.0	0.125	0.75	0.0	0.125
smote	Logistic	5000	9	0.6071428571428571	0.14285714285714285	0.21428571428571427	0.03571428571428571	0.03529411764705882	0.9647058823529412	0.0	0.0	0.0	0.0	1.0	0.0	0.0	0.5	0.0	0.5
smote	Logistic	5000	10	0.42857142857142855	0.03571428571428571	0.5	0.03571428571428571	0.023529411764705882	0.9411764705882353	0.03529411764705882	0.0	0.0	0.0	1.0	0.0	0.125	0.75	0.0	0.125
smote	Logistic	5000	11	0.35714285714285715	0.4642857142857143	0.14285714285714285	0.03571428571428571	0.0	0.9882352941176471	0.011764705882352941	0.0	0.0	0.0	1.0	0.0	0.0	0.75	0.0	0.25
smote	Logistic	5000	12	0.42857142857142855	0.03571428571428571	0.5	0.03571428571428571	0.047058823529411764	0.8705882352941177	0.08235294117647059	0.0	0.0	0.0	1.0	0.0	0.125	0.25	0.0	0.625
smote	Logistic	5000	13	0.35714285714285715	0.03571428571428571	0.5714285714285714	0.03571428571428571	0.011764705882352941	0.9411764705882353	0.047058823529411764	0.0	0.0	0.058823529411764705	0.9411764705882353	0.0	0.0	0.75	0.0	0.25
smote	Logistic	5000	14	0.5357142857142857	0.21428571428571427	0.21428571428571427	0.03571428571428571	0.011764705882352941	0.9882352941176471	0.0	0.0	0.0	0.058823529411764705	0.9411764705882353	0.0	0.0	0.5	0.0	0.5
smote	Logistic	5000	15	0.39285714285714285	0.0	0.5714285714285714	0.03571428571428571	0.023529411764705882	0.9176470588235294	0.058823529411764705	0.0	0.0	0.0	1.0	0.0	0.0	0.625	0.0	0.375
smote	Logistic	5000	16	0.42857142857142855	0.21428571428571427	0.32142857142857145	0.03571428571428571	0.011764705882352941	0.9764705882352941	0.011764705882352941	0.0	0.0	0.058823529411764705	0.9411764705882353	0.0	0.125	0.625	0.0	0.25
smote	Logistic	5000	17	0.5357142857142857	0.03571428571428571	0.39285714285714285	0.03571428571428571	0.03529411764705882	0.9176470588235294	0.047058823529411764	0.0	0.0	0.0	1.0	0.0	0.0	0.5	0.0	0.5
smote	Logistic	5000	18	0.39285714285714285	0.21428571428571427	0.35714285714285715	0.03571428571428571	0.011764705882352941	0.9411764705882353	0.047058823529411764	0.0	0.0	0.0	1.0	0.0	0.0	0.625	0.0	0.375
smote	Logistic	5000	19	0.07142857142857142	0.14285714285714285	0.75	0.03571428571428571	0.011764705882352941	0.9411764705882353	0.047058823529411764	0.0	0.0	0.0	1.0	0.0	0.0	0.5	0.0	0.5
smote	Logistic	5000	20	0.4642857142857143	0.07142857142857142	0.42857142857142855	0.03571428571428571	0.0	0.9882352941176471	0.011764705882352941	0.0	0.0	0.0	1.0	0.0	0.0	0.5	0.0	0.5
smote	Logistic	5000	21	0.42857142857142855	0.07142857142857142	0.4642857142857143	0.03571428571428571	0.03529411764705882	0.9411764705882353	0.023529411764705882	0.0	0.0	0.0	1.0	0.0	0.0	0.625	0.0	0.375
smote	Logistic	5000	22	0.39285714285714285	0.10714285714285714	0.4642857142857143	0.03571428571428571	0.023529411764705882	0.9294117647058824	0.047058823529411764	0.0	0.0	0.0	1.0	0.0	0.0	0.125	0.0	0.875
smote	Logistic	5000	23	0.5714285714285714	0.10714285714285714	0.2857142857142857	0.03571428571428571	0.0	1.0	0.0	0.0	0.058823529411764705	0.0	0.9411764705882353	0.0	0.0	0.625	0.0	0.375
smote	Logistic	5000	24	0.21428571428571427	0.2857142857142857	0.4642857142857143	0.03571428571428571	0.0	0.9764705882352941	0.023529411764705882	0.0	0.0	0.0	1.0	0.0	0.0	0.75	0.0	0.25
smote	Logistic	5000	25	0.5357142857142857	0.07142857142857142	0.35714285714285715	0.03571428571428571	0.011764705882352941	0.9764705882352941	0.011764705882352941	0.0	0.0	0.0	1.0	0.0	0.125	0.625	0.0	0.25
replacement	Logistic	5000	1	0.32142857142857145	0.14285714285714285	0.5	0.03571428571428571	0.058823529411764705	0.8705882352941177	0.07058823529411765	0.0	0.0	0.0	1.0	0.0	0.25	0.375	0.0	0.375
replacement	Logistic	5000	2	0.42857142857142855	0.07142857142857142	0.4642857142857143	0.03571428571428571	0.011764705882352941	0.9176470588235294	0.07058823529411765	0.0	0.0	0.058823529411764705	0.9411764705882353	0.0	0.125	0.625	0.0	0.25
replacement	Logistic	5000	3	0.39285714285714285	0.2857142857142857	0.2857142857142857	0.03571428571428571	0.011764705882352941	0.9764705882352941	0.011764705882352941	0.0	0.0	0.0	1.0	0.0	0.0	0.75	0.0	0.25
replacement	Logistic	5000	4	0.32142857142857145	0.21428571428571427	0.42857142857142855	0.03571428571428571	0.0	0.9882352941176471	0.011764705882352941	0.0	0.0	0.058823529411764705	0.9411764705882353	0.0	0.125	0.75	0.0	0.125
replacement	Logistic	5000	5	0.4642857142857143	0.2857142857142857	0.25	0.0	0.03529411764705882	0.9294117647058824	0.03529411764705882	0.0	0.0	0.0	1.0	0.0	0.125	0.25	0.0	0.625
replacement	Logistic	5000	6	0.5	0.0	0.39285714285714285	0.10714285714285714	0.047058823529411764	0.8941176470588236	0.058823529411764705	0.0	0.0	0.0	1.0	0.0	0.25	0.375	0.0	0.375
replacement	Logistic	5000	7	0.10714285714285714	0.10714285714285714	0.75	0.03571428571428571	0.0	0.8705882352941177	0.12941176470588237	0.0	0.0	0.058823529411764705	0.9411764705882353	0.0	0.125	0.625	0.0	0.25
replacement	Logistic	5000	8	0.21428571428571427	0.25	0.5	0.03571428571428571	0.011764705882352941	0.8470588235294118	0.1411764705882353	0.0	0.0	0.0	1.0	0.0	0.125	0.75	0.0	0.125
replacement	Logistic	5000	9	0.5714285714285714	0.14285714285714285	0.25	0.03571428571428571	0.023529411764705882	0.9529411764705882	0.023529411764705882	0.0	0.0	0.0	0.9411764705882353	0.058823529411764705	0.0	0.5	0.0	0.5
replacement	Logistic	5000	10	0.42857142857142855	0.0	0.5357142857142857	0.03571428571428571	0.03529411764705882	0.9176470588235294	0.047058823529411764	0.0	0.0	0.0	1.0	0.0	0.125	0.625	0.0	0.25
replacement	Logistic	5000	11	0.42857142857142855	0.4642857142857143	0.10714285714285714	0.0	0.0	0.9647058823529412	0.023529411764705882	0.011764705882352941	0.058823529411764705	0.35294117647058826	0.5882352941176471	0.0	0.0	0.75	0.0	0.25
replacement	Logistic	5000	12	0.5	0.03571428571428571	0.42857142857142855	0.03571428571428571	0.047058823529411764	0.788235294117647	0.16470588235294117	0.0	0.0	0.0	1.0	0.0	0.125	0.125	0.0	0.75
replacement	Logistic	5000	13	0.2857142857142857	0.03571428571428571	0.6428571428571429	0.03571428571428571	0.0	0.9176470588235294	0.08235294117647059	0.0	0.0	0.058823529411764705	0.9411764705882353	0.0	0.125	0.75	0.0	0.125
replacement	Logistic	5000	14	0.4642857142857143	0.17857142857142858	0.32142857142857145	0.03571428571428571	0.011764705882352941	0.9647058823529412	0.023529411764705882	0.0	0.0	0.0	1.0	0.0	0.125	0.5	0.0	0.375
replacement	Logistic	5000	15	0.39285714285714285	0.03571428571428571	0.5357142857142857	0.03571428571428571	0.03529411764705882	0.9058823529411765	0.058823529411764705	0.0	0.0	0.0	1.0	0.0	0.0	0.625	0.0	0.375
replacement	Logistic	5000	16	0.5357142857142857	0.14285714285714285	0.2857142857142857	0.03571428571428571	0.011764705882352941	0.9529411764705882	0.023529411764705882	0.011764705882352941	0.0	0.11764705882352941	0.8823529411764706	0.0	0.125	0.625	0.0	0.25
replacement	Logistic	5000	17	0.5357142857142857	0.03571428571428571	0.39285714285714285	0.03571428571428571	0.03529411764705882	0.7529411764705882	0.21176470588235294	0.0	0.0	0.0	1.0	0.0	0.125	0.25	0.0	0.625
replacement	Logistic	5000	18	0.42857142857142855	0.14285714285714285	0.39285714285714285	0.03571428571428571	0.03529411764705882	0.7764705882352941	0.18823529411764706	0.0	0.0	0.0	1.0	0.0	0.125	0.625	0.0	0.25
replacement	Logistic	5000	19	0.07142857142857142	0.17857142857142858	0.75	0.0	0.011764705882352941	0.8941176470588236	0.09411764705882353	0.0	0.0	0.0	1.0	0.0	0.0	0.5	0.0	0.5
replacement	Logistic	5000	20	0.42857142857142855	0.07142857142857142	0.4642857142857143	0.03571428571428571	0.0	0.9882352941176471	0.011764705882352941	0.0	0.0	0.0	1.0	0.0	0.125	0.75	0.0	0.125
replacement	Logistic	5000	21	0.5	0.17857142857142858	0.2857142857142857	0.03571428571428571	0.047058823529411764	0.9294117647058824	0.023529411764705882	0.0	0.058823529411764705	0.0	0.9411764705882353	0.0	0.125	0.75	0.0	0.125
replacement	Logistic	5000	22	0.35714285714285715	0.07142857142857142	0.5357142857142857	0.03571428571428571	0.03529411764705882	0.8235294117647058	0.1411764705882353	0.0	0.0	0.0	1.0	0.0	0.25	0.25	0.0	0.5
replacement	Logistic	5000	23	0.6071428571428571	0.10714285714285714	0.25	0.03571428571428571	0.011764705882352941	0.9764705882352941	0.011764705882352941	0.0	0.11764705882352941	0.058823529411764705	0.8235294117647058	0.0	0.125	0.625	0.0	0.25
replacement	Logistic	5000	24	0.32142857142857145	0.25	0.42857142857142855	0.0	0.011764705882352941	0.9764705882352941	0.011764705882352941	0.0	0.0	0.0	1.0	0.0	0.0	0.75	0.0	0.25
replacement	Logistic	5000	25	0.4642857142857143	0.14285714285714285	0.39285714285714285	0.0	0.023529411764705882	0.9529411764705882	0.023529411764705882	0.0	0.0	0.058823529411764705	0.9411764705882353	0.0	0.25	0.625	0.0	0.125
unaugmented	Logistic	5000	1	0.07142857142857142	0.03571428571428571	0.8214285714285714	0.07142857142857142	0.0	0.788235294117647	0.21176470588235294	0.0	0.0	0.0	1.0	0.0	0.0	0.5	0.0	0.5
unaugmented	Logistic	5000	2	0.14285714285714285	0.0	0.8214285714285714	0.03571428571428571	0.0	0.9294117647058824	0.07058823529411765	0.0	0.0	0.0	1.0	0.0	0.0	0.625	0.0	0.375
unaugmented	Logistic	5000	3	0.17857142857142858	0.0	0.7142857142857143	0.10714285714285714	0.011764705882352941	0.9058823529411765	0.08235294117647059	0.0	0.0	0.0	1.0	0.0	0.0	0.5	0.0	0.5
unaugmented	Logistic	5000	4	0.10714285714285714	0.07142857142857142	0.75	0.07142857142857142	0.0	0.9647058823529412	0.03529411764705882	0.0	0.0	0.0	1.0	0.0	0.0	0.75	0.0	0.25
unaugmented	Logistic	5000	5	0.2857142857142857	0.17857142857142858	0.5	0.03571428571428571	0.011764705882352941	0.9529411764705882	0.03529411764705882	0.0	0.0	0.0	1.0	0.0	0.0	0.375	0.0	0.625
unaugmented	Logistic	5000	6	0.39285714285714285	0.0	0.5	0.10714285714285714	0.03529411764705882	0.9529411764705882	0.011764705882352941	0.0	0.0	0.0	1.0	0.0	0.0	0.5	0.0	0.5
unaugmented	Logistic	5000	7	0.14285714285714285	0.14285714285714285	0.6428571428571429	0.07142857142857142	0.0	0.9647058823529412	0.03529411764705882	0.0	0.0	0.0	1.0	0.0	0.0	0.625	0.0	0.375
unaugmented	Logistic	5000	8	0.17857142857142858	0.10714285714285714	0.6785714285714286	0.03571428571428571	0.0	0.8	0.2	0.0	0.0	0.0	1.0	0.0	0.0	0.625	0.0	0.375
unaugmented	Logistic	5000	9	0.4642857142857143	0.21428571428571427	0.25	0.07142857142857142	0.023529411764705882	0.9647058823529412	0.011764705882352941	0.0	0.0	0.0	1.0	0.0	0.0	0.375	0.0	0.625
unaugmented	Logistic	5000	10	0.2857142857142857	0.0	0.6785714285714286	0.03571428571428571	0.011764705882352941	0.9529411764705882	0.03529411764705882	0.0	0.0	0.0	1.0	0.0	0.0	0.75	0.0	0.25
unaugmented	Logistic	5000	11	0.21428571428571427	0.21428571428571427	0.5	0.07142857142857142	0.0	0.9647058823529412	0.03529411764705882	0.0	0.0	0.0	1.0	0.0	0.0	0.625	0.0	0.375
unaugmented	Logistic	5000	12	0.39285714285714285	0.10714285714285714	0.4642857142857143	0.03571428571428571	0.023529411764705882	0.8823529411764706	0.09411764705882353	0.0	0.0	0.0	1.0	0.0	0.125	0.25	0.0	0.625
unaugmented	Logistic	5000	13	0.39285714285714285	0.03571428571428571	0.5357142857142857	0.03571428571428571	0.011764705882352941	0.9411764705882353	0.047058823529411764	0.0	0.0	0.0	1.0	0.0	0.0	0.625	0.0	0.375
unaugmented	Logistic	5000	14	0.42857142857142855	0.10714285714285714	0.42857142857142855	0.03571428571428571	0.011764705882352941	0.9882352941176471	0.0	0.0	0.0	0.0	1.0	0.0	0.0	0.625	0.0	0.375
unaugmented	Logistic	5000	15	0.21428571428571427	0.0	0.75	0.03571428571428571	0.023529411764705882	0.9058823529411765	0.07058823529411765	0.0	0.0	0.0	1.0	0.0	0.0	0.625	0.0	0.375
unaugmented	Logistic	5000	16	0.39285714285714285	0.07142857142857142	0.4642857142857143	0.07142857142857142	0.011764705882352941	0.9882352941176471	0.0	0.0	0.0	0.0	1.0	0.0	0.0	0.625	0.0	0.375
unaugmented	Logistic	5000	17	0.2857142857142857	0.14285714285714285	0.5	0.07142857142857142	0.023529411764705882	0.9294117647058824	0.047058823529411764	0.0	0.0	0.0	1.0	0.0	0.0	0.625	0.0	0.375
unaugmented	Logistic	5000	18	0.35714285714285715	0.10714285714285714	0.4642857142857143	0.07142857142857142	0.023529411764705882	0.788235294117647	0.18823529411764706	0.0	0.0	0.0	1.0	0.0	0.0	0.5	0.0	0.5
unaugmented	Logistic	5000	19	0.07142857142857142	0.17857142857142858	0.7142857142857143	0.03571428571428571	0.011764705882352941	0.9529411764705882	0.03529411764705882	0.0	0.0	0.0	1.0	0.0	0.0	0.5	0.0	0.5
unaugmented	Logistic	5000	20	0.2857142857142857	0.0	0.6785714285714286	0.03571428571428571	0.0	0.9647058823529412	0.03529411764705882	0.0	0.0	0.0	1.0	0.0	0.0	0.625	0.0	0.375
unaugmented	Logistic	5000	21	0.10714285714285714	0.0	0.8571428571428571	0.03571428571428571	0.0	0.8352941176470589	0.16470588235294117	0.0	0.0	0.0	1.0	0.0	0.0	0.5	0.0	0.5
unaugmented	Logistic	5000	22	0.07142857142857142	0.0	0.8928571428571429	0.03571428571428571	0.011764705882352941	0.8823529411764706	0.10588235294117647	0.0	0.0	0.0	1.0	0.0	0.0	0.625	0.0	0.375
unaugmented	Logistic	5000	23	0.21428571428571427	0.0	0.7142857142857143	0.07142857142857142	0.0	0.9764705882352941	0.023529411764705882	0.0	0.0	0.0	1.0	0.0	0.0	0.5	0.0	0.5
unaugmented	Logistic	5000	24	0.17857142857142858	0.32142857142857145	0.4642857142857143	0.03571428571428571	0.0	0.9882352941176471	0.011764705882352941	0.0	0.0	0.0	1.0	0.0	0.0	0.625	0.0	0.375
unaugmented	Logistic	5000	25	0.10714285714285714	0.0	0.8571428571428571	0.03571428571428571	0.011764705882352941	0.9294117647058824	0.058823529411764705	0.0	0.0	0.0	1.0	0.0	0.0	0.625	0.0	0.375
poisson	KNN	max	1	0.0	0.0	1.0	0.0	0.0	0.6823529411764706	0.3176470588235294	0.0	0.0	0.0	1.0	0.0	0.125	0.625	0.125	0.125
poisson	KNN	max	2	0.0	0.0	1.0	0.0	0.0	0.6235294117647059	0.3764705882352941	0.0	0.0	0.0	1.0	0.0	0.125	0.625	0.125	0.125
poisson	KNN	max	3	0.0	0.0	1.0	0.0	0.0	0.7411764705882353	0.25882352941176473	0.0	0.0	0.0	1.0	0.0	0.125	0.625	0.125	0.125
poisson	KNN	max	4	0.0	0.0	1.0	0.0	0.0	0.7058823529411765	0.29411764705882354	0.0	0.0	0.0	1.0	0.0	0.125	0.625	0.125	0.125
poisson	KNN	max	5	0.0	0.0	1.0	0.0	0.011764705882352941	0.7764705882352941	0.21176470588235294	0.0	0.0	0.0	1.0	0.0	0.0	0.625	0.125	0.25
poisson	KNN	max	6	0.0	0.0	1.0	0.0	0.0	0.6588235294117647	0.3411764705882353	0.0	0.0	0.0	1.0	0.0	0.125	0.625	0.0	0.25
poisson	KNN	max	7	0.03571428571428571	0.0	0.9642857142857143	0.0	0.0	0.6352941176470588	0.36470588235294116	0.0	0.0	0.0	1.0	0.0	0.0	0.625	0.25	0.125
poisson	KNN	max	8	0.0	0.0	1.0	0.0	0.0	0.7176470588235294	0.2823529411764706	0.0	0.0	0.0	1.0	0.0	0.0	0.625	0.125	0.25
poisson	KNN	max	9	0.0	0.0	1.0	0.0	0.0	0.7647058823529411	0.23529411764705882	0.0	0.0	0.0	1.0	0.0	0.125	0.625	0.125	0.125
poisson	KNN	max	10	0.0	0.0	1.0	0.0	0.0	0.7294117647058823	0.27058823529411763	0.0	0.0	0.0	1.0	0.0	0.125	0.625	0.125	0.125
poisson	KNN	max	11	0.0	0.0	1.0	0.0	0.0	0.7647058823529411	0.23529411764705882	0.0	0.0	0.0	1.0	0.0	0.125	0.625	0.125	0.125
poisson	KNN	max	12	0.03571428571428571	0.0	0.9642857142857143	0.0	0.0	0.6470588235294118	0.35294117647058826	0.0	0.0	0.0	1.0	0.0	0.0	0.625	0.25	0.125
poisson	KNN	max	13	0.0	0.0	1.0	0.0	0.0	0.5294117647058824	0.47058823529411764	0.0	0.0	0.0	1.0	0.0	0.0	0.625	0.25	0.125
poisson	KNN	max	14	0.0	0.0	1.0	0.0	0.0	0.6588235294117647	0.3411764705882353	0.0	0.0	0.0	1.0	0.0	0.25	0.625	0.0	0.125
poisson	KNN	max	15	0.0	0.0	1.0	0.0	0.0	0.7529411764705882	0.24705882352941178	0.0	0.0	0.0	1.0	0.0	0.0	0.625	0.125	0.25
poisson	KNN	max	16	0.0	0.0	1.0	0.0	0.0	0.7176470588235294	0.2823529411764706	0.0	0.0	0.0	1.0	0.0	0.125	0.625	0.125	0.125
poisson	KNN	max	17	0.0	0.0	1.0	0.0	0.0	0.7529411764705882	0.24705882352941178	0.0	0.0	0.0	1.0	0.0	0.0	0.625	0.25	0.125
poisson	KNN	max	18	0.0	0.0	1.0	0.0	0.0	0.6352941176470588	0.36470588235294116	0.0	0.0	0.0	1.0	0.0	0.0	0.625	0.25	0.125
poisson	KNN	max	19	0.0	0.0	1.0	0.0	0.0	0.7294117647058823	0.27058823529411763	0.0	0.0	0.0	1.0	0.0	0.125	0.625	0.125	0.125
poisson	KNN	max	20	0.0	0.0	1.0	0.0	0.0	0.5882352941176471	0.4117647058823529	0.0	0.0	0.0	1.0	0.0	0.125	0.625	0.125	0.125
poisson	KNN	max	21	0.03571428571428571	0.0	0.9642857142857143	0.0	0.0	0.6	0.4	0.0	0.0	0.0	1.0	0.0	0.25	0.625	0.0	0.125
poisson	KNN	max	22	0.0	0.0	1.0	0.0	0.0	0.7176470588235294	0.2823529411764706	0.0	0.0	0.0	1.0	0.0	0.0	0.625	0.125	0.25
poisson	KNN	max	23	0.0	0.0	1.0	0.0	0.0	0.6941176470588235	0.3058823529411765	0.0	0.0	0.0	1.0	0.0	0.0	0.625	0.25	0.125
poisson	KNN	max	24	0.0	0.0	1.0	0.0	0.0	0.7764705882352941	0.2235294117647059	0.0	0.0	0.0	1.0	0.0	0.0	0.625	0.125	0.25
poisson	KNN	max	25	0.0	0.0	1.0	0.0	0.0	0.6235294117647059	0.3764705882352941	0.0	0.0	0.0	1.0	0.0	0.25	0.625	0.0	0.125
gamma_poisson	KNN	max	1	0.03571428571428571	0.0	0.9642857142857143	0.0	0.0	0.5647058823529412	0.43529411764705883	0.0	0.0	0.0	1.0	0.0	0.0	0.625	0.125	0.25
gamma_poisson	KNN	max	2	0.03571428571428571	0.0	0.9642857142857143	0.0	0.0	0.3764705882352941	0.6235294117647059	0.0	0.0	0.0	1.0	0.0	0.0	0.625	0.25	0.125
gamma_poisson	KNN	max	3	0.07142857142857142	0.0	0.9285714285714286	0.0	0.0	0.5411764705882353	0.4588235294117647	0.0	0.0	0.0	1.0	0.0	0.125	0.5	0.125	0.25
gamma_poisson	KNN	max	4	0.14285714285714285	0.0	0.8571428571428571	0.0	0.0	0.5058823529411764	0.49411764705882355	0.0	0.0	0.0	1.0	0.0	0.25	0.625	0.0	0.125
gamma_poisson	KNN	max	5	0.0	0.0	1.0	0.0	0.0	0.5529411764705883	0.4470588235294118	0.0	0.0	0.0	1.0	0.0	0.0	0.625	0.25	0.125
gamma_poisson	KNN	max	6	0.0	0.0	1.0	0.0	0.0	0.49411764705882355	0.5058823529411764	0.0	0.0	0.0	1.0	0.0	0.0	0.5	0.25	0.25
gamma_poisson	KNN	max	7	0.0	0.0	1.0	0.0	0.0	0.4	0.6	0.0	0.0	0.0	1.0	0.0	0.0	0.625	0.25	0.125
gamma_poisson	KNN	max	8	0.07142857142857142	0.0	0.9285714285714286	0.0	0.0	0.47058823529411764	0.5294117647058824	0.0	0.0	0.0	1.0	0.0	0.0	0.625	0.25	0.125
gamma_poisson	KNN	max	9	0.03571428571428571	0.0	0.9642857142857143	0.0	0.0	0.5294117647058824	0.47058823529411764	0.0	0.0	0.0	1.0	0.0	0.125	0.625	0.0	0.25
gamma_poisson	KNN	max	10	0.10714285714285714	0.0	0.8928571428571429	0.0	0.0	0.5058823529411764	0.49411764705882355	0.0	0.0	0.0	1.0	0.0	0.0	0.5	0.25	0.25
gamma_poisson	KNN	max	11	0.07142857142857142	0.0	0.9285714285714286	0.0	0.0	0.5882352941176471	0.4117647058823529	0.0	0.0	0.0	1.0	0.0	0.25	0.625	0.0	0.125
gamma_poisson	KNN	max	12	0.0	0.0	1.0	0.0	0.0	0.4588235294117647	0.5411764705882353	0.0	0.0	0.0	1.0	0.0	0.0	0.625	0.125	0.25
gamma_poisson	KNN	max	13	0.0	0.0	1.0	0.0	0.0	0.3764705882352941	0.6235294117647059	0.0	0.0	0.0	1.0	0.0	0.0	0.625	0.25	0.125
gamma_poisson	KNN	max	14	0.0	0.0	1.0	0.0	0.0	0.4588235294117647	0.5411764705882353	0.0	0.0	0.0	1.0	0.0	0.0	0.625	0.25	0.125
gamma_poisson	KNN	max	15	0.10714285714285714	0.0	0.8928571428571429	0.0	0.0	0.5294117647058824	0.47058823529411764	0.0	0.0	0.0	1.0	0.0	0.125	0.625	0.125	0.125
gamma_poisson	KNN	max	16	0.0	0.0	1.0	0.0	0.0	0.5058823529411764	0.49411764705882355	0.0	0.0	0.0	1.0	0.0	0.0	0.5	0.125	0.375
gamma_poisson	KNN	max	17	0.0	0.0	1.0	0.0	0.0	0.4235294117647059	0.5764705882352941	0.0	0.0	0.0	1.0	0.0	0.0	0.5	0.375	0.125
gamma_poisson	KNN	max	18	0.03571428571428571	0.0	0.9642857142857143	0.0	0.0	0.43529411764705883	0.5647058823529412	0.0	0.0	0.0	1.0	0.0	0.25	0.625	0.0	0.125
gamma_poisson	KNN	max	19	0.0	0.0	1.0	0.0	0.0	0.5294117647058824	0.47058823529411764	0.0	0.0	0.0	1.0	0.0	0.0	0.625	0.125	0.25
gamma_poisson	KNN	max	20	0.03571428571428571	0.0	0.9642857142857143	0.0	0.0	0.4588235294117647	0.5411764705882353	0.0	0.0	0.0	1.0	0.0	0.125	0.625	0.125	0.125
gamma_poisson	KNN	max	21	0.03571428571428571	0.0	0.9642857142857143	0.0	0.0	0.4823529411764706	0.5176470588235295	0.0	0.0	0.0	1.0	0.0	0.125	0.625	0.125	0.125
gamma_poisson	KNN	max	22	0.03571428571428571	0.0	0.9642857142857143	0.0	0.0	0.43529411764705883	0.5647058823529412	0.0	0.0	0.0	1.0	0.0	0.0	0.625	0.25	0.125
gamma_poisson	KNN	max	23	0.0	0.0	1.0	0.0	0.0	0.5647058823529412	0.43529411764705883	0.0	0.0	0.0	1.0	0.0	0.0	0.625	0.25	0.125
gamma_poisson	KNN	max	24	0.03571428571428571	0.0	0.9642857142857143	0.0	0.0	0.5647058823529412	0.43529411764705883	0.0	0.0	0.0	1.0	0.0	0.125	0.5	0.125	0.25
gamma_poisson	KNN	max	25	0.0	0.0	1.0	0.0	0.0	0.5058823529411764	0.49411764705882355	0.0	0.0	0.0	1.0	0.0	0.0	0.625	0.25	0.125
local_crossover	KNN	max	1	0.07142857142857142	0.0	0.9285714285714286	0.0	0.0	0.5411764705882353	0.4588235294117647	0.0	0.0	0.0	1.0	0.0	0.0	0.625	0.0	0.375
local_crossover	KNN	max	2	0.03571428571428571	0.0	0.9642857142857143	0.0	0.011764705882352941	0.4235294117647059	0.5647058823529412	0.0	0.0	0.0	1.0	0.0	0.0	0.625	0.25	0.125
local_crossover	KNN	max	3	0.0	0.0	1.0	0.0	0.0	0.5882352941176471	0.4117647058823529	0.0	0.0	0.0	1.0	0.0	0.125	0.625	0.125	0.125
local_crossover	KNN	max	4	0.10714285714285714	0.0	0.8928571428571429	0.0	0.0	0.5529411764705883	0.4470588235294118	0.0	0.0	0.0	1.0	0.0	0.0	0.625	0.25	0.125
local_crossover	KNN	max	5	0.03571428571428571	0.0	0.9642857142857143	0.0	0.0	0.5411764705882353	0.4588235294117647	0.0	0.0	0.0	1.0	0.0	0.0	0.5	0.0	0.5
local_crossover	KNN	max	6	0.03571428571428571	0.0	0.9642857142857143	0.0	0.0	0.4588235294117647	0.5411764705882353	0.0	0.0	0.0	1.0	0.0	0.0	0.625	0.125	0.25
local_crossover	KNN	max	7	0.03571428571428571	0.0	0.9642857142857143	0.0	0.0	0.4588235294117647	0.5411764705882353	0.0	0.0	0.0	1.0	0.0	0.0	0.625	0.125	0.25
local_crossover	KNN	max	8	0.0	0.0	1.0	0.0	0.0	0.4235294117647059	0.5764705882352941	0.0	0.0	0.0	1.0	0.0	0.0	0.625	0.125	0.25
local_crossover	KNN	max	9	0.03571428571428571	0.0	0.9642857142857143	0.0	0.0	0.5882352941176471	0.4117647058823529	0.0	0.0	0.0	1.0	0.0	0.0	0.625	0.25	0.125
local_crossover	KNN	max	10	0.10714285714285714	0.0	0.8928571428571429	0.0	0.0	0.6470588235294118	0.35294117647058826	0.0	0.0	0.0	1.0	0.0	0.0	0.625	0.25	0.125
local_crossover	KNN	max	11	0.07142857142857142	0.0	0.9285714285714286	0.0	0.0	0.6705882352941176	0.32941176470588235	0.0	0.0	0.0	1.0	0.0	0.125	0.625	0.125	0.125
local_crossover	KNN	max	12	0.03571428571428571	0.0	0.9642857142857143	0.0	0.0	0.43529411764705883	0.5647058823529412	0.0	0.0	0.0	1.0	0.0	0.0	0.5	0.125	0.375
local_crossover	KNN	max	13	0.03571428571428571	0.0	0.9642857142857143	0.0	0.0	0.3764705882352941	0.6235294117647059	0.0	0.0	0.0	1.0	0.0	0.0	0.625	0.25	0.125
local_crossover	KNN	max	14	0.07142857142857142	0.0	0.9285714285714286	0.0	0.0	0.4470588235294118	0.5529411764705883	0.0	0.0	0.0	1.0	0.0	0.0	0.625	0.25	0.125
local_crossover	KNN	max	15	0.03571428571428571	0.0	0.9642857142857143	0.0	0.0	0.5058823529411764	0.49411764705882355	0.0	0.0	0.0	1.0	0.0	0.0	0.625	0.25	0.125
local_crossover	KNN	max	16	0.03571428571428571	0.0	0.9642857142857143	0.0	0.011764705882352941	0.5176470588235295	0.47058823529411764	0.0	0.0	0.0	1.0	0.0	0.0	0.625	0.25	0.125
local_crossover	KNN	max	17	0.03571428571428571	0.0	0.9642857142857143	0.0	0.0	0.6	0.4	0.0	0.0	0.0	1.0	0.0	0.0	0.625	0.25	0.125
local_crossover	KNN	max	18	0.10714285714285714	0.0	0.8928571428571429	0.0	0.0	0.47058823529411764	0.5294117647058824	0.0	0.0	0.0	1.0	0.0	0.25	0.625	0.0	0.125
local_crossover	KNN	max	19	0.03571428571428571	0.0	0.9642857142857143	0.0	0.0	0.5294117647058824	0.47058823529411764	0.0	0.0	0.0	1.0	0.0	0.0	0.5	0.25	0.25
local_crossover	KNN	max	20	0.14285714285714285	0.0	0.8571428571428571	0.0	0.0	0.4235294117647059	0.5764705882352941	0.0	0.0	0.0	1.0	0.0	0.125	0.625	0.125	0.125
local_crossover	KNN	max	21	0.07142857142857142	0.0	0.9285714285714286	0.0	0.0	0.4235294117647059	0.5764705882352941	0.0	0.0	0.0	1.0	0.0	0.0	0.625	0.25	0.125
local_crossover	KNN	max	22	0.14285714285714285	0.0	0.8571428571428571	0.0	0.0	0.4588235294117647	0.5411764705882353	0.0	0.0	0.0	1.0	0.0	0.125	0.625	0.125	0.125
local_crossover	KNN	max	23	0.03571428571428571	0.0	0.9642857142857143	0.0	0.0	0.4588235294117647	0.5411764705882353	0.0	0.0	0.0	1.0	0.0	0.0	0.625	0.125	0.25
local_crossover	KNN	max	24	0.0	0.0	1.0	0.0	0.0	0.5647058823529412	0.43529411764705883	0.0	0.0	0.0	1.0	0.0	0.0	0.625	0.25	0.125
local_crossover	KNN	max	25	0.10714285714285714	0.0	0.8928571428571429	0.0	0.0	0.47058823529411764	0.5294117647058824	0.0	0.0	0.0	1.0	0.0	0.0	0.625	0.125	0.25
global_crossover	KNN	max	1	0.0	0.0	1.0	0.0	0.0	0.4588235294117647	0.5411764705882353	0.0	0.0	0.0	1.0	0.0	0.0	0.625	0.125	0.25
global_crossover	KNN	max	2	0.10714285714285714	0.0	0.8928571428571429	0.0	0.058823529411764705	0.43529411764705883	0.5058823529411764	0.0	0.0	0.0	1.0	0.0	0.0	0.625	0.25	0.125
global_crossover	KNN	max	3	0.0	0.0	1.0	0.0	0.0	0.4823529411764706	0.5176470588235295	0.0	0.0	0.0	1.0	0.0	0.0	0.625	0.125	0.25
global_crossover	KNN	max	4	0.0	0.0	1.0	0.0	0.011764705882352941	0.5764705882352941	0.4117647058823529	0.0	0.0	0.0	1.0	0.0	0.0	0.625	0.25	0.125
global_crossover	KNN	max	5	0.07142857142857142	0.0	0.9285714285714286	0.0	0.011764705882352941	0.611764705882353	0.3764705882352941	0.0	0.0	0.0	1.0	0.0	0.0	0.625	0.25	0.125
global_crossover	KNN	max	6	0.03571428571428571	0.0	0.9642857142857143	0.0	0.0	0.5176470588235295	0.4823529411764706	0.0	0.0	0.0	1.0	0.0	0.0	0.625	0.125	0.25
global_crossover	KNN	max	7	0.14285714285714285	0.0	0.8571428571428571	0.0	0.023529411764705882	0.5294117647058824	0.4470588235294118	0.0	0.0	0.0	1.0	0.0	0.0	0.5	0.375	0.125
global_crossover	KNN	max	8	0.35714285714285715	0.0	0.6428571428571429	0.0	0.047058823529411764	0.36470588235294116	0.5882352941176471	0.0	0.0	0.0	1.0	0.0	0.25	0.625	0.0	0.125
global_crossover	KNN	max	9	0.0	0.0	1.0	0.0	0.0	0.5882352941176471	0.4117647058823529	0.0	0.0	0.0	1.0	0.0	0.0	0.625	0.25	0.125
global_crossover	KNN	max	10	0.14285714285714285	0.0	0.8571428571428571	0.0	0.011764705882352941	0.5882352941176471	0.4	0.0	0.0	0.0	1.0	0.0	0.125	0.375	0.0	0.5
global_crossover	KNN	max	11	0.03571428571428571	0.0	0.9642857142857143	0.0	0.023529411764705882	0.6470588235294118	0.32941176470588235	0.0	0.0	0.0	1.0	0.0	0.0	0.625	0.25	0.125
global_crossover	KNN	max	12	0.0	0.0	1.0	0.0	0.0	0.4588235294117647	0.5411764705882353	0.0	0.0	0.0	1.0	0.0	0.25	0.625	0.0	0.125
global_crossover	KNN	max	13	0.03571428571428571	0.0	0.9642857142857143	0.0	0.09411764705882353	0.47058823529411764	0.43529411764705883	0.0	0.0	0.0	1.0	0.0	0.0	0.625	0.25	0.125
global_crossover	KNN	max	14	0.0	0.0	1.0	0.0	0.0	0.5764705882352941	0.4235294117647059	0.0	0.0	0.0	1.0	0.0	0.0	0.625	0.25	0.125
global_crossover	KNN	max	15	0.07142857142857142	0.0	0.9285714285714286	0.0	0.0	0.6	0.4	0.0	0.0	0.0	1.0	0.0	0.0	0.5	0.25	0.25
global_crossover	KNN	max	16	0.0	0.0	1.0	0.0	0.023529411764705882	0.6941176470588235	0.2823529411764706	0.0	0.0	0.0	1.0	0.0	0.0	0.625	0.125	0.25
global_crossover	KNN	max	17	0.0	0.0	1.0	0.0	0.0	0.6235294117647059	0.3764705882352941	0.0	0.0	0.0	1.0	0.0	0.125	0.5	0.125	0.25
global_crossover	KNN	max	18	0.03571428571428571	0.0	0.9642857142857143	0.0	0.011764705882352941	0.5882352941176471	0.4	0.0	0.0	0.0	1.0	0.0	0.0	0.625	0.25	0.125
global_crossover	KNN	max	19	0.0	0.0	1.0	0.0	0.011764705882352941	0.5176470588235295	0.47058823529411764	0.0	0.0	0.0	1.0	0.0	0.0	0.625	0.125	0.25
global_crossover	KNN	max	20	0.0	0.0	1.0	0.0	0.023529411764705882	0.5058823529411764	0.47058823529411764	0.0	0.0	0.0	1.0	0.0	0.0	0.625	0.125	0.25
global_crossover	KNN	max	21	0.07142857142857142	0.0	0.9285714285714286	0.0	0.023529411764705882	0.4235294117647059	0.5529411764705883	0.0	0.0	0.0	1.0	0.0	0.0	0.625	0.25	0.125
global_crossover	KNN	max	22	0.0	0.0	1.0	0.0	0.0	0.6470588235294118	0.35294117647058826	0.0	0.0	0.0	1.0	0.0	0.0	0.5	0.25	0.25
global_crossover	KNN	max	23	0.0	0.0	1.0	0.0	0.011764705882352941	0.6470588235294118	0.3411764705882353	0.0	0.0	0.0	1.0	0.0	0.0	0.625	0.125	0.25
global_crossover	KNN	max	24	0.10714285714285714	0.0	0.8928571428571429	0.0	0.0	0.6235294117647059	0.3764705882352941	0.0	0.0	0.0	1.0	0.0	0.0	0.625	0.125	0.25
global_crossover	KNN	max	25	0.07142857142857142	0.0	0.9285714285714286	0.0	0.0	0.43529411764705883	0.5647058823529412	0.0	0.0	0.0	1.0	0.0	0.0	0.625	0.25	0.125
smote	KNN	max	1	0.03571428571428571	0.0	0.9642857142857143	0.0	0.0	0.5882352941176471	0.4117647058823529	0.0	0.0	0.0	1.0	0.0	0.0	0.625	0.125	0.25
smote	KNN	max	2	0.03571428571428571	0.0	0.9642857142857143	0.0	0.0	0.32941176470588235	0.6705882352941176	0.0	0.0	0.0	1.0	0.0	0.0	0.625	0.25	0.125
smote	KNN	max	3	0.0	0.0	1.0	0.0	0.0	0.6470588235294118	0.35294117647058826	0.0	0.0	0.0	1.0	0.0	0.0	0.625	0.0	0.375
smote	KNN	max	4	0.0	0.0	1.0	0.0	0.0	0.6705882352941176	0.32941176470588235	0.0	0.0	0.0	1.0	0.0	0.0	0.625	0.125	0.25
smote	KNN	max	5	0.0	0.0	1.0	0.0	0.0	0.7058823529411765	0.29411764705882354	0.0	0.0	0.0	1.0	0.0	0.0	0.625	0.25	0.125
smote	KNN	max	6	0.03571428571428571	0.0	0.9642857142857143	0.0	0.0	0.47058823529411764	0.5294117647058824	0.0	0.0	0.0	1.0	0.0	0.125	0.625	0.125	0.125
smote	KNN	max	7	0.03571428571428571	0.0	0.9642857142857143	0.0	0.0	0.6705882352941176	0.32941176470588235	0.0	0.0	0.0	1.0	0.0	0.0	0.625	0.25	0.125
smote	KNN	max	8	0.0	0.0	1.0	0.0	0.0	0.5647058823529412	0.43529411764705883	0.0	0.0	0.0	1.0	0.0	0.125	0.625	0.25	0.0
smote	KNN	max	9	0.0	0.0	1.0	0.0	0.0	0.5058823529411764	0.49411764705882355	0.0	0.0	0.0	1.0	0.0	0.0	0.625	0.125	0.25
smote	KNN	max	10	0.0	0.0	1.0	0.0	0.0	0.5764705882352941	0.4235294117647059	0.0	0.0	0.0	1.0	0.0	0.125	0.375	0.125	0.375
smote	KNN	max	11	0.07142857142857142	0.0	0.9285714285714286	0.0	0.0	0.6	0.4	0.0	0.0	0.0	1.0	0.0	0.0	0.625	0.125	0.25
smote	KNN	max	12	0.10714285714285714	0.0	0.8928571428571429	0.0	0.0	0.5764705882352941	0.4235294117647059	0.0	0.0	0.0	1.0	0.0	0.0	0.625	0.125	0.25
smote	KNN	max	13	0.0	0.0	1.0	0.0	0.0	0.47058823529411764	0.5294117647058824	0.0	0.0	0.0	1.0	0.0	0.125	0.625	0.125	0.125
smote	KNN	max	14	0.0	0.0	1.0	0.0	0.0	0.5764705882352941	0.4235294117647059	0.0	0.0	0.0	1.0	0.0	0.0	0.625	0.25	0.125
smote	KNN	max	15	0.0	0.0	1.0	0.0	0.0	0.7058823529411765	0.29411764705882354	0.0	0.0	0.0	1.0	0.0	0.0	0.5	0.25	0.25
smote	KNN	max	16	0.07142857142857142	0.0	0.9285714285714286	0.0	0.0	0.5411764705882353	0.4588235294117647	0.0	0.0	0.0	1.0	0.0	0.0	0.625	0.125	0.25
smote	KNN	max	17	0.0	0.0	1.0	0.0	0.0	0.6	0.4	0.0	0.0	0.0	1.0	0.0	0.0	0.625	0.25	0.125
smote	KNN	max	18	0.0	0.0	1.0	0.0	0.0	0.5176470588235295	0.4823529411764706	0.0	0.0	0.0	1.0	0.0	0.0	0.625	0.0	0.375
smote	KNN	max	19	0.0	0.0	1.0	0.0	0.0	0.49411764705882355	0.5058823529411764	0.0	0.0	0.0	1.0	0.0	0.0	0.5	0.25	0.25
smote	KNN	max	20	0.0	0.0	1.0	0.0	0.0	0.47058823529411764	0.5294117647058824	0.0	0.0	0.0	1.0	0.0	0.0	0.625	0.25	0.125
smote	KNN	max	21	0.14285714285714285	0.0	0.8571428571428571	0.0	0.0	0.43529411764705883	0.5647058823529412	0.0	0.0	0.0	1.0	0.0	0.0	0.5	0.25	0.25
smote	KNN	max	22	0.0	0.0	1.0	0.0	0.0	0.6588235294117647	0.3411764705882353	0.0	0.0	0.0	1.0	0.0	0.0	0.625	0.25	0.125
smote	KNN	max	23	0.03571428571428571	0.0	0.9642857142857143	0.0	0.011764705882352941	0.5294117647058824	0.4588235294117647	0.0	0.0	0.0	1.0	0.0	0.0	0.625	0.125	0.25
smote	KNN	max	24	0.07142857142857142	0.0	0.9285714285714286	0.0	0.0	0.6823529411764706	0.3176470588235294	0.0	0.0	0.0	1.0	0.0	0.0	0.5	0.25	0.25
smote	KNN	max	25	0.0	0.0	1.0	0.0	0.0	0.5411764705882353	0.4588235294117647	0.0	0.0	0.0	1.0	0.0	0.0	0.625	0.25	0.125
replacement	KNN	max	1	0.07142857142857142	0.0	0.9285714285714286	0.0	0.0	0.4470588235294118	0.5529411764705883	0.0	0.0	0.0	1.0	0.0	0.0	0.375	0.25	0.375
replacement	KNN	max	2	0.14285714285714285	0.0	0.8571428571428571	0.0	0.0	0.2823529411764706	0.7176470588235294	0.0	0.0	0.0	1.0	0.0	0.0	0.5	0.375	0.125
replacement	KNN	max	3	0.0	0.0	1.0	0.0	0.0	0.6588235294117647	0.3411764705882353	0.0	0.0	0.0	1.0	0.0	0.0	0.5	0.25	0.25
replacement	KNN	max	4	0.0	0.0	1.0	0.0	0.0	0.5647058823529412	0.43529411764705883	0.0	0.0	0.0	1.0	0.0	0.0	0.5	0.375	0.125
replacement	KNN	max	5	0.07142857142857142	0.0	0.9285714285714286	0.0	0.011764705882352941	0.4823529411764706	0.5058823529411764	0.0	0.0	0.0	1.0	0.0	0.0	0.375	0.25	0.375
replacement	KNN	max	6	0.0	0.0	1.0	0.0	0.0	0.5058823529411764	0.49411764705882355	0.0	0.0	0.0	1.0	0.0	0.0	0.5	0.25	0.25
replacement	KNN	max	7	0.03571428571428571	0.0	0.9642857142857143	0.0	0.0	0.43529411764705883	0.5647058823529412	0.0	0.0	0.0	1.0	0.0	0.0	0.5	0.25	0.25
replacement	KNN	max	8	0.0	0.0	1.0	0.0	0.0	0.4	0.6	0.0	0.0	0.0	1.0	0.0	0.0	0.5	0.25	0.25
replacement	KNN	max	9	0.0	0.0	1.0	0.0	0.011764705882352941	0.7058823529411765	0.2823529411764706	0.0	0.0	0.0	1.0	0.0	0.125	0.5	0.25	0.125
replacement	KNN	max	10	0.03571428571428571	0.0	0.9642857142857143	0.0	0.0	0.4823529411764706	0.5176470588235295	0.0	0.0	0.0	1.0	0.0	0.0	0.125	0.375	0.5
replacement	KNN	max	11	0.03571428571428571	0.0	0.9642857142857143	0.0	0.0	0.6823529411764706	0.3176470588235294	0.0	0.0	0.0	1.0	0.0	0.0	0.5	0.375	0.125
replacement	KNN	max	12	0.10714285714285714	0.0	0.8928571428571429	0.0	0.0	0.4235294117647059	0.5764705882352941	0.0	0.0	0.0	1.0	0.0	0.0	0.625	0.25	0.125
replacement	KNN	max	13	0.0	0.0	1.0	0.0	0.0	0.4	0.6	0.0	0.0	0.0	1.0	0.0	0.125	0.625	0.0	0.25
replacement	KNN	max	14	0.0	0.0	1.0	0.0	0.0	0.4235294117647059	0.5764705882352941	0.0	0.0	0.0	1.0	0.0	0.0	0.5	0.375	0.125
replacement	KNN	max	15	0.0	0.0	1.0	0.0	0.0	0.5058823529411764	0.49411764705882355	0.0	0.0	0.0	1.0	0.0	0.0	0.5	0.375	0.125
replacement	KNN	max	16	0.10714285714285714	0.0	0.8928571428571429	0.0	0.0	0.4470588235294118	0.5529411764705883	0.0	0.0	0.0	1.0	0.0	0.125	0.625	0.125	0.125
replacement	KNN	max	17	0.0	0.0	1.0	0.0	0.0	0.6823529411764706	0.3176470588235294	0.0	0.0	0.0	1.0	0.0	0.0	0.5	0.375	0.125
replacement	KNN	max	18	0.0	0.0	1.0	0.0	0.0	0.5294117647058824	0.47058823529411764	0.0	0.0	0.0	1.0	0.0	0.0	0.5	0.375	0.125
replacement	KNN	max	19	0.0	0.0	1.0	0.0	0.0	0.4117647058823529	0.5882352941176471	0.0	0.0	0.0	1.0	0.0	0.0	0.625	0.125	0.25
replacement	KNN	max	20	0.0	0.0	1.0	0.0	0.0	0.38823529411764707	0.611764705882353	0.0	0.0	0.0	1.0	0.0	0.0	0.5	0.375	0.125
replacement	KNN	max	21	0.17857142857142858	0.0	0.8214285714285714	0.0	0.0	0.4235294117647059	0.5764705882352941	0.0	0.0	0.0	1.0	0.0	0.125	0.375	0.25	0.25
replacement	KNN	max	22	0.0	0.0	1.0	0.0	0.0	0.4823529411764706	0.5176470588235295	0.0	0.0	0.0	1.0	0.0	0.0	0.625	0.25	0.125
replacement	KNN	max	23	0.07142857142857142	0.0	0.9285714285714286	0.0	0.0	0.4823529411764706	0.5176470588235295	0.0	0.0	0.0	1.0	0.0	0.125	0.625	0.25	0.0
replacement	KNN	max	24	0.03571428571428571	0.0	0.9642857142857143	0.0	0.0	0.49411764705882355	0.5058823529411764	0.0	0.0	0.0	1.0	0.0	0.0	0.5	0.0	0.5
replacement	KNN	max	25	0.03571428571428571	0.0	0.9642857142857143	0.0	0.0	0.4470588235294118	0.5529411764705883	0.0	0.0	0.0	1.0	0.0	0.0	0.5	0.25	0.25
unaugmented	KNN	max	1	0.0	0.0	1.0	0.0	0.0	0.6	0.4	0.0	0.0	0.0	1.0	0.0	0.125	0.625	0.0	0.25
unaugmented	KNN	max	2	0.0	0.0	1.0	0.0	0.0	0.6470588235294118	0.35294117647058826	0.0	0.0	0.0	1.0	0.0	0.0	0.625	0.125	0.25
unaugmented	KNN	max	3	0.03571428571428571	0.0	0.9642857142857143	0.0	0.0	0.7294117647058823	0.27058823529411763	0.0	0.0	0.0	1.0	0.0	0.0	0.625	0.125	0.25
unaugmented	KNN	max	4	0.0	0.0	1.0	0.0	0.0	0.7058823529411765	0.29411764705882354	0.0	0.0	0.0	1.0	0.0	0.0	0.625	0.125	0.25
unaugmented	KNN	max	5	0.0	0.0	1.0	0.0	0.0	0.7411764705882353	0.25882352941176473	0.0	0.0	0.0	1.0	0.0	0.125	0.625	0.125	0.125
unaugmented	KNN	max	6	0.0	0.0	1.0	0.0	0.0	0.6470588235294118	0.35294117647058826	0.0	0.0	0.0	1.0	0.0	0.0	0.625	0.0	0.375
unaugmented	KNN	max	7	0.0	0.0	1.0	0.0	0.0	0.6352941176470588	0.36470588235294116	0.0	0.0	0.0	1.0	0.0	0.125	0.625	0.125	0.125
unaugmented	KNN	max	8	0.0	0.0	1.0	0.0	0.0	0.7058823529411765	0.29411764705882354	0.0	0.0	0.0	1.0	0.0	0.0	0.625	0.125	0.25
unaugmented	KNN	max	9	0.0	0.0	1.0	0.0	0.0	0.7411764705882353	0.25882352941176473	0.0	0.0	0.0	1.0	0.0	0.125	0.625	0.125	0.125
unaugmented	KNN	max	10	0.0	0.0	1.0	0.0	0.0	0.7764705882352941	0.2235294117647059	0.0	0.0	0.0	1.0	0.0	0.125	0.625	0.125	0.125
unaugmented	KNN	max	11	0.0	0.0	1.0	0.0	0.0	0.7411764705882353	0.25882352941176473	0.0	0.0	0.0	1.0	0.0	0.0	0.625	0.125	0.25
unaugmented	KNN	max	12	0.0	0.0	1.0	0.0	0.0	0.611764705882353	0.38823529411764707	0.0	0.0	0.0	1.0	0.0	0.0	0.625	0.125	0.25
unaugmented	KNN	max	13	0.0	0.0	1.0	0.0	0.0	0.5294117647058824	0.47058823529411764	0.0	0.0	0.0	1.0	0.0	0.0	0.625	0.125	0.25
unaugmented	KNN	max	14	0.0	0.0	1.0	0.0	0.0	0.6823529411764706	0.3176470588235294	0.0	0.0	0.0	1.0	0.0	0.0	0.625	0.25	0.125
unaugmented	KNN	max	15	0.0	0.0	1.0	0.0	0.0	0.6941176470588235	0.3058823529411765	0.0	0.0	0.0	1.0	0.0	0.0	0.625	0.25	0.125
unaugmented	KNN	max	16	0.03571428571428571	0.0	0.9642857142857143	0.0	0.0	0.6588235294117647	0.3411764705882353	0.0	0.0	0.0	1.0	0.0	0.125	0.625	0.0	0.25
unaugmented	KNN	max	17	0.0	0.0	1.0	0.0	0.0	0.7529411764705882	0.24705882352941178	0.0	0.0	0.0	1.0	0.0	0.0	0.625	0.25	0.125
unaugmented	KNN	max	18	0.0	0.0	1.0	0.0	0.0	0.6823529411764706	0.3176470588235294	0.0	0.0	0.0	1.0	0.0	0.0	0.625	0.25	0.125
unaugmented	KNN	max	19	0.0	0.0	1.0	0.0	0.0	0.6823529411764706	0.3176470588235294	0.0	0.0	0.0	1.0	0.0	0.0	0.625	0.125	0.25
unaugmented	KNN	max	20	0.0	0.0	1.0	0.0	0.0	0.6705882352941176	0.32941176470588235	0.0	0.0	0.0	1.0	0.0	0.0	0.625	0.125	0.25
unaugmented	KNN	max	21	0.0	0.0	1.0	0.0	0.0	0.6588235294117647	0.3411764705882353	0.0	0.0	0.0	1.0	0.0	0.125	0.625	0.0	0.25
unaugmented	KNN	max	22	0.0	0.0	1.0	0.0	0.0	0.6588235294117647	0.3411764705882353	0.0	0.0	0.0	1.0	0.0	0.125	0.625	0.125	0.125
unaugmented	KNN	max	23	0.0	0.0	1.0	0.0	0.0	0.7058823529411765	0.29411764705882354	0.0	0.0	0.0	1.0	0.0	0.0	0.625	0.125	0.25
unaugmented	KNN	max	24	0.0	0.0	1.0	0.0	0.0	0.7411764705882353	0.25882352941176473	0.0	0.0	0.0	1.0	0.0	0.0	0.625	0.125	0.25
unaugmented	KNN	max	25	0.0	0.0	1.0	0.0	0.0	0.6470588235294118	0.35294117647058826	0.0	0.0	0.0	1.0	0.0	0.125	0.625	0.0	0.25
poisson	KNN	500	1	0.03571428571428571	0.0	0.9642857142857143	0.0	0.0	0.7411764705882353	0.25882352941176473	0.0	0.0	0.0	1.0	0.0	0.125	0.625	0.0	0.25
poisson	KNN	500	2	0.0	0.0	1.0	0.0	0.0	0.6705882352941176	0.32941176470588235	0.0	0.0	0.0	1.0	0.0	0.0	0.625	0.25	0.125
poisson	KNN	500	3	0.03571428571428571	0.0	0.9642857142857143	0.0	0.011764705882352941	0.7294117647058823	0.25882352941176473	0.0	0.0	0.0	1.0	0.0	0.0	0.625	0.125	0.25
poisson	KNN	500	4	0.03571428571428571	0.0	0.9642857142857143	0.0	0.0	0.7294117647058823	0.27058823529411763	0.0	0.0	0.0	1.0	0.0	0.0	0.625	0.25	0.125
poisson	KNN	500	5	0.03571428571428571	0.0	0.9642857142857143	0.0	0.0	0.7764705882352941	0.2235294117647059	0.0	0.0	0.0	1.0	0.0	0.0	0.5	0.25	0.25
poisson	KNN	500	6	0.03571428571428571	0.0	0.9642857142857143	0.0	0.0	0.7411764705882353	0.25882352941176473	0.0	0.0	0.0	1.0	0.0	0.0	0.625	0.125	0.25
poisson	KNN	500	7	0.03571428571428571	0.0	0.9642857142857143	0.0	0.0	0.7176470588235294	0.2823529411764706	0.0	0.0	0.0	1.0	0.0	0.0	0.625	0.25	0.125
poisson	KNN	500	8	0.03571428571428571	0.0	0.9642857142857143	0.0	0.0	0.7647058823529411	0.23529411764705882	0.0	0.0	0.0	1.0	0.0	0.0	0.625	0.25	0.125
poisson	KNN	500	9	0.03571428571428571	0.0	0.9642857142857143	0.0	0.0	0.788235294117647	0.21176470588235294	0.0	0.0	0.0	1.0	0.0	0.125	0.625	0.125	0.125
poisson	KNN	500	10	0.10714285714285714	0.0	0.8928571428571429	0.0	0.0	0.7294117647058823	0.27058823529411763	0.0	0.0	0.0	1.0	0.0	0.25	0.625	0.0	0.125
poisson	KNN	500	11	0.07142857142857142	0.0	0.9285714285714286	0.0	0.0	0.788235294117647	0.21176470588235294	0.0	0.0	0.0	1.0	0.0	0.125	0.625	0.125	0.125
poisson	KNN	500	12	0.07142857142857142	0.0	0.9285714285714286	0.0	0.0	0.6941176470588235	0.3058823529411765	0.0	0.0	0.0	1.0	0.0	0.0	0.625	0.25	0.125
poisson	KNN	500	13	0.03571428571428571	0.0	0.9642857142857143	0.0	0.0	0.5411764705882353	0.4588235294117647	0.0	0.0	0.0	1.0	0.0	0.125	0.625	0.125	0.125
poisson	KNN	500	14	0.07142857142857142	0.0	0.9285714285714286	0.0	0.0	0.7529411764705882	0.24705882352941178	0.0	0.0	0.0	1.0	0.0	0.125	0.625	0.125	0.125
poisson	KNN	500	15	0.03571428571428571	0.0	0.9642857142857143	0.0	0.0	0.7529411764705882	0.24705882352941178	0.0	0.0	0.0	1.0	0.0	0.125	0.625	0.125	0.125
poisson	KNN	500	16	0.03571428571428571	0.0	0.9642857142857143	0.0	0.0	0.7647058823529411	0.23529411764705882	0.0	0.0	0.0	1.0	0.0	0.25	0.625	0.0	0.125
poisson	KNN	500	17	0.0	0.0	1.0	0.0	0.0	0.788235294117647	0.21176470588235294	0.0	0.0	0.0	1.0	0.0	0.0	0.625	0.25	0.125
poisson	KNN	500	18	0.03571428571428571	0.0	0.9642857142857143	0.0	0.0	0.7294117647058823	0.27058823529411763	0.0	0.0	0.0	1.0	0.0	0.0	0.625	0.125	0.25
poisson	KNN	500	19	0.07142857142857142	0.0	0.9285714285714286	0.0	0.0	0.7176470588235294	0.2823529411764706	0.0	0.0	0.0	1.0	0.0	0.125	0.625	0.125	0.125
poisson	KNN	500	20	0.0	0.0	1.0	0.0	0.011764705882352941	0.6705882352941176	0.3176470588235294	0.0	0.0	0.0	1.0	0.0	0.0	0.625	0.25	0.125
poisson	KNN	500	21	0.10714285714285714	0.0	0.8928571428571429	0.0	0.0	0.7411764705882353	0.25882352941176473	0.0	0.0	0.0	1.0	0.0	0.25	0.625	0.0	0.125
poisson	KNN	500	22	0.0	0.0	1.0	0.0	0.0	0.7529411764705882	0.24705882352941178	0.0	0.0	0.0	1.0	0.0	0.0	0.625	0.125	0.25
poisson	KNN	500	23	0.0	0.0	1.0	0.0	0.0	0.7529411764705882	0.24705882352941178	0.0	0.0	0.0	1.0	0.0	0.0	0.625	0.25	0.125
poisson	KNN	500	24	0.03571428571428571	0.0	0.9642857142857143	0.0	0.0	0.788235294117647	0.21176470588235294	0.0	0.0	0.0	1.0	0.0	0.0	0.625	0.125	0.25
poisson	KNN	500	25	0.03571428571428571	0.0	0.9642857142857143	0.0	0.0	0.6941176470588235	0.3058823529411765	0.0	0.0	0.0	1.0	0.0	0.125	0.625	0.125	0.125
gamma_poisson	KNN	500	1	0.03571428571428571	0.0	0.9642857142857143	0.0	0.0	0.43529411764705883	0.5647058823529412	0.0	0.0	0.0	1.0	0.0	0.125	0.5	0.125	0.25
gamma_poisson	KNN	500	2	0.0	0.0	1.0	0.0	0.0	0.4470588235294118	0.5529411764705883	0.0	0.0	0.0	1.0	0.0	0.0	0.5	0.25	0.25
gamma_poisson	KNN	500	3	0.0	0.0	1.0	0.0	0.0	0.5176470588235295	0.4823529411764706	0.0	0.0	0.0	1.0	0.0	0.0	0.625	0.125	0.25
gamma_poisson	KNN	500	4	0.07142857142857142	0.0	0.9285714285714286	0.0	0.0	0.7176470588235294	0.2823529411764706	0.0	0.0	0.0	1.0	0.0	0.0	0.625	0.25	0.125
gamma_poisson	KNN	500	5	0.07142857142857142	0.0	0.9285714285714286	0.0	0.0	0.6	0.4	0.0	0.0	0.0	1.0	0.0	0.0	0.625	0.25	0.125
gamma_poisson	KNN	500	6	0.03571428571428571	0.0	0.9642857142857143	0.0	0.0	0.5058823529411764	0.49411764705882355	0.0	0.0	0.0	1.0	0.0	0.0	0.625	0.0	0.375
gamma_poisson	KNN	500	7	0.03571428571428571	0.0	0.9642857142857143	0.0	0.0	0.5411764705882353	0.4588235294117647	0.0	0.0	0.0	1.0	0.0	0.125	0.5	0.125	0.25
gamma_poisson	KNN	500	8	0.07142857142857142	0.0	0.9285714285714286	0.0	0.0	0.5411764705882353	0.4588235294117647	0.0	0.0	0.0	1.0	0.0	0.0	0.5	0.25	0.25
gamma_poisson	KNN	500	9	0.17857142857142858	0.0	0.8214285714285714	0.0	0.0	0.6705882352941176	0.32941176470588235	0.0	0.0	0.0	1.0	0.0	0.0	0.625	0.0	0.375
gamma_poisson	KNN	500	10	0.07142857142857142	0.0	0.9285714285714286	0.0	0.0	0.5764705882352941	0.4235294117647059	0.0	0.0	0.0	1.0	0.0	0.0	0.625	0.25	0.125
gamma_poisson	KNN	500	11	0.07142857142857142	0.0	0.9285714285714286	0.0	0.0	0.49411764705882355	0.5058823529411764	0.0	0.0	0.0	1.0	0.0	0.0	0.625	0.125	0.25
gamma_poisson	KNN	500	12	0.03571428571428571	0.0	0.9642857142857143	0.0	0.0	0.5764705882352941	0.4235294117647059	0.0	0.0	0.0	1.0	0.0	0.0	0.625	0.25	0.125
gamma_poisson	KNN	500	13	0.07142857142857142	0.0	0.9285714285714286	0.0	0.0	0.4117647058823529	0.5882352941176471	0.0	0.0	0.0	1.0	0.0	0.0	0.625	0.25	0.125
gamma_poisson	KNN	500	14	0.07142857142857142	0.0	0.9285714285714286	0.0	0.0	0.5764705882352941	0.4235294117647059	0.0	0.0	0.0	1.0	0.0	0.0	0.625	0.125	0.25
gamma_poisson	KNN	500	15	0.07142857142857142	0.0	0.9285714285714286	0.0	0.0	0.6235294117647059	0.3764705882352941	0.0	0.0	0.0	1.0	0.0	0.0	0.625	0.25	0.125
gamma_poisson	KNN	500	16	0.0	0.0	1.0	0.0	0.0	0.5176470588235295	0.4823529411764706	0.0	0.0	0.0	1.0	0.0	0.25	0.625	0.0	0.125
gamma_poisson	KNN	500	17	0.03571428571428571	0.0	0.9642857142857143	0.0	0.0	0.5294117647058824	0.47058823529411764	0.0	0.0	0.0	1.0	0.0	0.0	0.625	0.25	0.125
gamma_poisson	KNN	500	18	0.0	0.0	1.0	0.0	0.0	0.5294117647058824	0.47058823529411764	0.0	0.0	0.0	1.0	0.0	0.0	0.5	0.125	0.375
gamma_poisson	KNN	500	19	0.0	0.0	1.0	0.0	0.0	0.4470588235294118	0.5529411764705883	0.0	0.0	0.0	1.0	0.0	0.0	0.5	0.0	0.5
gamma_poisson	KNN	500	20	0.03571428571428571	0.0	0.9642857142857143	0.0	0.0	0.5058823529411764	0.49411764705882355	0.0	0.0	0.0	1.0	0.0	0.0	0.625	0.25	0.125
gamma_poisson	KNN	500	21	0.14285714285714285	0.0	0.8571428571428571	0.0	0.0	0.6235294117647059	0.3764705882352941	0.0	0.0	0.0	1.0	0.0	0.125	0.625	0.125	0.125
gamma_poisson	KNN	500	22	0.25	0.0	0.75	0.0	0.0	0.5176470588235295	0.4823529411764706	0.0	0.0	0.0	1.0	0.0	0.25	0.375	0.0	0.375
gamma_poisson	KNN	500	23	0.10714285714285714	0.0	0.8928571428571429	0.0	0.0	0.4588235294117647	0.5411764705882353	0.0	0.0	0.0	1.0	0.0	0.0	0.5	0.0	0.5
gamma_poisson	KNN	500	24	0.07142857142857142	0.0	0.9285714285714286	0.0	0.0	0.5882352941176471	0.4117647058823529	0.0	0.0	0.0	1.0	0.0	0.0	0.5	0.125	0.375
gamma_poisson	KNN	500	25	0.07142857142857142	0.0	0.9285714285714286	0.0	0.0	0.5647058823529412	0.43529411764705883	0.0	0.0	0.0	1.0	0.0	0.125	0.375	0.125	0.375
local_crossover	KNN	500	1	0.0	0.0	1.0	0.0	0.0	0.788235294117647	0.21176470588235294	0.0	0.0	0.0	1.0	0.0	0.0	0.375	0.0	0.625
local_crossover	KNN	500	2	0.17857142857142858	0.0	0.8214285714285714	0.0	0.0	0.6235294117647059	0.3764705882352941	0.0	0.0	0.0	1.0	0.0	0.125	0.375	0.0	0.5
local_crossover	KNN	500	3	0.07142857142857142	0.0	0.9285714285714286	0.0	0.0	0.5411764705882353	0.4588235294117647	0.0	0.0	0.0	1.0	0.0	0.125	0.625	0.125	0.125
local_crossover	KNN	500	4	0.14285714285714285	0.0	0.8571428571428571	0.0	0.011764705882352941	0.6352941176470588	0.35294117647058826	0.0	0.0	0.0	1.0	0.0	0.125	0.625	0.125	0.125
local_crossover	KNN	500	5	0.07142857142857142	0.0	0.9285714285714286	0.0	0.0	0.5411764705882353	0.4588235294117647	0.0	0.0	0.0	1.0	0.0	0.0	0.25	0.0	0.75
local_crossover	KNN	500	6	0.0	0.0	1.0	0.0	0.0	0.5764705882352941	0.4235294117647059	0.0	0.0	0.0	1.0	0.0	0.0	0.625	0.125	0.25
local_crossover	KNN	500	7	0.03571428571428571	0.0	0.9642857142857143	0.0	0.0	0.6235294117647059	0.3764705882352941	0.0	0.0	0.0	1.0	0.0	0.0	0.5	0.125	0.375
local_crossover	KNN	500	8	0.10714285714285714	0.0	0.8928571428571429	0.0	0.011764705882352941	0.5882352941176471	0.4	0.0	0.0	0.0	1.0	0.0	0.0	0.625	0.25	0.125
local_crossover	KNN	500	9	0.07142857142857142	0.0	0.9285714285714286	0.0	0.011764705882352941	0.6588235294117647	0.32941176470588235	0.0	0.0	0.0	1.0	0.0	0.25	0.625	0.0	0.125
local_crossover	KNN	500	10	0.14285714285714285	0.0	0.8571428571428571	0.0	0.0	0.7647058823529411	0.23529411764705882	0.0	0.0	0.0	1.0	0.0	0.125	0.5	0.125	0.25
local_crossover	KNN	500	11	0.10714285714285714	0.0	0.8928571428571429	0.0	0.0	0.8117647058823529	0.18823529411764706	0.0	0.0	0.0	1.0	0.0	0.0	0.375	0.0	0.625
local_crossover	KNN	500	12	0.10714285714285714	0.0	0.8928571428571429	0.0	0.011764705882352941	0.6823529411764706	0.3058823529411765	0.0	0.0	0.0	1.0	0.0	0.0	0.5	0.125	0.375
local_crossover	KNN	500	13	0.07142857142857142	0.0	0.9285714285714286	0.0	0.0	0.5058823529411764	0.49411764705882355	0.0	0.0	0.0	1.0	0.0	0.0	0.625	0.25	0.125
local_crossover	KNN	500	14	0.0	0.0	1.0	0.0	0.0	0.6235294117647059	0.3764705882352941	0.0	0.0	0.0	1.0	0.0	0.0	0.5	0.25	0.25
local_crossover	KNN	500	15	0.25	0.0	0.75	0.0	0.011764705882352941	0.5411764705882353	0.4470588235294118	0.0	0.0	0.0	1.0	0.0	0.125	0.625	0.0	0.25
local_crossover	KNN	500	16	0.21428571428571427	0.0	0.7857142857142857	0.0	0.0	0.6705882352941176	0.32941176470588235	0.0	0.0	0.0	1.0	0.0	0.0	0.625	0.0	0.375
local_crossover	KNN	500	17	0.0	0.0	1.0	0.0	0.011764705882352941	0.6823529411764706	0.3058823529411765	0.0	0.0	0.0	1.0	0.0	0.0	0.375	0.125	0.5
local_crossover	KNN	500	18	0.17857142857142858	0.0	0.8214285714285714	0.0	0.0	0.5529411764705883	0.4470588235294118	0.0	0.0	0.0	1.0	0.0	0.0	0.625	0.125	0.25
local_crossover	KNN	500	19	0.07142857142857142	0.0	0.9285714285714286	0.0	0.011764705882352941	0.6235294117647059	0.36470588235294116	0.0	0.0	0.0	1.0	0.0	0.125	0.25	0.125	0.5
local_crossover	KNN	500	20	0.14285714285714285	0.0	0.8571428571428571	0.0	0.011764705882352941	0.6705882352941176	0.3176470588235294	0.0	0.0	0.0	1.0	0.0	0.0	0.625	0.0	0.375
local_crossover	KNN	500	21	0.03571428571428571	0.0	0.9642857142857143	0.0	0.0	0.6588235294117647	0.3411764705882353	0.0	0.0	0.0	1.0	0.0	0.0	0.625	0.125	0.25
local_crossover	KNN	500	22	0.07142857142857142	0.0	0.9285714285714286	0.0	0.0	0.611764705882353	0.38823529411764707	0.0	0.0	0.0	1.0	0.0	0.125	0.5	0.0	0.375
local_crossover	KNN	500	23	0.10714285714285714	0.0	0.8928571428571429	0.0	0.0	0.5411764705882353	0.4588235294117647	0.0	0.0	0.0	1.0	0.0	0.0	0.625	0.0	0.375
local_crossover	KNN	500	24	0.07142857142857142	0.0	0.9285714285714286	0.0	0.0	0.611764705882353	0.38823529411764707	0.0	0.0	0.0	1.0	0.0	0.125	0.5	0.125	0.25
local_crossover	KNN	500	25	0.03571428571428571	0.0	0.9642857142857143	0.0	0.011764705882352941	0.5529411764705883	0.43529411764705883	0.0	0.0	0.0	1.0	0.0	0.125	0.5	0.0	0.375
global_crossover	KNN	500	1	0.07142857142857142	0.0	0.9285714285714286	0.0	0.011764705882352941	0.6	0.38823529411764707	0.0	0.0	0.0	1.0	0.0	0.0	0.625	0.0	0.375
global_crossover	KNN	500	2	0.0	0.0	1.0	0.0	0.03529411764705882	0.5411764705882353	0.4235294117647059	0.0	0.0	0.0	1.0	0.0	0.0	0.875	0.0	0.125
global_crossover	KNN	500	3	0.10714285714285714	0.0	0.8928571428571429	0.0	0.011764705882352941	0.7764705882352941	0.21176470588235294	0.0	0.0	0.0	1.0	0.0	0.0	0.5	0.25	0.25
global_crossover	KNN	500	4	0.07142857142857142	0.0	0.9285714285714286	0.0	0.08235294117647059	0.5647058823529412	0.35294117647058826	0.0	0.0	0.0	1.0	0.0	0.0	0.625	0.125	0.25
global_crossover	KNN	500	5	0.03571428571428571	0.0	0.9642857142857143	0.0	0.0	0.7764705882352941	0.2235294117647059	0.0	0.0	0.0	1.0	0.0	0.0	0.625	0.0	0.375
global_crossover	KNN	500	6	0.25	0.0	0.75	0.0	0.011764705882352941	0.7058823529411765	0.2823529411764706	0.0	0.0	0.0	1.0	0.0	0.125	0.5	0.0	0.375
global_crossover	KNN	500	7	0.17857142857142858	0.0	0.8214285714285714	0.0	0.011764705882352941	0.6705882352941176	0.3176470588235294	0.0	0.0	0.0	1.0	0.0	0.0	0.625	0.25	0.125
global_crossover	KNN	500	8	0.03571428571428571	0.0	0.9642857142857143	0.0	0.0	0.5411764705882353	0.4588235294117647	0.0	0.0	0.0	1.0	0.0	0.0	0.625	0.0	0.375
global_crossover	KNN	500	9	0.10714285714285714	0.0	0.8928571428571429	0.0	0.0	0.7529411764705882	0.24705882352941178	0.0	0.0	0.0	1.0	0.0	0.0	0.5	0.125	0.375
global_crossover	KNN	500	10	0.0	0.0	1.0	0.0	0.0	0.7176470588235294	0.2823529411764706	0.0	0.0	0.0	1.0	0.0	0.125	0.625	0.125	0.125
global_crossover	KNN	500	11	0.07142857142857142	0.0	0.9285714285714286	0.0	0.0	0.8117647058823529	0.18823529411764706	0.0	0.0	0.0	1.0	0.0	0.0	0.625	0.0	0.375
global_crossover	KNN	500	12	0.07142857142857142	0.0	0.9285714285714286	0.0	0.0	0.6941176470588235	0.3058823529411765	0.0	0.0	0.0	1.0	0.0	0.0	0.625	0.25	0.125
global_crossover	KNN	500	13	0.03571428571428571	0.0	0.9642857142857143	0.0	0.023529411764705882	0.6588235294117647	0.29411764705882354	0.023529411764705882	0.0	0.0	1.0	0.0	0.0	0.75	0.125	0.125
global_crossover	KNN	500	14	0.10714285714285714	0.0	0.8928571428571429	0.0	0.0	0.6	0.4	0.0	0.0	0.0	1.0	0.0	0.0	0.625	0.125	0.25
global_crossover	KNN	500	15	0.0	0.0	1.0	0.0	0.011764705882352941	0.5411764705882353	0.4470588235294118	0.0	0.0	0.0	1.0	0.0	0.0	0.5	0.25	0.25
global_crossover	KNN	500	16	0.03571428571428571	0.0	0.9642857142857143	0.0	0.023529411764705882	0.611764705882353	0.36470588235294116	0.0	0.0	0.0	1.0	0.0	0.0	0.75	0.125	0.125
global_crossover	KNN	500	17	0.10714285714285714	0.03571428571428571	0.8571428571428571	0.0	0.0	0.6941176470588235	0.3058823529411765	0.0	0.0	0.0	1.0	0.0	0.0	0.5	0.125	0.375
global_crossover	KNN	500	18	0.10714285714285714	0.0	0.8928571428571429	0.0	0.023529411764705882	0.6705882352941176	0.29411764705882354	0.011764705882352941	0.0	0.0	1.0	0.0	0.125	0.5	0.0	0.375
global_crossover	KNN	500	19	0.17857142857142858	0.0	0.8214285714285714	0.0	0.0	0.6823529411764706	0.3176470588235294	0.0	0.0	0.0	1.0	0.0	0.125	0.625	0.125	0.125
global_crossover	KNN	500	20	0.14285714285714285	0.0	0.8571428571428571	0.0	0.03529411764705882	0.6	0.3411764705882353	0.023529411764705882	0.0	0.0	1.0	0.0	0.0	0.375	0.25	0.375
global_crossover	KNN	500	21	0.0	0.0	1.0	0.0	0.047058823529411764	0.6235294117647059	0.32941176470588235	0.0	0.0	0.0	1.0	0.0	0.0	0.5	0.125	0.375
global_crossover	KNN	500	22	0.07142857142857142	0.0	0.9285714285714286	0.0	0.011764705882352941	0.6352941176470588	0.35294117647058826	0.0	0.0	0.0	1.0	0.0	0.0	0.5	0.25	0.25
global_crossover	KNN	500	23	0.0	0.03571428571428571	0.9642857142857143	0.0	0.011764705882352941	0.6705882352941176	0.3176470588235294	0.0	0.0	0.0	1.0	0.0	0.125	0.625	0.0	0.25
global_crossover	KNN	500	24	0.10714285714285714	0.0	0.8928571428571429	0.0	0.0	0.7176470588235294	0.2823529411764706	0.0	0.0	0.0	1.0	0.0	0.0	0.625	0.125	0.25
global_crossover	KNN	500	25	0.03571428571428571	0.0	0.9642857142857143	0.0	0.023529411764705882	0.7294117647058823	0.24705882352941178	0.0	0.0	0.0	1.0	0.0	0.0	0.625	0.25	0.125
smote	KNN	500	1	0.0	0.0	1.0	0.0	0.0	0.5058823529411764	0.49411764705882355	0.0	0.0	0.0	1.0	0.0	0.0	0.5	0.125	0.375
smote	KNN	500	2	0.10714285714285714	0.0	0.8928571428571429	0.0	0.0	0.4235294117647059	0.5764705882352941	0.0	0.0	0.0	1.0	0.0	0.0	0.5	0.375	0.125
smote	KNN	500	3	0.0	0.0	1.0	0.0	0.0	0.6352941176470588	0.36470588235294116	0.0	0.0	0.0	1.0	0.0	0.125	0.625	0.0	0.25
smote	KNN	500	4	0.03571428571428571	0.0	0.9642857142857143	0.0	0.0	0.5294117647058824	0.47058823529411764	0.0	0.0	0.0	1.0	0.0	0.0	0.625	0.0	0.375
smote	KNN	500	5	0.10714285714285714	0.0	0.8928571428571429	0.0	0.023529411764705882	0.5882352941176471	0.38823529411764707	0.0	0.0	0.0	1.0	0.0	0.0	0.625	0.0	0.375
smote	KNN	500	6	0.07142857142857142	0.0	0.9285714285714286	0.0	0.0	0.43529411764705883	0.5647058823529412	0.0	0.0	0.0	1.0	0.0	0.0	0.625	0.0	0.375
smote	KNN	500	7	0.07142857142857142	0.0	0.9285714285714286	0.0	0.0	0.5176470588235295	0.4823529411764706	0.0	0.0	0.0	1.0	0.0	0.0	0.625	0.125	0.25
smote	KNN	500	8	0.10714285714285714	0.0	0.8928571428571429	0.0	0.011764705882352941	0.5411764705882353	0.4470588235294118	0.0	0.0	0.0	1.0	0.0	0.0	0.5	0.125	0.375
smote	KNN	500	9	0.0	0.0	1.0	0.0	0.0	0.5882352941176471	0.4117647058823529	0.0	0.0	0.0	1.0	0.0	0.0	0.625	0.125	0.25
smote	KNN	500	10	0.07142857142857142	0.0	0.9285714285714286	0.0	0.0	0.5764705882352941	0.4235294117647059	0.0	0.0	0.0	1.0	0.0	0.0	0.5	0.125	0.375
smote	KNN	500	11	0.07142857142857142	0.0	0.9285714285714286	0.0	0.0	0.7176470588235294	0.2823529411764706	0.0	0.0	0.0	1.0	0.0	0.0	0.5	0.25	0.25
smote	KNN	500	12	0.07142857142857142	0.0	0.9285714285714286	0.0	0.0	0.5882352941176471	0.4117647058823529	0.0	0.0	0.0	1.0	0.0	0.0	0.625	0.125	0.25
smote	KNN	500	13	0.0	0.0	1.0	0.0	0.0	0.4470588235294118	0.5529411764705883	0.0	0.0	0.0	1.0	0.0	0.0	0.5	0.125	0.375
smote	KNN	500	14	0.07142857142857142	0.0	0.9285714285714286	0.0	0.011764705882352941	0.5411764705882353	0.4470588235294118	0.0	0.0	0.0	1.0	0.0	0.0	0.625	0.125	0.25
smote	KNN	500	15	0.10714285714285714	0.0	0.8928571428571429	0.0	0.0	0.5647058823529412	0.43529411764705883	0.0	0.0	0.0	1.0	0.0	0.0	0.5	0.25	0.25
smote	KNN	500	16	0.14285714285714285	0.0	0.8571428571428571	0.0	0.011764705882352941	0.5411764705882353	0.4470588235294118	0.0	0.0	0.0	1.0	0.0	0.0	0.625	0.125	0.25
smote	KNN	500	17	0.0	0.0	1.0	0.0	0.0	0.6941176470588235	0.3058823529411765	0.0	0.0	0.0	1.0	0.0	0.0	0.5	0.375	0.125
smote	KNN	500	18	0.0	0.0	1.0	0.0	0.0	0.49411764705882355	0.5058823529411764	0.0	0.0	0.0	1.0	0.0	0.0	0.5	0.125	0.375
smote	KNN	500	19	0.03571428571428571	0.0	0.9642857142857143	0.0	0.0	0.5058823529411764	0.49411764705882355	0.0	0.0	0.0	1.0	0.0	0.0	0.5	0.25	0.25
smote	KNN	500	20	0.07142857142857142	0.0	0.9285714285714286	0.0	0.0	0.6	0.4	0.0	0.0	0.0	1.0	0.0	0.0	0.625	0.25	0.125
smote	KNN	500	21	0.10714285714285714	0.0	0.8928571428571429	0.0	0.0	0.4470588235294118	0.5529411764705883	0.0	0.0	0.0	1.0	0.0	0.0	0.5	0.375	0.125
smote	KNN	500	22	0.0	0.0	1.0	0.0	0.0	0.5294117647058824	0.47058823529411764	0.0	0.0	0.0	1.0	0.0	0.0	0.625	0.125	0.25
smote	KNN	500	23	0.0	0.0	1.0	0.0	0.011764705882352941	0.47058823529411764	0.5176470588235295	0.0	0.0	0.0	1.0	0.0	0.0	0.625	0.0	0.375
smote	KNN	500	24	0.0	0.0	1.0	0.0	0.0	0.6823529411764706	0.3176470588235294	0.0	0.0	0.0	1.0	0.0	0.0	0.5	0.25	0.25
smote	KNN	500	25	0.10714285714285714	0.0	0.8928571428571429	0.0	0.011764705882352941	0.4823529411764706	0.5058823529411764	0.0	0.0	0.0	1.0	0.0	0.0	0.375	0.25	0.375
replacement	KNN	500	1	0.03571428571428571	0.0	0.9642857142857143	0.0	0.0	0.5529411764705883	0.4470588235294118	0.0	0.0	0.0	1.0	0.0	0.0	0.375	0.125	0.5
replacement	KNN	500	2	0.07142857142857142	0.0	0.9285714285714286	0.0	0.0	0.5411764705882353	0.4588235294117647	0.0	0.0	0.0	1.0	0.0	0.0	0.375	0.125	0.5
replacement	KNN	500	3	0.0	0.0	1.0	0.0	0.0	0.5411764705882353	0.4588235294117647	0.0	0.0	0.0	1.0	0.0	0.0	0.625	0.0	0.375
replacement	KNN	500	4	0.03571428571428571	0.0	0.9642857142857143	0.0	0.0	0.5294117647058824	0.47058823529411764	0.0	0.0	0.0	1.0	0.0	0.0	0.625	0.125	0.25
replacement	KNN	500	5	0.03571428571428571	0.0	0.9642857142857143	0.0	0.011764705882352941	0.6823529411764706	0.3058823529411765	0.0	0.0	0.0	1.0	0.0	0.0	0.625	0.25	0.125
replacement	KNN	500	6	0.0	0.0	1.0	0.0	0.0	0.5176470588235295	0.4823529411764706	0.0	0.0	0.0	1.0	0.0	0.0	0.5	0.0	0.5
replacement	KNN	500	7	0.03571428571428571	0.0	0.9642857142857143	0.0	0.0	0.5176470588235295	0.4823529411764706	0.0	0.0	0.0	1.0	0.0	0.0	0.5	0.125	0.375
replacement	KNN	500	8	0.03571428571428571	0.0	0.9642857142857143	0.0	0.0	0.5294117647058824	0.47058823529411764	0.0	0.0	0.0	1.0	0.0	0.0	0.625	0.0	0.375
replacement	KNN	500	9	0.03571428571428571	0.0	0.9642857142857143	0.0	0.0	0.5764705882352941	0.4235294117647059	0.0	0.0	0.0	1.0	0.0	0.0	0.625	0.125	0.25
replacement	KNN	500	10	0.03571428571428571	0.0	0.9642857142857143	0.0	0.0	0.5882352941176471	0.4117647058823529	0.0	0.0	0.0	1.0	0.0	0.0	0.375	0.0	0.625
replacement	KNN	500	11	0.03571428571428571	0.0	0.9642857142857143	0.0	0.0	0.6352941176470588	0.36470588235294116	0.0	0.0	0.0	1.0	0.0	0.0	0.5	0.125	0.375
replacement	KNN	500	12	0.03571428571428571	0.0	0.9642857142857143	0.0	0.0	0.5529411764705883	0.4470588235294118	0.0	0.0	0.0	1.0	0.0	0.0	0.625	0.0	0.375
replacement	KNN	500	13	0.0	0.0	1.0	0.0	0.0	0.4470588235294118	0.5529411764705883	0.0	0.0	0.0	1.0	0.0	0.125	0.5	0.125	0.25
replacement	KNN	500	14	0.03571428571428571	0.0	0.9642857142857143	0.0	0.0	0.5411764705882353	0.4588235294117647	0.0	0.0	0.0	1.0	0.0	0.0	0.5	0.125	0.375
replacement	KNN	500	15	0.07142857142857142	0.0	0.9285714285714286	0.0	0.0	0.5411764705882353	0.4588235294117647	0.0	0.0	0.0	1.0	0.0	0.0	0.625	0.25	0.125
replacement	KNN	500	16	0.07142857142857142	0.0	0.9285714285714286	0.0	0.0	0.5058823529411764	0.49411764705882355	0.0	0.0	0.0	1.0	0.0	0.0	0.625	0.0	0.375
replacement	KNN	500	17	0.0	0.0	1.0	0.0	0.0	0.6	0.4	0.0	0.0	0.0	1.0	0.0	0.0	0.5	0.125	0.375
replacement	KNN	500	18	0.07142857142857142	0.0	0.9285714285714286	0.0	0.0	0.5411764705882353	0.4588235294117647	0.0	0.0	0.0	1.0	0.0	0.0	0.375	0.125	0.5
replacement	KNN	500	19	0.03571428571428571	0.0	0.9642857142857143	0.0	0.0	0.4823529411764706	0.5176470588235295	0.0	0.0	0.0	1.0	0.0	0.0	0.625	0.0	0.375
replacement	KNN	500	20	0.03571428571428571	0.0	0.9642857142857143	0.0	0.0	0.5176470588235295	0.4823529411764706	0.0	0.0	0.0	1.0	0.0	0.0	0.625	0.0	0.375
replacement	KNN	500	21	0.14285714285714285	0.0	0.8571428571428571	0.0	0.0	0.5411764705882353	0.4588235294117647	0.0	0.0	0.0	1.0	0.0	0.0	0.5	0.375	0.125
replacement	KNN	500	22	0.0	0.0	1.0	0.0	0.0	0.5411764705882353	0.4588235294117647	0.0	0.0	0.0	1.0	0.0	0.0	0.625	0.125	0.25
replacement	KNN	500	23	0.03571428571428571	0.0	0.9642857142857143	0.0	0.0	0.5411764705882353	0.4588235294117647	0.0	0.0	0.0	1.0	0.0	0.0	0.375	0.125	0.5
replacement	KNN	500	24	0.03571428571428571	0.0	0.9642857142857143	0.0	0.0	0.5411764705882353	0.4588235294117647	0.0	0.0	0.0	1.0	0.0	0.0	0.625	0.0	0.375
replacement	KNN	500	25	0.03571428571428571	0.0	0.9642857142857143	0.0	0.0	0.5176470588235295	0.4823529411764706	0.0	0.0	0.0	1.0	0.0	0.0	0.625	0.0	0.375
unaugmented	KNN	500	1	0.0	0.0	1.0	0.0	0.0	0.6	0.4	0.0	0.0	0.0	1.0	0.0	0.125	0.625	0.0	0.25
unaugmented	KNN	500	2	0.0	0.0	1.0	0.0	0.0	0.6470588235294118	0.35294117647058826	0.0	0.0	0.0	1.0	0.0	0.0	0.625	0.125	0.25
unaugmented	KNN	500	3	0.03571428571428571	0.0	0.9642857142857143	0.0	0.0	0.7294117647058823	0.27058823529411763	0.0	0.0	0.0	1.0	0.0	0.0	0.625	0.125	0.25
unaugmented	KNN	500	4	0.0	0.0	1.0	0.0	0.0	0.7058823529411765	0.29411764705882354	0.0	0.0	0.0	1.0	0.0	0.0	0.625	0.125	0.25
unaugmented	KNN	500	5	0.0	0.0	1.0	0.0	0.0	0.7411764705882353	0.25882352941176473	0.0	0.0	0.0	1.0	0.0	0.125	0.625	0.125	0.125
unaugmented	KNN	500	6	0.0	0.0	1.0	0.0	0.0	0.6470588235294118	0.35294117647058826	0.0	0.0	0.0	1.0	0.0	0.0	0.625	0.0	0.375
unaugmented	KNN	500	7	0.0	0.0	1.0	0.0	0.0	0.6352941176470588	0.36470588235294116	0.0	0.0	0.0	1.0	0.0	0.125	0.625	0.125	0.125
unaugmented	KNN	500	8	0.0	0.0	1.0	0.0	0.0	0.7058823529411765	0.29411764705882354	0.0	0.0	0.0	1.0	0.0	0.0	0.625	0.125	0.25
unaugmented	KNN	500	9	0.0	0.0	1.0	0.0	0.0	0.7411764705882353	0.25882352941176473	0.0	0.0	0.0	1.0	0.0	0.125	0.625	0.125	0.125
unaugmented	KNN	500	10	0.0	0.0	1.0	0.0	0.0	0.7764705882352941	0.2235294117647059	0.0	0.0	0.0	1.0	0.0	0.125	0.625	0.125	0.125
unaugmented	KNN	500	11	0.0	0.0	1.0	0.0	0.0	0.7411764705882353	0.25882352941176473	0.0	0.0	0.0	1.0	0.0	0.0	0.625	0.125	0.25
unaugmented	KNN	500	12	0.0	0.0	1.0	0.0	0.0	0.611764705882353	0.38823529411764707	0.0	0.0	0.0	1.0	0.0	0.0	0.625	0.125	0.25
unaugmented	KNN	500	13	0.0	0.0	1.0	0.0	0.0	0.5294117647058824	0.47058823529411764	0.0	0.0	0.0	1.0	0.0	0.0	0.625	0.125	0.25
unaugmented	KNN	500	14	0.0	0.0	1.0	0.0	0.0	0.6823529411764706	0.3176470588235294	0.0	0.0	0.0	1.0	0.0	0.0	0.625	0.25	0.125
unaugmented	KNN	500	15	0.0	0.0	1.0	0.0	0.0	0.6941176470588235	0.3058823529411765	0.0	0.0	0.0	1.0	0.0	0.0	0.625	0.25	0.125
unaugmented	KNN	500	16	0.03571428571428571	0.0	0.9642857142857143	0.0	0.0	0.6588235294117647	0.3411764705882353	0.0	0.0	0.0	1.0	0.0	0.125	0.625	0.0	0.25
unaugmented	KNN	500	17	0.0	0.0	1.0	0.0	0.0	0.7529411764705882	0.24705882352941178	0.0	0.0	0.0	1.0	0.0	0.0	0.625	0.25	0.125
unaugmented	KNN	500	18	0.0	0.0	1.0	0.0	0.0	0.6823529411764706	0.3176470588235294	0.0	0.0	0.0	1.0	0.0	0.0	0.625	0.25	0.125
unaugmented	KNN	500	19	0.0	0.0	1.0	0.0	0.0	0.6823529411764706	0.3176470588235294	0.0	0.0	0.0	1.0	0.0	0.0	0.625	0.125	0.25
unaugmented	KNN	500	20	0.0	0.0	1.0	0.0	0.0	0.6705882352941176	0.32941176470588235	0.0	0.0	0.0	1.0	0.0	0.0	0.625	0.125	0.25
unaugmented	KNN	500	21	0.0	0.0	1.0	0.0	0.0	0.6588235294117647	0.3411764705882353	0.0	0.0	0.0	1.0	0.0	0.125	0.625	0.0	0.25
unaugmented	KNN	500	22	0.0	0.0	1.0	0.0	0.0	0.6588235294117647	0.3411764705882353	0.0	0.0	0.0	1.0	0.0	0.125	0.625	0.125	0.125
unaugmented	KNN	500	23	0.0	0.0	1.0	0.0	0.0	0.7058823529411765	0.29411764705882354	0.0	0.0	0.0	1.0	0.0	0.0	0.625	0.125	0.25
unaugmented	KNN	500	24	0.0	0.0	1.0	0.0	0.0	0.7411764705882353	0.25882352941176473	0.0	0.0	0.0	1.0	0.0	0.0	0.625	0.125	0.25
unaugmented	KNN	500	25	0.0	0.0	1.0	0.0	0.0	0.6470588235294118	0.35294117647058826	0.0	0.0	0.0	1.0	0.0	0.125	0.625	0.0	0.25
poisson	KNN	5000	1	0.07142857142857142	0.0	0.9285714285714286	0.0	0.0	0.788235294117647	0.21176470588235294	0.0	0.0	0.0	1.0	0.0	0.125	0.625	0.0	0.25
poisson	KNN	5000	2	0.14285714285714285	0.0	0.8571428571428571	0.0	0.0	0.6470588235294118	0.35294117647058826	0.0	0.0	0.0	1.0	0.0	0.125	0.625	0.125	0.125
poisson	KNN	5000	3	0.10714285714285714	0.0	0.8928571428571429	0.0	0.0	0.7529411764705882	0.24705882352941178	0.0	0.0	0.0	1.0	0.0	0.125	0.625	0.125	0.125
poisson	KNN	5000	4	0.10714285714285714	0.0	0.8928571428571429	0.0	0.0	0.7647058823529411	0.23529411764705882	0.0	0.0	0.0	1.0	0.0	0.0	0.625	0.125	0.25
poisson	KNN	5000	5	0.10714285714285714	0.0	0.8928571428571429	0.0	0.0	0.8	0.2	0.0	0.0	0.0	1.0	0.0	0.125	0.625	0.125	0.125
poisson	KNN	5000	6	0.07142857142857142	0.0	0.9285714285714286	0.0	0.0	0.7647058823529411	0.23529411764705882	0.0	0.0	0.0	1.0	0.0	0.125	0.625	0.0	0.25
poisson	KNN	5000	7	0.14285714285714285	0.0	0.8571428571428571	0.0	0.0	0.7176470588235294	0.2823529411764706	0.0	0.0	0.0	1.0	0.0	0.125	0.625	0.125	0.125
poisson	KNN	5000	8	0.03571428571428571	0.0	0.9642857142857143	0.0	0.0	0.7647058823529411	0.23529411764705882	0.0	0.0	0.0	1.0	0.0	0.0	0.625	0.25	0.125
poisson	KNN	5000	9	0.14285714285714285	0.0	0.8571428571428571	0.0	0.0	0.7764705882352941	0.2235294117647059	0.0	0.0	0.0	1.0	0.0	0.25	0.625	0.0	0.125
poisson	KNN	5000	10	0.14285714285714285	0.0	0.8571428571428571	0.0	0.0	0.7411764705882353	0.25882352941176473	0.0	0.0	0.0	1.0	0.0	0.25	0.625	0.0	0.125
poisson	KNN	5000	11	0.14285714285714285	0.0	0.8571428571428571	0.0	0.0	0.8117647058823529	0.18823529411764706	0.0	0.0	0.0	1.0	0.0	0.125	0.625	0.125	0.125
poisson	KNN	5000	12	0.14285714285714285	0.0	0.8571428571428571	0.0	0.0	0.6705882352941176	0.32941176470588235	0.0	0.0	0.0	1.0	0.0	0.125	0.625	0.125	0.125
poisson	KNN	5000	13	0.07142857142857142	0.0	0.9285714285714286	0.0	0.011764705882352941	0.6705882352941176	0.3176470588235294	0.0	0.0	0.0	1.0	0.0	0.25	0.625	0.0	0.125
poisson	KNN	5000	14	0.14285714285714285	0.0	0.8571428571428571	0.0	0.0	0.7647058823529411	0.23529411764705882	0.0	0.0	0.0	1.0	0.0	0.125	0.625	0.125	0.125
poisson	KNN	5000	15	0.07142857142857142	0.0	0.9285714285714286	0.0	0.0	0.8	0.2	0.0	0.0	0.0	1.0	0.0	0.25	0.625	0.0	0.125
poisson	KNN	5000	16	0.21428571428571427	0.0	0.7857142857142857	0.0	0.0	0.7647058823529411	0.23529411764705882	0.0	0.0	0.0	1.0	0.0	0.25	0.625	0.0	0.125
poisson	KNN	5000	17	0.10714285714285714	0.0	0.8928571428571429	0.0	0.0	0.788235294117647	0.21176470588235294	0.0	0.0	0.0	1.0	0.0	0.25	0.625	0.0	0.125
poisson	KNN	5000	18	0.10714285714285714	0.0	0.8928571428571429	0.0	0.0	0.7529411764705882	0.24705882352941178	0.0	0.0	0.0	1.0	0.0	0.0	0.625	0.125	0.25
poisson	KNN	5000	19	0.10714285714285714	0.0	0.8928571428571429	0.0	0.0	0.7294117647058823	0.27058823529411763	0.0	0.0	0.0	1.0	0.0	0.25	0.625	0.0	0.125
poisson	KNN	5000	20	0.03571428571428571	0.0	0.9642857142857143	0.0	0.011764705882352941	0.6705882352941176	0.3176470588235294	0.0	0.0	0.0	1.0	0.0	0.0	0.625	0.25	0.125
poisson	KNN	5000	21	0.21428571428571427	0.0	0.7857142857142857	0.0	0.0	0.7529411764705882	0.24705882352941178	0.0	0.0	0.0	1.0	0.0	0.25	0.625	0.0	0.125
poisson	KNN	5000	22	0.07142857142857142	0.0	0.9285714285714286	0.0	0.0	0.7647058823529411	0.23529411764705882	0.0	0.0	0.0	1.0	0.0	0.125	0.625	0.125	0.125
poisson	KNN	5000	23	0.03571428571428571	0.0	0.9642857142857143	0.0	0.0	0.7647058823529411	0.23529411764705882	0.0	0.0	0.0	1.0	0.0	0.0	0.625	0.25	0.125
poisson	KNN	5000	24	0.07142857142857142	0.0	0.9285714285714286	0.0	0.0	0.8117647058823529	0.18823529411764706	0.0	0.0	0.0	1.0	0.0	0.0	0.625	0.125	0.25
poisson	KNN	5000	25	0.07142857142857142	0.0	0.9285714285714286	0.0	0.0	0.6941176470588235	0.3058823529411765	0.0	0.0	0.0	1.0	0.0	0.25	0.625	0.0	0.125
gamma_poisson	KNN	5000	1	0.07142857142857142	0.0	0.9285714285714286	0.0	0.0	0.7176470588235294	0.2823529411764706	0.0	0.0	0.0	1.0	0.0	0.0	0.625	0.0	0.375
gamma_poisson	KNN	5000	2	0.10714285714285714	0.0	0.8928571428571429	0.0	0.0	0.6588235294117647	0.3411764705882353	0.0	0.0	0.0	1.0	0.0	0.0	0.625	0.0	0.375
gamma_poisson	KNN	5000	3	0.10714285714285714	0.0	0.8928571428571429	0.0	0.0	0.7058823529411765	0.29411764705882354	0.0	0.0	0.0	1.0	0.0	0.0	0.625	0.125	0.25
gamma_poisson	KNN	5000	4	0.10714285714285714	0.0	0.8928571428571429	0.0	0.0	0.6588235294117647	0.3411764705882353	0.0	0.0	0.0	1.0	0.0	0.0	0.625	0.125	0.25
gamma_poisson	KNN	5000	5	0.10714285714285714	0.0	0.8928571428571429	0.0	0.0	0.6705882352941176	0.32941176470588235	0.0	0.0	0.0	1.0	0.0	0.125	0.625	0.0	0.25
gamma_poisson	KNN	5000	6	0.07142857142857142	0.07142857142857142	0.8571428571428571	0.0	0.0	0.7058823529411765	0.29411764705882354	0.0	0.0	0.0	1.0	0.0	0.0	0.625	0.0	0.375
gamma_poisson	KNN	5000	7	0.03571428571428571	0.0	0.9642857142857143	0.0	0.0	0.8117647058823529	0.18823529411764706	0.0	0.0	0.0	1.0	0.0	0.0	0.625	0.0	0.375
gamma_poisson	KNN	5000	8	0.07142857142857142	0.0	0.9285714285714286	0.0	0.0	0.611764705882353	0.38823529411764707	0.0	0.0	0.0	1.0	0.0	0.125	0.625	0.0	0.25
gamma_poisson	KNN	5000	9	0.03571428571428571	0.0	0.9642857142857143	0.0	0.011764705882352941	0.7411764705882353	0.24705882352941178	0.0	0.0	0.0	1.0	0.0	0.0	0.5	0.0	0.5
gamma_poisson	KNN	5000	10	0.07142857142857142	0.0	0.9285714285714286	0.0	0.0	0.5411764705882353	0.4588235294117647	0.0	0.0	0.0	1.0	0.0	0.0	0.625	0.0	0.375
gamma_poisson	KNN	5000	11	0.07142857142857142	0.0	0.9285714285714286	0.0	0.0	0.6588235294117647	0.3411764705882353	0.0	0.0	0.0	1.0	0.0	0.0	0.25	0.0	0.75
gamma_poisson	KNN	5000	12	0.07142857142857142	0.0	0.9285714285714286	0.0	0.0	0.6588235294117647	0.3411764705882353	0.0	0.0	0.0	1.0	0.0	0.125	0.625	0.0	0.25
gamma_poisson	KNN	5000	13	0.07142857142857142	0.0	0.9285714285714286	0.0	0.011764705882352941	0.5294117647058824	0.4588235294117647	0.0	0.0	0.0	1.0	0.0	0.0	0.625	0.0	0.375
gamma_poisson	KNN	5000	14	0.17857142857142858	0.0	0.8214285714285714	0.0	0.0	0.6941176470588235	0.3058823529411765	0.0	0.0	0.0	1.0	0.0	0.0	0.625	0.0	0.375
gamma_poisson	KNN	5000	15	0.17857142857142858	0.0	0.8214285714285714	0.0	0.0	0.8117647058823529	0.18823529411764706	0.0	0.0	0.0	1.0	0.0	0.0	0.625	0.125	0.25
gamma_poisson	KNN	5000	16	0.21428571428571427	0.0	0.7857142857142857	0.0	0.0	0.7529411764705882	0.24705882352941178	0.0	0.0	0.0	1.0	0.0	0.0	0.625	0.0	0.375
gamma_poisson	KNN	5000	17	0.0	0.0	1.0	0.0	0.011764705882352941	0.7411764705882353	0.24705882352941178	0.0	0.0	0.0	1.0	0.0	0.0	0.625	0.125	0.25
gamma_poisson	KNN	5000	18	0.07142857142857142	0.0	0.9285714285714286	0.0	0.0	0.6941176470588235	0.3058823529411765	0.0	0.0	0.0	1.0	0.0	0.0	0.625	0.125	0.25
gamma_poisson	KNN	5000	19	0.07142857142857142	0.0	0.9285714285714286	0.0	0.0	0.7058823529411765	0.29411764705882354	0.0	0.0	0.0	1.0	0.0	0.0	0.625	0.0	0.375
gamma_poisson	KNN	5000	20	0.07142857142857142	0.0	0.9285714285714286	0.0	0.0	0.6	0.4	0.0	0.0	0.0	1.0	0.0	0.0	0.5	0.125	0.375
gamma_poisson	KNN	5000	21	0.4642857142857143	0.0	0.5	0.03571428571428571	0.0	0.6941176470588235	0.3058823529411765	0.0	0.0	0.0	1.0	0.0	0.0	0.625	0.0	0.375
gamma_poisson	KNN	5000	22	0.07142857142857142	0.0	0.9285714285714286	0.0	0.011764705882352941	0.7176470588235294	0.27058823529411763	0.0	0.0	0.0	1.0	0.0	0.0	0.125	0.25	0.625
gamma_poisson	KNN	5000	23	0.07142857142857142	0.0	0.9285714285714286	0.0	0.0	0.6470588235294118	0.35294117647058826	0.0	0.0	0.0	1.0	0.0	0.0	0.625	0.0	0.375
gamma_poisson	KNN	5000	24	0.03571428571428571	0.0	0.9642857142857143	0.0	0.0	0.6705882352941176	0.32941176470588235	0.0	0.0	0.0	1.0	0.0	0.125	0.625	0.0	0.25
gamma_poisson	KNN	5000	25	0.07142857142857142	0.0	0.9285714285714286	0.0	0.0	0.5882352941176471	0.4117647058823529	0.0	0.0	0.0	1.0	0.0	0.0	0.375	0.125	0.5
local_crossover	KNN	5000	1	0.10714285714285714	0.03571428571428571	0.8571428571428571	0.0	0.0	0.8352941176470589	0.16470588235294117	0.0	0.0	0.0	1.0	0.0	0.0	0.375	0.0	0.625
local_crossover	KNN	5000	2	0.10714285714285714	0.0	0.8928571428571429	0.0	0.011764705882352941	0.8352941176470589	0.15294117647058825	0.0	0.0	0.0	1.0	0.0	0.0	0.5	0.25	0.25
local_crossover	KNN	5000	3	0.07142857142857142	0.0	0.9285714285714286	0.0	0.0	0.49411764705882355	0.49411764705882355	0.011764705882352941	0.0	0.0	1.0	0.0	0.0	0.5	0.125	0.375
local_crossover	KNN	5000	4	0.14285714285714285	0.0	0.8571428571428571	0.0	0.011764705882352941	0.7764705882352941	0.21176470588235294	0.0	0.0	0.0	1.0	0.0	0.0	0.625	0.25	0.125
local_crossover	KNN	5000	5	0.17857142857142858	0.0	0.8214285714285714	0.0	0.0	0.7764705882352941	0.2235294117647059	0.0	0.0	0.0	1.0	0.0	0.125	0.375	0.125	0.375
local_crossover	KNN	5000	6	0.03571428571428571	0.0	0.9642857142857143	0.0	0.0	0.8	0.17647058823529413	0.023529411764705882	0.0	0.0	1.0	0.0	0.0	0.5	0.125	0.375
local_crossover	KNN	5000	7	0.14285714285714285	0.0	0.8571428571428571	0.0	0.011764705882352941	0.7176470588235294	0.27058823529411763	0.0	0.0	0.0	1.0	0.0	0.0	0.5	0.125	0.375
local_crossover	KNN	5000	8	0.14285714285714285	0.0	0.8571428571428571	0.0	0.011764705882352941	0.7764705882352941	0.21176470588235294	0.0	0.0	0.0	1.0	0.0	0.125	0.375	0.0	0.5
local_crossover	KNN	5000	9	0.17857142857142858	0.0	0.8214285714285714	0.0	0.011764705882352941	0.7294117647058823	0.25882352941176473	0.0	0.0	0.0	1.0	0.0	0.125	0.5	0.0	0.375
local_crossover	KNN	5000	10	0.21428571428571427	0.0	0.7857142857142857	0.0	0.011764705882352941	0.6941176470588235	0.29411764705882354	0.0	0.0	0.0	1.0	0.0	0.125	0.375	0.125	0.375
local_crossover	KNN	5000	11	0.17857142857142858	0.0	0.8214285714285714	0.0	0.011764705882352941	0.8470588235294118	0.12941176470588237	0.011764705882352941	0.0	0.0	1.0	0.0	0.0	0.375	0.0	0.625
local_crossover	KNN	5000	12	0.07142857142857142	0.0	0.9285714285714286	0.0	0.011764705882352941	0.8235294117647058	0.16470588235294117	0.0	0.0	0.0	1.0	0.0	0.0	0.5	0.125	0.375
local_crossover	KNN	5000	13	0.21428571428571427	0.0	0.7857142857142857	0.0	0.0	0.5176470588235295	0.4823529411764706	0.0	0.0	0.0	1.0	0.0	0.0	0.5	0.125	0.375
local_crossover	KNN	5000	14	0.07142857142857142	0.0	0.9285714285714286	0.0	0.0	0.8	0.2	0.0	0.0	0.0	1.0	0.0	0.0	0.5	0.125	0.375
local_crossover	KNN	5000	15	0.25	0.0	0.75	0.0	0.0	0.7764705882352941	0.2235294117647059	0.0	0.0	0.0	1.0	0.0	0.0	0.375	0.125	0.5
local_crossover	KNN	5000	16	0.17857142857142858	0.0	0.8214285714285714	0.0	0.011764705882352941	0.7647058823529411	0.2235294117647059	0.0	0.0	0.0	1.0	0.0	0.125	0.5	0.0	0.375
local_crossover	KNN	5000	17	0.0	0.0	1.0	0.0	0.0	0.8588235294117647	0.1411764705882353	0.0	0.0	0.0	1.0	0.0	0.0	0.625	0.125	0.25
local_crossover	KNN	5000	18	0.17857142857142858	0.0	0.8214285714285714	0.0	0.0	0.8235294117647058	0.17647058823529413	0.0	0.0	0.0	1.0	0.0	0.0	0.625	0.125	0.25
local_crossover	KNN	5000	19	0.07142857142857142	0.0	0.9285714285714286	0.0	0.0	0.8117647058823529	0.17647058823529413	0.011764705882352941	0.0	0.0	1.0	0.0	0.0	0.625	0.125	0.25
local_crossover	KNN	5000	20	0.14285714285714285	0.0	0.8571428571428571	0.0	0.011764705882352941	0.5882352941176471	0.4	0.0	0.0	0.0	1.0	0.0	0.125	0.375	0.125	0.375
local_crossover	KNN	5000	21	0.2857142857142857	0.0	0.7142857142857143	0.0	0.0	0.8588235294117647	0.1411764705882353	0.0	0.0	0.0	1.0	0.0	0.0	0.5	0.125	0.375
local_crossover	KNN	5000	22	0.14285714285714285	0.0	0.8571428571428571	0.0	0.0	0.8235294117647058	0.16470588235294117	0.011764705882352941	0.0	0.0	1.0	0.0	0.0	0.375	0.0	0.625
local_crossover	KNN	5000	23	0.07142857142857142	0.0	0.9285714285714286	0.0	0.011764705882352941	0.6470588235294118	0.3411764705882353	0.0	0.0	0.0	1.0	0.0	0.0	0.375	0.125	0.5
local_crossover	KNN	5000	24	0.14285714285714285	0.0	0.8571428571428571	0.0	0.011764705882352941	0.6470588235294118	0.3411764705882353	0.0	0.0	0.0	1.0	0.0	0.0	0.375	0.125	0.5
local_crossover	KNN	5000	25	0.03571428571428571	0.0	0.9642857142857143	0.0	0.011764705882352941	0.6	0.38823529411764707	0.0	0.0	0.0	1.0	0.0	0.0	0.5	0.125	0.375
global_crossover	KNN	5000	1	0.17857142857142858	0.0	0.8214285714285714	0.0	0.0	0.9294117647058824	0.07058823529411765	0.0	0.0	0.0	1.0	0.0	0.125	0.625	0.0	0.25
global_crossover	KNN	5000	2	0.17857142857142858	0.0	0.8214285714285714	0.0	0.011764705882352941	0.8470588235294118	0.1411764705882353	0.0	0.0	0.0	1.0	0.0	0.0	0.5	0.25	0.25
global_crossover	KNN	5000	3	0.07142857142857142	0.0	0.9285714285714286	0.0	0.011764705882352941	0.611764705882353	0.36470588235294116	0.011764705882352941	0.0	0.0	1.0	0.0	0.0	0.5	0.25	0.25
global_crossover	KNN	5000	4	0.14285714285714285	0.0	0.8571428571428571	0.0	0.011764705882352941	0.8235294117647058	0.16470588235294117	0.0	0.0	0.0	1.0	0.0	0.0	0.5	0.25	0.25
global_crossover	KNN	5000	5	0.17857142857142858	0.0	0.8214285714285714	0.0	0.011764705882352941	0.9176470588235294	0.07058823529411765	0.0	0.0	0.0	1.0	0.0	0.0	0.625	0.125	0.25
global_crossover	KNN	5000	6	0.10714285714285714	0.10714285714285714	0.75	0.03571428571428571	0.0	0.8823529411764706	0.11764705882352941	0.0	0.0	0.0	1.0	0.0	0.0	0.5	0.125	0.375
global_crossover	KNN	5000	7	0.07142857142857142	0.0	0.9285714285714286	0.0	0.011764705882352941	0.7529411764705882	0.23529411764705882	0.0	0.0	0.0	1.0	0.0	0.0	0.5	0.125	0.375
global_crossover	KNN	5000	8	0.14285714285714285	0.0	0.8571428571428571	0.0	0.011764705882352941	0.788235294117647	0.2	0.0	0.0	0.0	1.0	0.0	0.0	0.5	0.125	0.375
global_crossover	KNN	5000	9	0.14285714285714285	0.0	0.8571428571428571	0.0	0.0	0.8117647058823529	0.18823529411764706	0.0	0.0	0.0	1.0	0.0	0.125	0.5	0.0	0.375
global_crossover	KNN	5000	10	0.07142857142857142	0.0	0.9285714285714286	0.0	0.011764705882352941	0.8470588235294118	0.1411764705882353	0.0	0.0	0.0	1.0	0.0	0.0	0.375	0.125	0.5
global_crossover	KNN	5000	11	0.14285714285714285	0.0	0.8571428571428571	0.0	0.011764705882352941	0.9411764705882353	0.047058823529411764	0.0	0.0	0.0	1.0	0.0	0.0	0.625	0.0	0.375
global_crossover	KNN	5000	12	0.14285714285714285	0.0	0.8571428571428571	0.0	0.023529411764705882	0.8117647058823529	0.16470588235294117	0.0	0.0	0.0	1.0	0.0	0.0	0.5	0.125	0.375
global_crossover	KNN	5000	13	0.10714285714285714	0.0	0.8928571428571429	0.0	0.011764705882352941	0.7294117647058823	0.24705882352941178	0.011764705882352941	0.0	0.0	1.0	0.0	0.0	0.5	0.125	0.375
global_crossover	KNN	5000	14	0.07142857142857142	0.03571428571428571	0.8928571428571429	0.0	0.011764705882352941	0.8	0.18823529411764706	0.0	0.0	0.0	1.0	0.0	0.0	0.5	0.125	0.375
global_crossover	KNN	5000	15	0.17857142857142858	0.03571428571428571	0.7857142857142857	0.0	0.0	0.8588235294117647	0.1411764705882353	0.0	0.0	0.0	1.0	0.0	0.0	0.25	0.125	0.625
global_crossover	KNN	5000	16	0.2857142857142857	0.03571428571428571	0.6785714285714286	0.0	0.03529411764705882	0.8117647058823529	0.15294117647058825	0.0	0.0	0.0	1.0	0.0	0.125	0.5	0.0	0.375
global_crossover	KNN	5000	17	0.07142857142857142	0.0	0.9285714285714286	0.0	0.0	0.8117647058823529	0.16470588235294117	0.023529411764705882	0.0	0.0	1.0	0.0	0.0	0.625	0.25	0.125
global_crossover	KNN	5000	18	0.14285714285714285	0.0	0.8571428571428571	0.0	0.0	0.8	0.16470588235294117	0.03529411764705882	0.0	0.0	1.0	0.0	0.0	0.5	0.125	0.375
global_crossover	KNN	5000	19	0.17857142857142858	0.0	0.8214285714285714	0.0	0.011764705882352941	0.8941176470588236	0.09411764705882353	0.0	0.0	0.0	1.0	0.0	0.0	0.375	0.125	0.5
global_crossover	KNN	5000	20	0.10714285714285714	0.0	0.8928571428571429	0.0	0.023529411764705882	0.6588235294117647	0.3058823529411765	0.011764705882352941	0.0	0.0	1.0	0.0	0.0	0.5	0.125	0.375
global_crossover	KNN	5000	21	0.10714285714285714	0.0	0.8928571428571429	0.0	0.0	0.8705882352941177	0.11764705882352941	0.011764705882352941	0.0	0.0	1.0	0.0	0.0	0.625	0.125	0.25
global_crossover	KNN	5000	22	0.21428571428571427	0.0	0.7857142857142857	0.0	0.0	0.8941176470588236	0.10588235294117647	0.0	0.0	0.0	1.0	0.0	0.125	0.625	0.0	0.25
global_crossover	KNN	5000	23	0.10714285714285714	0.0	0.8928571428571429	0.0	0.0	0.9176470588235294	0.08235294117647059	0.0	0.0	0.0	1.0	0.0	0.125	0.5	0.125	0.25
global_crossover	KNN	5000	24	0.10714285714285714	0.0	0.8928571428571429	0.0	0.011764705882352941	0.8588235294117647	0.12941176470588237	0.0	0.0	0.0	1.0	0.0	0.0	0.5	0.125	0.375
global_crossover	KNN	5000	25	0.10714285714285714	0.0	0.8928571428571429	0.0	0.0	0.611764705882353	0.29411764705882354	0.09411764705882353	0.0	0.0	1.0	0.0	0.0	0.625	0.25	0.125
smote	KNN	5000	1	0.07142857142857142	0.0	0.9285714285714286	0.0	0.011764705882352941	0.5529411764705883	0.43529411764705883	0.0	0.0	0.0	1.0	0.0	0.0	0.5	0.125	0.375
smote	KNN	5000	2	0.07142857142857142	0.0	0.9285714285714286	0.0	0.0	0.4470588235294118	0.5529411764705883	0.0	0.0	0.0	1.0	0.0	0.0	0.625	0.125	0.25
smote	KNN	5000	3	0.0	0.0	1.0	0.0	0.0	0.5058823529411764	0.49411764705882355	0.0	0.0	0.0	1.0	0.0	0.0	0.5	0.125	0.375
smote	KNN	5000	4	0.10714285714285714	0.0	0.8928571428571429	0.0	0.0	0.49411764705882355	0.5058823529411764	0.0	0.0	0.0	1.0	0.0	0.0	0.625	0.0	0.375
smote	KNN	5000	5	0.07142857142857142	0.0	0.9285714285714286	0.0	0.023529411764705882	0.5764705882352941	0.4	0.0	0.0	0.0	1.0	0.0	0.0	0.625	0.0	0.375
smote	KNN	5000	6	0.0	0.0	1.0	0.0	0.011764705882352941	0.5294117647058824	0.4588235294117647	0.0	0.0	0.0	1.0	0.0	0.0	0.625	0.0	0.375
smote	KNN	5000	7	0.10714285714285714	0.0	0.8928571428571429	0.0	0.0	0.5294117647058824	0.47058823529411764	0.0	0.0	0.0	1.0	0.0	0.0	0.5	0.125	0.375
smote	KNN	5000	8	0.10714285714285714	0.0	0.8928571428571429	0.0	0.0	0.5294117647058824	0.47058823529411764	0.0	0.0	0.0	1.0	0.0	0.0	0.5	0.125	0.375
smote	KNN	5000	9	0.10714285714285714	0.0	0.8928571428571429	0.0	0.011764705882352941	0.5411764705882353	0.4470588235294118	0.0	0.0	0.0	1.0	0.0	0.0	0.75	0.0	0.25
smote	KNN	5000	10	0.07142857142857142	0.0	0.9285714285714286	0.0	0.0	0.5882352941176471	0.4117647058823529	0.0	0.0	0.0	1.0	0.0	0.0	0.625	0.0	0.375
smote	KNN	5000	11	0.03571428571428571	0.0	0.9642857142857143	0.0	0.011764705882352941	0.6352941176470588	0.35294117647058826	0.0	0.0	0.0	1.0	0.0	0.0	0.625	0.0	0.375
smote	KNN	5000	12	0.07142857142857142	0.0	0.9285714285714286	0.0	0.0	0.4823529411764706	0.5176470588235295	0.0	0.0	0.0	1.0	0.0	0.0	0.625	0.0	0.375
smote	KNN	5000	13	0.0	0.0	1.0	0.0	0.0	0.43529411764705883	0.5647058823529412	0.0	0.0	0.0	1.0	0.0	0.0	0.5	0.125	0.375
smote	KNN	5000	14	0.10714285714285714	0.0	0.8928571428571429	0.0	0.0	0.5529411764705883	0.4470588235294118	0.0	0.0	0.0	1.0	0.0	0.0	0.5	0.125	0.375
smote	KNN	5000	15	0.07142857142857142	0.0	0.9285714285714286	0.0	0.0	0.5647058823529412	0.43529411764705883	0.0	0.0	0.0	1.0	0.0	0.0	0.625	0.125	0.25
smote	KNN	5000	16	0.07142857142857142	0.0	0.9285714285714286	0.0	0.0	0.5294117647058824	0.47058823529411764	0.0	0.0	0.0	1.0	0.0	0.0	0.625	0.0	0.375
smote	KNN	5000	17	0.0	0.0	1.0	0.0	0.0	0.6823529411764706	0.3176470588235294	0.0	0.0	0.0	1.0	0.0	0.0	0.625	0.125	0.25
smote	KNN	5000	18	0.10714285714285714	0.0	0.8928571428571429	0.0	0.0	0.5411764705882353	0.4588235294117647	0.0	0.0	0.0	1.0	0.0	0.0	0.625	0.0	0.375
smote	KNN	5000	19	0.07142857142857142	0.0	0.9285714285714286	0.0	0.011764705882352941	0.5176470588235295	0.47058823529411764	0.0	0.0	0.0	1.0	0.0	0.0	0.375	0.125	0.5
smote	KNN	5000	20	0.03571428571428571	0.0	0.9642857142857143	0.0	0.0	0.5058823529411764	0.49411764705882355	0.0	0.0	0.0	1.0	0.0	0.0	0.625	0.0	0.375
smote	KNN	5000	21	0.17857142857142858	0.0	0.8214285714285714	0.0	0.0	0.611764705882353	0.38823529411764707	0.0	0.0	0.0	1.0	0.0	0.0	0.625	0.25	0.125
smote	KNN	5000	22	0.0	0.0	1.0	0.0	0.011764705882352941	0.5294117647058824	0.4588235294117647	0.0	0.0	0.0	1.0	0.0	0.0	0.625	0.0	0.375
smote	KNN	5000	23	0.10714285714285714	0.0	0.8928571428571429	0.0	0.0	0.5529411764705883	0.4470588235294118	0.0	0.0	0.0	1.0	0.0	0.0	0.625	0.0	0.375
smote	KNN	5000	24	0.10714285714285714	0.0	0.8928571428571429	0.0	0.0	0.5764705882352941	0.4235294117647059	0.0	0.0	0.0	1.0	0.0	0.0	0.625	0.0	0.375
smote	KNN	5000	25	0.07142857142857142	0.0	0.9285714285714286	0.0	0.0	0.49411764705882355	0.5058823529411764	0.0	0.0	0.0	1.0	0.0	0.0	0.5	0.125	0.375
replacement	KNN	5000	1	0.03571428571428571	0.0	0.9642857142857143	0.0	0.0	0.5529411764705883	0.4470588235294118	0.0	0.0	0.0	1.0	0.0	0.0	0.625	0.0	0.375
replacement	KNN	5000	2	0.03571428571428571	0.0	0.9642857142857143	0.0	0.0	0.5529411764705883	0.4470588235294118	0.0	0.0	0.0	1.0	0.0	0.0	0.625	0.125	0.25
replacement	KNN	5000	3	0.0	0.0	1.0	0.0	0.0	0.5529411764705883	0.4470588235294118	0.0	0.0	0.0	1.0	0.0	0.0	0.625	0.0	0.375
replacement	KNN	5000	4	0.03571428571428571	0.0	0.9642857142857143	0.0	0.0	0.5411764705882353	0.4588235294117647	0.0	0.0	0.0	1.0	0.0	0.0	0.625	0.0	0.375
replacement	KNN	5000	5	0.03571428571428571	0.0	0.9642857142857143	0.0	0.011764705882352941	0.6588235294117647	0.32941176470588235	0.0	0.0	0.0	1.0	0.0	0.0	0.625	0.0	0.375
replacement	KNN	5000	6	0.0	0.0	1.0	0.0	0.0	0.5529411764705883	0.4470588235294118	0.0	0.0	0.0	1.0	0.0	0.0	0.625	0.0	0.375
replacement	KNN	5000	7	0.03571428571428571	0.0	0.9642857142857143	0.0	0.0	0.5647058823529412	0.43529411764705883	0.0	0.0	0.0	1.0	0.0	0.0	0.5	0.125	0.375
replacement	KNN	5000	8	0.03571428571428571	0.0	0.9642857142857143	0.0	0.0	0.5529411764705883	0.4470588235294118	0.0	0.0	0.0	1.0	0.0	0.0	0.625	0.0	0.375
replacement	KNN	5000	9	0.03571428571428571	0.0	0.9642857142857143	0.0	0.0	0.5764705882352941	0.4235294117647059	0.0	0.0	0.0	1.0	0.0	0.0	0.625	0.125	0.25
replacement	KNN	5000	10	0.03571428571428571	0.0	0.9642857142857143	0.0	0.0	0.611764705882353	0.38823529411764707	0.0	0.0	0.0	1.0	0.0	0.0	0.375	0.0	0.625
replacement	KNN	5000	11	0.03571428571428571	0.0	0.9642857142857143	0.0	0.0	0.6823529411764706	0.3176470588235294	0.0	0.0	0.0	1.0	0.0	0.0	0.625	0.0	0.375
replacement	KNN	5000	12	0.03571428571428571	0.0	0.9642857142857143	0.0	0.0	0.5411764705882353	0.4588235294117647	0.0	0.0	0.0	1.0	0.0	0.0	0.625	0.0	0.375
replacement	KNN	5000	13	0.0	0.0	1.0	0.0	0.0	0.5058823529411764	0.49411764705882355	0.0	0.0	0.0	1.0	0.0	0.125	0.625	0.0	0.25
replacement	KNN	5000	14	0.03571428571428571	0.0	0.9642857142857143	0.0	0.0	0.5529411764705883	0.4470588235294118	0.0	0.0	0.0	1.0	0.0	0.0	0.625	0.0	0.375
replacement	KNN	5000	15	0.07142857142857142	0.0	0.9285714285714286	0.0	0.0	0.6	0.4	0.0	0.0	0.0	1.0	0.0	0.0	0.625	0.125	0.25
replacement	KNN	5000	16	0.07142857142857142	0.0	0.9285714285714286	0.0	0.0	0.5411764705882353	0.4588235294117647	0.0	0.0	0.0	1.0	0.0	0.0	0.625	0.0	0.375
replacement	KNN	5000	17	0.0	0.0	1.0	0.0	0.0	0.6941176470588235	0.3058823529411765	0.0	0.0	0.0	1.0	0.0	0.0	0.625	0.125	0.25
replacement	KNN	5000	18	0.03571428571428571	0.0	0.9642857142857143	0.0	0.0	0.5529411764705883	0.4470588235294118	0.0	0.0	0.0	1.0	0.0	0.0	0.5	0.125	0.375
replacement	KNN	5000	19	0.03571428571428571	0.0	0.9642857142857143	0.0	0.0	0.5176470588235295	0.4823529411764706	0.0	0.0	0.0	1.0	0.0	0.0	0.625	0.0	0.375
replacement	KNN	5000	20	0.03571428571428571	0.0	0.9642857142857143	0.0	0.0	0.5529411764705883	0.4470588235294118	0.0	0.0	0.0	1.0	0.0	0.0	0.625	0.0	0.375
replacement	KNN	5000	21	0.14285714285714285	0.0	0.8571428571428571	0.0	0.0	0.6352941176470588	0.36470588235294116	0.0	0.0	0.0	1.0	0.0	0.0	0.5	0.375	0.125
replacement	KNN	5000	22	0.0	0.0	1.0	0.0	0.0	0.5529411764705883	0.4470588235294118	0.0	0.0	0.0	1.0	0.0	0.0	0.625	0.0	0.375
replacement	KNN	5000	23	0.03571428571428571	0.0	0.9642857142857143	0.0	0.0	0.5529411764705883	0.4470588235294118	0.0	0.0	0.0	1.0	0.0	0.0	0.5	0.0	0.5
replacement	KNN	5000	24	0.03571428571428571	0.0	0.9642857142857143	0.0	0.0	0.6	0.4	0.0	0.0	0.0	1.0	0.0	0.0	0.625	0.0	0.375
replacement	KNN	5000	25	0.03571428571428571	0.0	0.9642857142857143	0.0	0.0	0.5294117647058824	0.47058823529411764	0.0	0.0	0.0	1.0	0.0	0.0	0.5	0.0	0.5
unaugmented	KNN	5000	1	0.0	0.0	1.0	0.0	0.0	0.6	0.4	0.0	0.0	0.0	1.0	0.0	0.125	0.625	0.0	0.25
unaugmented	KNN	5000	2	0.0	0.0	1.0	0.0	0.0	0.6470588235294118	0.35294117647058826	0.0	0.0	0.0	1.0	0.0	0.0	0.625	0.125	0.25
unaugmented	KNN	5000	3	0.03571428571428571	0.0	0.9642857142857143	0.0	0.0	0.7294117647058823	0.27058823529411763	0.0	0.0	0.0	1.0	0.0	0.0	0.625	0.125	0.25
unaugmented	KNN	5000	4	0.0	0.0	1.0	0.0	0.0	0.7058823529411765	0.29411764705882354	0.0	0.0	0.0	1.0	0.0	0.0	0.625	0.125	0.25
unaugmented	KNN	5000	5	0.0	0.0	1.0	0.0	0.0	0.7411764705882353	0.25882352941176473	0.0	0.0	0.0	1.0	0.0	0.125	0.625	0.125	0.125
unaugmented	KNN	5000	6	0.0	0.0	1.0	0.0	0.0	0.6470588235294118	0.35294117647058826	0.0	0.0	0.0	1.0	0.0	0.0	0.625	0.0	0.375
unaugmented	KNN	5000	7	0.0	0.0	1.0	0.0	0.0	0.6352941176470588	0.36470588235294116	0.0	0.0	0.0	1.0	0.0	0.125	0.625	0.125	0.125
unaugmented	KNN	5000	8	0.0	0.0	1.0	0.0	0.0	0.7058823529411765	0.29411764705882354	0.0	0.0	0.0	1.0	0.0	0.0	0.625	0.125	0.25
unaugmented	KNN	5000	9	0.0	0.0	1.0	0.0	0.0	0.7411764705882353	0.25882352941176473	0.0	0.0	0.0	1.0	0.0	0.125	0.625	0.125	0.125
unaugmented	KNN	5000	10	0.0	0.0	1.0	0.0	0.0	0.7764705882352941	0.2235294117647059	0.0	0.0	0.0	1.0	0.0	0.125	0.625	0.125	0.125
unaugmented	KNN	5000	11	0.0	0.0	1.0	0.0	0.0	0.7411764705882353	0.25882352941176473	0.0	0.0	0.0	1.0	0.0	0.0	0.625	0.125	0.25
unaugmented	KNN	5000	12	0.0	0.0	1.0	0.0	0.0	0.611764705882353	0.38823529411764707	0.0	0.0	0.0	1.0	0.0	0.0	0.625	0.125	0.25
unaugmented	KNN	5000	13	0.0	0.0	1.0	0.0	0.0	0.5294117647058824	0.47058823529411764	0.0	0.0	0.0	1.0	0.0	0.0	0.625	0.125	0.25
unaugmented	KNN	5000	14	0.0	0.0	1.0	0.0	0.0	0.6823529411764706	0.3176470588235294	0.0	0.0	0.0	1.0	0.0	0.0	0.625	0.25	0.125
unaugmented	KNN	5000	15	0.0	0.0	1.0	0.0	0.0	0.6941176470588235	0.3058823529411765	0.0	0.0	0.0	1.0	0.0	0.0	0.625	0.25	0.125
unaugmented	KNN	5000	16	0.03571428571428571	0.0	0.9642857142857143	0.0	0.0	0.6588235294117647	0.3411764705882353	0.0	0.0	0.0	1.0	0.0	0.125	0.625	0.0	0.25
unaugmented	KNN	5000	17	0.0	0.0	1.0	0.0	0.0	0.7529411764705882	0.24705882352941178	0.0	0.0	0.0	1.0	0.0	0.0	0.625	0.25	0.125
unaugmented	KNN	5000	18	0.0	0.0	1.0	0.0	0.0	0.6823529411764706	0.3176470588235294	0.0	0.0	0.0	1.0	0.0	0.0	0.625	0.25	0.125
unaugmented	KNN	5000	19	0.0	0.0	1.0	0.0	0.0	0.6823529411764706	0.3176470588235294	0.0	0.0	0.0	1.0	0.0	0.0	0.625	0.125	0.25
unaugmented	KNN	5000	20	0.0	0.0	1.0	0.0	0.0	0.6705882352941176	0.32941176470588235	0.0	0.0	0.0	1.0	0.0	0.0	0.625	0.125	0.25
unaugmented	KNN	5000	21	0.0	0.0	1.0	0.0	0.0	0.6588235294117647	0.3411764705882353	0.0	0.0	0.0	1.0	0.0	0.125	0.625	0.0	0.25
unaugmented	KNN	5000	22	0.0	0.0	1.0	0.0	0.0	0.6588235294117647	0.3411764705882353	0.0	0.0	0.0	1.0	0.0	0.125	0.625	0.125	0.125
unaugmented	KNN	5000	23	0.0	0.0	1.0	0.0	0.0	0.7058823529411765	0.29411764705882354	0.0	0.0	0.0	1.0	0.0	0.0	0.625	0.125	0.25
unaugmented	KNN	5000	24	0.0	0.0	1.0	0.0	0.0	0.7411764705882353	0.25882352941176473	0.0	0.0	0.0	1.0	0.0	0.0	0.625	0.125	0.25
unaugmented	KNN	5000	25	0.0	0.0	1.0	0.0	0.0	0.6470588235294118	0.35294117647058826	0.0	0.0	0.0	1.0	0.0	0.125	0.625	0.0	0.25
poisson	RF	max	1	0.2857142857142857	0.0	0.7142857142857143	0.0	0.011764705882352941	0.6588235294117647	0.3176470588235294	0.011764705882352941	0.0	0.0	1.0	0.0	0.0	0.375	0.0	0.625
poisson	RF	max	2	0.39285714285714285	0.0	0.6071428571428571	0.0	0.03529411764705882	0.6235294117647059	0.32941176470588235	0.011764705882352941	0.0	0.0	1.0	0.0	0.0	0.375	0.0	0.625
poisson	RF	max	3	0.42857142857142855	0.0	0.5714285714285714	0.0	0.011764705882352941	0.4823529411764706	0.49411764705882355	0.011764705882352941	0.0	0.0	1.0	0.0	0.0	0.375	0.0	0.625
poisson	RF	max	4	0.5714285714285714	0.0	0.42857142857142855	0.0	0.047058823529411764	0.5764705882352941	0.3764705882352941	0.0	0.0	0.0	1.0	0.0	0.0	0.375	0.0	0.625
poisson	RF	max	5	0.6071428571428571	0.0	0.39285714285714285	0.0	0.058823529411764705	0.7647058823529411	0.16470588235294117	0.011764705882352941	0.0	0.0	1.0	0.0	0.0	0.25	0.0	0.75
poisson	RF	max	6	0.5357142857142857	0.0	0.4642857142857143	0.0	0.03529411764705882	0.5529411764705883	0.4117647058823529	0.0	0.0	0.0	1.0	0.0	0.0	0.375	0.0	0.625
poisson	RF	max	7	0.6071428571428571	0.0	0.39285714285714285	0.0	0.023529411764705882	0.7647058823529411	0.2	0.011764705882352941	0.0	0.0	1.0	0.0	0.0	0.375	0.0	0.625
poisson	RF	max	8	0.7142857142857143	0.0	0.2857142857142857	0.0	0.047058823529411764	0.7294117647058823	0.21176470588235294	0.011764705882352941	0.0	0.0	1.0	0.0	0.0	0.5	0.0	0.5
poisson	RF	max	9	0.75	0.0	0.25	0.0	0.023529411764705882	0.7529411764705882	0.21176470588235294	0.011764705882352941	0.0	0.0	1.0	0.0	0.0	0.25	0.0	0.75
poisson	RF	max	10	0.5357142857142857	0.0	0.4642857142857143	0.0	0.023529411764705882	0.47058823529411764	0.49411764705882355	0.011764705882352941	0.0	0.0	1.0	0.0	0.0	0.375	0.0	0.625
poisson	RF	max	11	0.39285714285714285	0.0	0.6071428571428571	0.0	0.0	0.7176470588235294	0.27058823529411763	0.011764705882352941	0.0	0.0	1.0	0.0	0.0	0.25	0.0	0.75
poisson	RF	max	12	0.5357142857142857	0.0	0.4642857142857143	0.0	0.03529411764705882	0.7058823529411765	0.24705882352941178	0.011764705882352941	0.0	0.0	1.0	0.0	0.0	0.375	0.0	0.625
poisson	RF	max	13	0.42857142857142855	0.0	0.5714285714285714	0.0	0.03529411764705882	0.5058823529411764	0.4470588235294118	0.011764705882352941	0.0	0.0	1.0	0.0	0.0	0.5	0.0	0.5
poisson	RF	max	14	0.6071428571428571	0.0	0.39285714285714285	0.0	0.023529411764705882	0.6470588235294118	0.3176470588235294	0.011764705882352941	0.0	0.0	1.0	0.0	0.0	0.25	0.0	0.75
poisson	RF	max	15	0.6785714285714286	0.0	0.32142857142857145	0.0	0.047058823529411764	0.788235294117647	0.16470588235294117	0.0	0.0	0.0	1.0	0.0	0.0	0.5	0.0	0.5
poisson	RF	max	16	0.4642857142857143	0.0	0.5357142857142857	0.0	0.023529411764705882	0.8	0.16470588235294117	0.011764705882352941	0.0	0.0	1.0	0.0	0.0	0.375	0.0	0.625
poisson	RF	max	17	0.39285714285714285	0.0	0.6071428571428571	0.0	0.03529411764705882	0.6352941176470588	0.32941176470588235	0.0	0.0	0.0	1.0	0.0	0.125	0.5	0.0	0.375
poisson	RF	max	18	0.5714285714285714	0.0	0.42857142857142855	0.0	0.023529411764705882	0.5294117647058824	0.43529411764705883	0.011764705882352941	0.0	0.0	1.0	0.0	0.0	0.375	0.0	0.625
poisson	RF	max	19	0.42857142857142855	0.0	0.5714285714285714	0.0	0.023529411764705882	0.788235294117647	0.18823529411764706	0.0	0.0	0.0	1.0	0.0	0.0	0.375	0.0	0.625
poisson	RF	max	20	0.4642857142857143	0.0	0.5357142857142857	0.0	0.03529411764705882	0.6352941176470588	0.3176470588235294	0.011764705882352941	0.0	0.0	1.0	0.0	0.0	0.375	0.0	0.625
poisson	RF	max	21	0.7857142857142857	0.0	0.21428571428571427	0.0	0.03529411764705882	0.47058823529411764	0.4823529411764706	0.011764705882352941	0.0	0.0	1.0	0.0	0.0	0.375	0.0	0.625
poisson	RF	max	22	0.5	0.0	0.5	0.0	0.03529411764705882	0.6470588235294118	0.3058823529411765	0.011764705882352941	0.0	0.0	1.0	0.0	0.0	0.375	0.0	0.625
poisson	RF	max	23	0.2857142857142857	0.0	0.7142857142857143	0.0	0.058823529411764705	0.788235294117647	0.15294117647058825	0.0	0.0	0.0	1.0	0.0	0.0	0.375	0.0	0.625
poisson	RF	max	24	0.8214285714285714	0.0	0.17857142857142858	0.0	0.047058823529411764	0.8470588235294118	0.09411764705882353	0.011764705882352941	0.0	0.0	1.0	0.0	0.0	0.375	0.0	0.625
poisson	RF	max	25	0.2857142857142857	0.0	0.7142857142857143	0.0	0.023529411764705882	0.4823529411764706	0.4823529411764706	0.011764705882352941	0.0	0.0	1.0	0.0	0.0	0.375	0.0	0.625
gamma_poisson	RF	max	1	0.6071428571428571	0.0	0.39285714285714285	0.0	0.047058823529411764	0.36470588235294116	0.5882352941176471	0.0	0.0	0.0	1.0	0.0	0.125	0.0	0.0	0.875
gamma_poisson	RF	max	2	0.4642857142857143	0.0	0.5357142857142857	0.0	0.03529411764705882	0.4470588235294118	0.5176470588235295	0.0	0.0	0.0	1.0	0.0	0.0	0.125	0.0	0.875
gamma_poisson	RF	max	3	0.8214285714285714	0.0	0.17857142857142858	0.0	0.03529411764705882	0.35294117647058826	0.6	0.011764705882352941	0.0	0.0	1.0	0.0	0.25	0.25	0.0	0.5
gamma_poisson	RF	max	4	0.7857142857142857	0.0	0.21428571428571427	0.0	0.058823529411764705	0.5411764705882353	0.4	0.0	0.0	0.0	1.0	0.0	0.125	0.25	0.0	0.625
gamma_poisson	RF	max	5	0.4642857142857143	0.0	0.5357142857142857	0.0	0.03529411764705882	0.35294117647058826	0.6	0.011764705882352941	0.0	0.0	1.0	0.0	0.125	0.0	0.0	0.875
gamma_poisson	RF	max	6	0.42857142857142855	0.0	0.5714285714285714	0.0	0.023529411764705882	0.4	0.5529411764705883	0.023529411764705882	0.0	0.0	1.0	0.0	0.0	0.0	0.0	1.0
gamma_poisson	RF	max	7	0.32142857142857145	0.0	0.6785714285714286	0.0	0.023529411764705882	0.36470588235294116	0.6	0.011764705882352941	0.0	0.0	1.0	0.0	0.125	0.25	0.0	0.625
gamma_poisson	RF	max	8	0.6785714285714286	0.0	0.32142857142857145	0.0	0.058823529411764705	0.4	0.5411764705882353	0.0	0.0	0.0	1.0	0.0	0.0	0.125	0.0	0.875
gamma_poisson	RF	max	9	0.42857142857142855	0.0	0.5714285714285714	0.0	0.03529411764705882	0.4235294117647059	0.5411764705882353	0.0	0.0	0.0	1.0	0.0	0.0	0.125	0.0	0.875
gamma_poisson	RF	max	10	0.4642857142857143	0.0	0.5357142857142857	0.0	0.058823529411764705	0.4117647058823529	0.5294117647058824	0.0	0.0	0.0	1.0	0.0	0.125	0.125	0.0	0.75
gamma_poisson	RF	max	11	0.6071428571428571	0.0	0.39285714285714285	0.0	0.023529411764705882	0.3764705882352941	0.5882352941176471	0.011764705882352941	0.0	0.0	1.0	0.0	0.125	0.125	0.0	0.75
gamma_poisson	RF	max	12	0.35714285714285715	0.0	0.6428571428571429	0.0	0.03529411764705882	0.36470588235294116	0.6	0.0	0.0	0.0	1.0	0.0	0.125	0.0	0.0	0.875
gamma_poisson	RF	max	13	0.2857142857142857	0.0	0.7142857142857143	0.0	0.058823529411764705	0.3411764705882353	0.5882352941176471	0.011764705882352941	0.0	0.0	1.0	0.0	0.125	0.0	0.0	0.875
gamma_poisson	RF	max	14	0.4642857142857143	0.0	0.5357142857142857	0.0	0.08235294117647059	0.43529411764705883	0.47058823529411764	0.011764705882352941	0.0	0.0	1.0	0.0	0.25	0.0	0.0	0.75
gamma_poisson	RF	max	15	0.6785714285714286	0.0	0.32142857142857145	0.0	0.03529411764705882	0.5764705882352941	0.38823529411764707	0.0	0.0	0.0	1.0	0.0	0.125	0.125	0.0	0.75
gamma_poisson	RF	max	16	0.5	0.0	0.5	0.0	0.03529411764705882	0.3764705882352941	0.5882352941176471	0.0	0.0	0.0	1.0	0.0	0.125	0.0	0.0	0.875
gamma_poisson	RF	max	17	0.39285714285714285	0.0	0.6071428571428571	0.0	0.047058823529411764	0.35294117647058826	0.5764705882352941	0.023529411764705882	0.0	0.0	1.0	0.0	0.0	0.125	0.0	0.875
gamma_poisson	RF	max	18	0.6785714285714286	0.0	0.32142857142857145	0.0	0.03529411764705882	0.36470588235294116	0.5882352941176471	0.011764705882352941	0.0	0.0	1.0	0.0	0.375	0.0	0.0	0.625
gamma_poisson	RF	max	19	0.5357142857142857	0.0	0.4642857142857143	0.0	0.03529411764705882	0.4117647058823529	0.5294117647058824	0.023529411764705882	0.0	0.0	1.0	0.0	0.125	0.0	0.0	0.875
gamma_poisson	RF	max	20	0.6428571428571429	0.0	0.35714285714285715	0.0	0.03529411764705882	0.3764705882352941	0.5882352941176471	0.0	0.0	0.0	1.0	0.0	0.0	0.25	0.0	0.75
gamma_poisson	RF	max	21	0.6428571428571429	0.0	0.35714285714285715	0.0	0.03529411764705882	0.32941176470588235	0.611764705882353	0.023529411764705882	0.0	0.0	1.0	0.0	0.125	0.0	0.0	0.875
gamma_poisson	RF	max	22	0.8214285714285714	0.0	0.17857142857142858	0.0	0.058823529411764705	0.4823529411764706	0.4470588235294118	0.011764705882352941	0.0	0.0	1.0	0.0	0.0	0.25	0.0	0.75
gamma_poisson	RF	max	23	0.4642857142857143	0.0	0.5357142857142857	0.0	0.058823529411764705	0.4117647058823529	0.5176470588235295	0.011764705882352941	0.0	0.0	1.0	0.0	0.0	0.125	0.0	0.875
gamma_poisson	RF	max	24	0.6071428571428571	0.0	0.39285714285714285	0.0	0.03529411764705882	0.36470588235294116	0.6	0.0	0.0	0.0	1.0	0.0	0.125	0.25	0.0	0.625
gamma_poisson	RF	max	25	0.35714285714285715	0.0	0.6428571428571429	0.0	0.03529411764705882	0.32941176470588235	0.6235294117647059	0.011764705882352941	0.0	0.0	1.0	0.0	0.0	0.125	0.0	0.875
local_crossover	RF	max	1	0.6071428571428571	0.0	0.39285714285714285	0.0	0.023529411764705882	0.4588235294117647	0.5058823529411764	0.011764705882352941	0.0	0.0	1.0	0.0	0.0	0.125	0.0	0.875
local_crossover	RF	max	2	0.6428571428571429	0.0	0.35714285714285715	0.0	0.047058823529411764	0.43529411764705883	0.5176470588235295	0.0	0.0	0.0	1.0	0.0	0.25	0.125	0.0	0.625
local_crossover	RF	max	3	0.6428571428571429	0.0	0.35714285714285715	0.0	0.058823529411764705	0.47058823529411764	0.4470588235294118	0.023529411764705882	0.0	0.0	1.0	0.0	0.25	0.0	0.0	0.75
local_crossover	RF	max	4	0.6428571428571429	0.0	0.35714285714285715	0.0	0.047058823529411764	0.5882352941176471	0.35294117647058826	0.011764705882352941	0.0	0.0	1.0	0.0	0.125	0.0	0.0	0.875
local_crossover	RF	max	5	0.7142857142857143	0.0	0.2857142857142857	0.0	0.08235294117647059	0.4823529411764706	0.4235294117647059	0.011764705882352941	0.0	0.0	1.0	0.0	0.25	0.0	0.0	0.75
local_crossover	RF	max	6	0.6428571428571429	0.0	0.35714285714285715	0.0	0.058823529411764705	0.6352941176470588	0.2823529411764706	0.023529411764705882	0.0	0.0	1.0	0.0	0.0	0.0	0.0	1.0
local_crossover	RF	max	7	0.42857142857142855	0.0	0.5714285714285714	0.0	0.03529411764705882	0.49411764705882355	0.4470588235294118	0.023529411764705882	0.0	0.0	1.0	0.0	0.0	0.0	0.0	1.0
local_crossover	RF	max	8	0.5357142857142857	0.0	0.4642857142857143	0.0	0.058823529411764705	0.4470588235294118	0.49411764705882355	0.0	0.0	0.0	1.0	0.0	0.0	0.0	0.0	1.0
local_crossover	RF	max	9	0.6428571428571429	0.0	0.35714285714285715	0.0	0.10588235294117647	0.6705882352941176	0.2235294117647059	0.0	0.0	0.0	1.0	0.0	0.25	0.375	0.0	0.375
local_crossover	RF	max	10	0.8214285714285714	0.0	0.17857142857142858	0.0	0.058823529411764705	0.4117647058823529	0.5294117647058824	0.0	0.0	0.0	1.0	0.0	0.25	0.375	0.0	0.375
local_crossover	RF	max	11	0.8214285714285714	0.0	0.14285714285714285	0.03571428571428571	0.03529411764705882	0.47058823529411764	0.49411764705882355	0.0	0.0	0.0	1.0	0.0	0.25	0.0	0.0	0.75
local_crossover	RF	max	12	0.6785714285714286	0.0	0.32142857142857145	0.0	0.058823529411764705	0.5176470588235295	0.4117647058823529	0.011764705882352941	0.0	0.0	1.0	0.0	0.125	0.0	0.0	0.875
local_crossover	RF	max	13	0.75	0.0	0.25	0.0	0.047058823529411764	0.3411764705882353	0.6	0.011764705882352941	0.0	0.0	1.0	0.0	0.375	0.0	0.0	0.625
local_crossover	RF	max	14	0.6071428571428571	0.0	0.39285714285714285	0.0	0.08235294117647059	0.5058823529411764	0.38823529411764707	0.023529411764705882	0.0	0.0	1.0	0.0	0.0	0.125	0.0	0.875
local_crossover	RF	max	15	0.7857142857142857	0.0	0.21428571428571427	0.0	0.058823529411764705	0.5294117647058824	0.38823529411764707	0.023529411764705882	0.0	0.0	1.0	0.0	0.0	0.0	0.0	1.0
local_crossover	RF	max	16	0.7857142857142857	0.0	0.21428571428571427	0.0	0.058823529411764705	0.4823529411764706	0.4470588235294118	0.011764705882352941	0.0	0.0	1.0	0.0	0.125	0.125	0.0	0.75
local_crossover	RF	max	17	0.2857142857142857	0.0	0.7142857142857143	0.0	0.023529411764705882	0.43529411764705883	0.5294117647058824	0.011764705882352941	0.0	0.0	1.0	0.0	0.125	0.125	0.0	0.75
local_crossover	RF	max	18	0.7857142857142857	0.0	0.21428571428571427	0.0	0.023529411764705882	0.5176470588235295	0.4470588235294118	0.011764705882352941	0.0	0.0	1.0	0.0	0.25	0.125	0.0	0.625
local_crossover	RF	max	19	0.5357142857142857	0.0	0.4642857142857143	0.0	0.09411764705882353	0.5764705882352941	0.3176470588235294	0.011764705882352941	0.0	0.0	1.0	0.0	0.25	0.0	0.0	0.75
local_crossover	RF	max	20	0.6785714285714286	0.0	0.32142857142857145	0.0	0.058823529411764705	0.4588235294117647	0.47058823529411764	0.011764705882352941	0.0	0.0	1.0	0.0	0.25	0.0	0.0	0.75
local_crossover	RF	max	21	0.8571428571428571	0.0	0.14285714285714285	0.0	0.03529411764705882	0.43529411764705883	0.5176470588235295	0.011764705882352941	0.0	0.0	1.0	0.0	0.25	0.0	0.0	0.75
local_crossover	RF	max	22	0.5357142857142857	0.0	0.4642857142857143	0.0	0.058823529411764705	0.4	0.5176470588235295	0.023529411764705882	0.0	0.0	1.0	0.0	0.0	0.0	0.0	1.0
local_crossover	RF	max	23	0.6785714285714286	0.0	0.32142857142857145	0.0	0.047058823529411764	0.4588235294117647	0.4470588235294118	0.047058823529411764	0.0	0.0	1.0	0.0	0.0	0.125	0.0	0.875
local_crossover	RF	max	24	0.39285714285714285	0.0	0.6071428571428571	0.0	0.058823529411764705	0.47058823529411764	0.47058823529411764	0.0	0.0	0.0	1.0	0.0	0.375	0.125	0.0	0.5
local_crossover	RF	max	25	0.4642857142857143	0.0	0.5357142857142857	0.0	0.08235294117647059	0.35294117647058826	0.5647058823529412	0.0	0.0	0.0	1.0	0.0	0.0	0.125	0.0	0.875
global_crossover	RF	max	1	0.7857142857142857	0.0	0.21428571428571427	0.0	0.12941176470588237	0.6	0.23529411764705882	0.03529411764705882	0.0	0.0	1.0	0.0	0.125	0.125	0.0	0.75
global_crossover	RF	max	2	0.6071428571428571	0.0	0.39285714285714285	0.0	0.047058823529411764	0.35294117647058826	0.5647058823529412	0.03529411764705882	0.0	0.0	1.0	0.0	0.125	0.125	0.0	0.75
global_crossover	RF	max	3	0.7142857142857143	0.0	0.2857142857142857	0.0	0.07058823529411765	0.4235294117647059	0.49411764705882355	0.011764705882352941	0.0	0.0	1.0	0.0	0.0	0.125	0.0	0.875
global_crossover	RF	max	4	0.35714285714285715	0.0	0.6428571428571429	0.0	0.08235294117647059	0.7058823529411765	0.2	0.011764705882352941	0.0	0.0	1.0	0.0	0.0	0.125	0.0	0.875
global_crossover	RF	max	5	0.8571428571428571	0.0	0.14285714285714285	0.0	0.08235294117647059	0.5764705882352941	0.32941176470588235	0.011764705882352941	0.0	0.0	1.0	0.0	0.125	0.25	0.0	0.625
global_crossover	RF	max	6	0.39285714285714285	0.0	0.6071428571428571	0.0	0.07058823529411765	0.6	0.32941176470588235	0.0	0.0	0.0	1.0	0.0	0.125	0.25	0.0	0.625
global_crossover	RF	max	7	0.6785714285714286	0.0	0.32142857142857145	0.0	0.07058823529411765	0.5529411764705883	0.3411764705882353	0.03529411764705882	0.0	0.0	1.0	0.0	0.25	0.25	0.0	0.5
global_crossover	RF	max	8	0.8928571428571429	0.0	0.10714285714285714	0.0	0.09411764705882353	0.49411764705882355	0.4117647058823529	0.0	0.0	0.0	1.0	0.0	0.25	0.0	0.0	0.75
global_crossover	RF	max	9	0.35714285714285715	0.0	0.6428571428571429	0.0	0.03529411764705882	0.43529411764705883	0.5294117647058824	0.0	0.0	0.0	1.0	0.0	0.25	0.375	0.0	0.375
global_crossover	RF	max	10	0.7142857142857143	0.0	0.2857142857142857	0.0	0.07058823529411765	0.4235294117647059	0.5058823529411764	0.0	0.0	0.0	1.0	0.0	0.125	0.25	0.0	0.625
global_crossover	RF	max	11	0.5357142857142857	0.0	0.4642857142857143	0.0	0.09411764705882353	0.6470588235294118	0.25882352941176473	0.0	0.0	0.0	1.0	0.0	0.0	0.25	0.0	0.75
global_crossover	RF	max	12	0.6428571428571429	0.0	0.35714285714285715	0.0	0.09411764705882353	0.4823529411764706	0.38823529411764707	0.03529411764705882	0.0	0.0	1.0	0.0	0.125	0.0	0.0	0.875
global_crossover	RF	max	13	0.75	0.0	0.25	0.0	0.16470588235294117	0.43529411764705883	0.4	0.0	0.0	0.0	1.0	0.0	0.25	0.375	0.0	0.375
global_crossover	RF	max	14	0.7142857142857143	0.0	0.25	0.03571428571428571	0.07058823529411765	0.7058823529411765	0.2	0.023529411764705882	0.0	0.0	1.0	0.0	0.0	0.25	0.0	0.75
global_crossover	RF	max	15	0.8928571428571429	0.0	0.10714285714285714	0.0	0.08235294117647059	0.5058823529411764	0.38823529411764707	0.023529411764705882	0.0	0.0	1.0	0.0	0.0	0.125	0.0	0.875
global_crossover	RF	max	16	0.5714285714285714	0.0	0.35714285714285715	0.07142857142857142	0.08235294117647059	0.49411764705882355	0.3764705882352941	0.047058823529411764	0.0	0.0	1.0	0.0	0.0	0.25	0.0	0.75
global_crossover	RF	max	17	0.5	0.0	0.5	0.0	0.047058823529411764	0.5176470588235295	0.4117647058823529	0.023529411764705882	0.0	0.0	1.0	0.0	0.375	0.125	0.0	0.5
global_crossover	RF	max	18	0.32142857142857145	0.0	0.6785714285714286	0.0	0.07058823529411765	0.6352941176470588	0.2823529411764706	0.011764705882352941	0.0	0.0	1.0	0.0	0.0	0.375	0.0	0.625
global_crossover	RF	max	19	0.8214285714285714	0.0	0.17857142857142858	0.0	0.08235294117647059	0.6352941176470588	0.25882352941176473	0.023529411764705882	0.0	0.0	1.0	0.0	0.25	0.0	0.0	0.75
global_crossover	RF	max	20	0.6071428571428571	0.0	0.39285714285714285	0.0	0.10588235294117647	0.4470588235294118	0.4470588235294118	0.0	0.0	0.0	1.0	0.0	0.0	0.375	0.0	0.625
global_crossover	RF	max	21	0.5	0.0	0.5	0.0	0.07058823529411765	0.5176470588235295	0.36470588235294116	0.047058823529411764	0.0	0.0	1.0	0.0	0.0	0.25	0.0	0.75
global_crossover	RF	max	22	0.42857142857142855	0.0	0.5714285714285714	0.0	0.047058823529411764	0.6235294117647059	0.3176470588235294	0.011764705882352941	0.0	0.0	1.0	0.0	0.25	0.125	0.0	0.625
global_crossover	RF	max	23	0.5357142857142857	0.0	0.4642857142857143	0.0	0.10588235294117647	0.4588235294117647	0.4235294117647059	0.011764705882352941	0.0	0.0	1.0	0.0	0.125	0.375	0.0	0.5
global_crossover	RF	max	24	0.6785714285714286	0.0	0.32142857142857145	0.0	0.08235294117647059	0.5764705882352941	0.2823529411764706	0.058823529411764705	0.0	0.0	1.0	0.0	0.0	0.25	0.0	0.75
global_crossover	RF	max	25	0.39285714285714285	0.0	0.5714285714285714	0.03571428571428571	0.10588235294117647	0.4588235294117647	0.4235294117647059	0.011764705882352941	0.0	0.0	1.0	0.0	0.125	0.125	0.0	0.75
smote	RF	max	1	0.39285714285714285	0.0	0.6071428571428571	0.0	0.011764705882352941	0.8352941176470589	0.1411764705882353	0.011764705882352941	0.0	0.0	1.0	0.0	0.0	0.375	0.0	0.625
smote	RF	max	2	0.32142857142857145	0.0	0.6785714285714286	0.0	0.011764705882352941	0.6588235294117647	0.3176470588235294	0.011764705882352941	0.0	0.0	1.0	0.0	0.0	0.375	0.0	0.625
smote	RF	max	3	0.7857142857142857	0.0	0.17857142857142858	0.03571428571428571	0.03529411764705882	0.611764705882353	0.3411764705882353	0.011764705882352941	0.0	0.0	1.0	0.0	0.0	0.375	0.0	0.625
smote	RF	max	4	0.35714285714285715	0.0	0.6428571428571429	0.0	0.023529411764705882	0.7529411764705882	0.21176470588235294	0.011764705882352941	0.0	0.0	1.0	0.0	0.125	0.375	0.0	0.5
smote	RF	max	5	0.8214285714285714	0.0	0.17857142857142858	0.0	0.047058823529411764	0.8117647058823529	0.1411764705882353	0.0	0.0	0.0	1.0	0.0	0.125	0.375	0.0	0.5
smote	RF	max	6	0.2857142857142857	0.0	0.7142857142857143	0.0	0.011764705882352941	0.788235294117647	0.18823529411764706	0.011764705882352941	0.0	0.0	1.0	0.0	0.0	0.375	0.0	0.625
smote	RF	max	7	0.4642857142857143	0.0	0.5357142857142857	0.0	0.011764705882352941	0.8117647058823529	0.16470588235294117	0.011764705882352941	0.0	0.0	1.0	0.0	0.0	0.375	0.0	0.625
smote	RF	max	8	0.6785714285714286	0.0	0.32142857142857145	0.0	0.03529411764705882	0.8235294117647058	0.12941176470588237	0.011764705882352941	0.0	0.0	1.0	0.0	0.25	0.5	0.0	0.25
smote	RF	max	9	0.7142857142857143	0.0	0.2857142857142857	0.0	0.023529411764705882	0.8470588235294118	0.11764705882352941	0.011764705882352941	0.0	0.0	1.0	0.0	0.0	0.5	0.0	0.5
smote	RF	max	10	0.5357142857142857	0.0	0.4642857142857143	0.0	0.047058823529411764	0.4470588235294118	0.5058823529411764	0.0	0.0	0.0	1.0	0.0	0.25	0.375	0.0	0.375
smote	RF	max	11	0.7142857142857143	0.0	0.2857142857142857	0.0	0.011764705882352941	0.6941176470588235	0.2823529411764706	0.011764705882352941	0.0	0.0	1.0	0.0	0.0	0.375	0.0	0.625
smote	RF	max	12	0.42857142857142855	0.0	0.5714285714285714	0.0	0.023529411764705882	0.8705882352941177	0.09411764705882353	0.011764705882352941	0.0	0.0	1.0	0.0	0.0	0.375	0.0	0.625
smote	RF	max	13	0.39285714285714285	0.0	0.6071428571428571	0.0	0.058823529411764705	0.49411764705882355	0.43529411764705883	0.011764705882352941	0.0	0.0	1.0	0.0	0.125	0.375	0.0	0.5
smote	RF	max	14	0.7142857142857143	0.0	0.2857142857142857	0.0	0.03529411764705882	0.8823529411764706	0.08235294117647059	0.0	0.0	0.0	1.0	0.0	0.0	0.5	0.0	0.5
smote	RF	max	15	0.7857142857142857	0.0	0.21428571428571427	0.0	0.03529411764705882	0.8	0.16470588235294117	0.0	0.0	0.0	1.0	0.0	0.375	0.375	0.0	0.25
smote	RF	max	16	0.7142857142857143	0.0	0.2857142857142857	0.0	0.058823529411764705	0.788235294117647	0.15294117647058825	0.0	0.0	0.0	1.0	0.0	0.0	0.375	0.0	0.625
smote	RF	max	17	0.2857142857142857	0.0	0.7142857142857143	0.0	0.058823529411764705	0.788235294117647	0.15294117647058825	0.0	0.0	0.0	1.0	0.0	0.125	0.5	0.0	0.375
smote	RF	max	18	0.39285714285714285	0.0	0.6071428571428571	0.0	0.023529411764705882	0.5529411764705883	0.4117647058823529	0.011764705882352941	0.0	0.0	1.0	0.0	0.0	0.5	0.0	0.5
smote	RF	max	19	0.6071428571428571	0.0	0.39285714285714285	0.0	0.047058823529411764	0.8352941176470589	0.11764705882352941	0.0	0.0	0.0	1.0	0.0	0.0	0.375	0.0	0.625
smote	RF	max	20	0.42857142857142855	0.0	0.5714285714285714	0.0	0.047058823529411764	0.611764705882353	0.32941176470588235	0.011764705882352941	0.0	0.0	1.0	0.0	0.125	0.5	0.0	0.375
smote	RF	max	21	0.6071428571428571	0.0	0.39285714285714285	0.0	0.03529411764705882	0.7411764705882353	0.2235294117647059	0.0	0.0	0.0	1.0	0.0	0.125	0.5	0.0	0.375
smote	RF	max	22	0.5357142857142857	0.0	0.4642857142857143	0.0	0.03529411764705882	0.5764705882352941	0.38823529411764707	0.0	0.0	0.0	1.0	0.0	0.125	0.375	0.0	0.5
smote	RF	max	23	0.75	0.0	0.25	0.0	0.058823529411764705	0.6470588235294118	0.29411764705882354	0.0	0.0	0.0	1.0	0.0	0.125	0.375	0.0	0.5
smote	RF	max	24	0.7857142857142857	0.0	0.21428571428571427	0.0	0.03529411764705882	0.6941176470588235	0.25882352941176473	0.011764705882352941	0.0	0.0	1.0	0.0	0.0	0.375	0.0	0.625
smote	RF	max	25	0.35714285714285715	0.0	0.6428571428571429	0.0	0.023529411764705882	0.7058823529411765	0.25882352941176473	0.011764705882352941	0.0	0.0	1.0	0.0	0.125	0.625	0.0	0.25
replacement	RF	max	1	0.42857142857142855	0.0	0.5714285714285714	0.0	0.03529411764705882	0.6470588235294118	0.3058823529411765	0.011764705882352941	0.0	0.0	1.0	0.0	0.125	0.25	0.0	0.625
replacement	RF	max	2	0.6428571428571429	0.0	0.35714285714285715	0.0	0.03529411764705882	0.6235294117647059	0.3411764705882353	0.0	0.0	0.0	1.0	0.0	0.25	0.375	0.0	0.375
replacement	RF	max	3	0.6785714285714286	0.0	0.32142857142857145	0.0	0.023529411764705882	0.6	0.35294117647058826	0.023529411764705882	0.0	0.0	1.0	0.0	0.0	0.25	0.0	0.75
replacement	RF	max	4	0.21428571428571427	0.0	0.7857142857142857	0.0	0.03529411764705882	0.6588235294117647	0.3058823529411765	0.0	0.0	0.0	1.0	0.0	0.25	0.5	0.0	0.25
replacement	RF	max	5	0.7142857142857143	0.0	0.2857142857142857	0.0	0.03529411764705882	0.788235294117647	0.16470588235294117	0.011764705882352941	0.0	0.0	1.0	0.0	0.0	0.625	0.0	0.375
replacement	RF	max	6	0.4642857142857143	0.0	0.5	0.03571428571428571	0.047058823529411764	0.6	0.3411764705882353	0.011764705882352941	0.0	0.0	1.0	0.0	0.125	0.375	0.0	0.5
replacement	RF	max	7	0.39285714285714285	0.0	0.6071428571428571	0.0	0.023529411764705882	0.8235294117647058	0.15294117647058825	0.0	0.0	0.0	1.0	0.0	0.0	0.5	0.0	0.5
replacement	RF	max	8	0.8928571428571429	0.0	0.10714285714285714	0.0	0.058823529411764705	0.7294117647058823	0.21176470588235294	0.0	0.0	0.0	1.0	0.0	0.0	0.5	0.0	0.5
replacement	RF	max	9	0.75	0.0	0.25	0.0	0.03529411764705882	0.7764705882352941	0.17647058823529413	0.011764705882352941	0.0	0.0	1.0	0.0	0.0	0.375	0.0	0.625
replacement	RF	max	10	0.8214285714285714	0.0	0.17857142857142858	0.0	0.07058823529411765	0.6235294117647059	0.3058823529411765	0.0	0.0	0.0	1.0	0.0	0.25	0.5	0.0	0.25
replacement	RF	max	11	0.39285714285714285	0.0	0.6071428571428571	0.0	0.023529411764705882	0.7176470588235294	0.25882352941176473	0.0	0.0	0.0	1.0	0.0	0.0	0.5	0.0	0.5
replacement	RF	max	12	0.5	0.0	0.5	0.0	0.03529411764705882	0.6705882352941176	0.29411764705882354	0.0	0.0	0.0	1.0	0.0	0.0	0.5	0.0	0.5
replacement	RF	max	13	0.5714285714285714	0.0	0.42857142857142855	0.0	0.023529411764705882	0.5058823529411764	0.4588235294117647	0.011764705882352941	0.0	0.0	1.0	0.0	0.0	0.375	0.0	0.625
replacement	RF	max	14	0.4642857142857143	0.0	0.5357142857142857	0.0	0.058823529411764705	0.7647058823529411	0.16470588235294117	0.011764705882352941	0.0	0.0	1.0	0.0	0.125	0.5	0.0	0.375
replacement	RF	max	15	0.8571428571428571	0.0	0.14285714285714285	0.0	0.047058823529411764	0.8352941176470589	0.10588235294117647	0.011764705882352941	0.0	0.0	1.0	0.0	0.125	0.375	0.0	0.5
replacement	RF	max	16	0.8214285714285714	0.0	0.17857142857142858	0.0	0.07058823529411765	0.8352941176470589	0.09411764705882353	0.0	0.058823529411764705	0.0	0.9411764705882353	0.0	0.0	0.375	0.0	0.625
replacement	RF	max	17	0.35714285714285715	0.0	0.6428571428571429	0.0	0.023529411764705882	0.7058823529411765	0.25882352941176473	0.011764705882352941	0.0	0.0	1.0	0.0	0.0	0.25	0.0	0.75
replacement	RF	max	18	0.6071428571428571	0.0	0.35714285714285715	0.03571428571428571	0.03529411764705882	0.7529411764705882	0.2	0.011764705882352941	0.0	0.0	1.0	0.0	0.0	0.5	0.0	0.5
replacement	RF	max	19	0.75	0.0	0.25	0.0	0.03529411764705882	0.8352941176470589	0.11764705882352941	0.011764705882352941	0.0	0.0	1.0	0.0	0.125	0.5	0.0	0.375
replacement	RF	max	20	0.6071428571428571	0.0	0.39285714285714285	0.0	0.023529411764705882	0.6	0.36470588235294116	0.011764705882352941	0.0	0.0	1.0	0.0	0.125	0.375	0.0	0.5
replacement	RF	max	21	0.6071428571428571	0.0	0.39285714285714285	0.0	0.03529411764705882	0.6235294117647059	0.32941176470588235	0.011764705882352941	0.0	0.0	1.0	0.0	0.0	0.5	0.0	0.5
replacement	RF	max	22	0.17857142857142858	0.0	0.8214285714285714	0.0	0.023529411764705882	0.6352941176470588	0.32941176470588235	0.011764705882352941	0.0	0.0	1.0	0.0	0.125	0.375	0.0	0.5
replacement	RF	max	23	0.42857142857142855	0.0	0.5714285714285714	0.0	0.07058823529411765	0.6941176470588235	0.23529411764705882	0.0	0.0	0.0	1.0	0.0	0.0	0.375	0.0	0.625
replacement	RF	max	24	0.75	0.0	0.25	0.0	0.058823529411764705	0.788235294117647	0.1411764705882353	0.011764705882352941	0.0	0.0	1.0	0.0	0.0	0.25	0.0	0.75
replacement	RF	max	25	0.5	0.0	0.5	0.0	0.03529411764705882	0.5176470588235295	0.43529411764705883	0.011764705882352941	0.0	0.0	1.0	0.0	0.0	0.25	0.0	0.75
unaugmented	RF	max	1	0.5357142857142857	0.0	0.4642857142857143	0.0	0.023529411764705882	0.5882352941176471	0.3764705882352941	0.011764705882352941	0.0	0.0	1.0	0.0	0.0	0.25	0.0	0.75
unaugmented	RF	max	2	0.42857142857142855	0.0	0.5714285714285714	0.0	0.03529411764705882	0.6	0.36470588235294116	0.0	0.0	0.0	1.0	0.0	0.125	0.5	0.0	0.375
unaugmented	RF	max	3	0.17857142857142858	0.0	0.8214285714285714	0.0	0.0	0.4588235294117647	0.5294117647058824	0.011764705882352941	0.0	0.0	1.0	0.0	0.0	0.375	0.0	0.625
unaugmented	RF	max	4	0.5357142857142857	0.0	0.4642857142857143	0.0	0.011764705882352941	0.49411764705882355	0.49411764705882355	0.0	0.0	0.0	1.0	0.0	0.25	0.375	0.0	0.375
unaugmented	RF	max	5	0.14285714285714285	0.0	0.8571428571428571	0.0	0.03529411764705882	0.611764705882353	0.35294117647058826	0.0	0.0	0.0	1.0	0.0	0.0	0.125	0.0	0.875
unaugmented	RF	max	6	0.21428571428571427	0.0	0.7857142857142857	0.0	0.03529411764705882	0.6941176470588235	0.25882352941176473	0.011764705882352941	0.0	0.0	1.0	0.0	0.0	0.375	0.0	0.625
unaugmented	RF	max	7	0.25	0.0	0.75	0.0	0.0	0.4470588235294118	0.5411764705882353	0.011764705882352941	0.0	0.0	1.0	0.0	0.125	0.375	0.0	0.5
unaugmented	RF	max	8	0.5357142857142857	0.0	0.4642857142857143	0.0	0.023529411764705882	0.6588235294117647	0.3058823529411765	0.011764705882352941	0.0	0.0	1.0	0.0	0.125	0.625	0.0	0.25
unaugmented	RF	max	9	0.5714285714285714	0.0	0.42857142857142855	0.0	0.03529411764705882	0.7176470588235294	0.24705882352941178	0.0	0.0	0.0	1.0	0.0	0.0	0.5	0.0	0.5
unaugmented	RF	max	10	0.35714285714285715	0.0	0.6428571428571429	0.0	0.03529411764705882	0.4235294117647059	0.5411764705882353	0.0	0.0	0.0	1.0	0.0	0.125	0.5	0.0	0.375
unaugmented	RF	max	11	0.39285714285714285	0.0	0.6071428571428571	0.0	0.011764705882352941	0.6588235294117647	0.3176470588235294	0.011764705882352941	0.0	0.0	1.0	0.0	0.0	0.375	0.0	0.625
unaugmented	RF	max	12	0.17857142857142858	0.0	0.8214285714285714	0.0	0.023529411764705882	0.5529411764705883	0.4235294117647059	0.0	0.0	0.0	1.0	0.0	0.0	0.5	0.0	0.5
unaugmented	RF	max	13	0.2857142857142857	0.0	0.7142857142857143	0.0	0.023529411764705882	0.4117647058823529	0.5529411764705883	0.011764705882352941	0.0	0.0	1.0	0.0	0.0	0.375	0.0	0.625
unaugmented	RF	max	14	0.6785714285714286	0.0	0.32142857142857145	0.0	0.023529411764705882	0.7647058823529411	0.21176470588235294	0.0	0.0	0.0	1.0	0.0	0.125	0.25	0.0	0.625
unaugmented	RF	max	15	0.5	0.0	0.5	0.0	0.047058823529411764	0.4	0.5529411764705883	0.0	0.0	0.0	1.0	0.0	0.25	0.5	0.0	0.25
unaugmented	RF	max	16	0.6071428571428571	0.0	0.39285714285714285	0.0	0.023529411764705882	0.6352941176470588	0.3411764705882353	0.0	0.0	0.0	1.0	0.0	0.0	0.375	0.0	0.625
unaugmented	RF	max	17	0.25	0.0	0.75	0.0	0.058823529411764705	0.611764705882353	0.3176470588235294	0.011764705882352941	0.0	0.0	1.0	0.0	0.0	0.25	0.0	0.75
unaugmented	RF	max	18	0.5	0.0	0.5	0.0	0.011764705882352941	0.4823529411764706	0.49411764705882355	0.011764705882352941	0.0	0.0	1.0	0.0	0.0	0.25	0.0	0.75
unaugmented	RF	max	19	0.5	0.0	0.5	0.0	0.023529411764705882	0.5529411764705883	0.4117647058823529	0.011764705882352941	0.0	0.0	1.0	0.0	0.0	0.375	0.0	0.625
unaugmented	RF	max	20	0.4642857142857143	0.0	0.5357142857142857	0.0	0.03529411764705882	0.4117647058823529	0.5411764705882353	0.011764705882352941	0.0	0.0	1.0	0.0	0.0	0.375	0.0	0.625
unaugmented	RF	max	21	0.2857142857142857	0.0	0.7142857142857143	0.0	0.023529411764705882	0.4823529411764706	0.4823529411764706	0.011764705882352941	0.0	0.0	1.0	0.0	0.0	0.5	0.0	0.5
unaugmented	RF	max	22	0.35714285714285715	0.0	0.6428571428571429	0.0	0.03529411764705882	0.5176470588235295	0.4470588235294118	0.0	0.0	0.0	1.0	0.0	0.125	0.375	0.0	0.5
unaugmented	RF	max	23	0.6071428571428571	0.0	0.39285714285714285	0.0	0.03529411764705882	0.6470588235294118	0.3176470588235294	0.0	0.0	0.0	1.0	0.0	0.125	0.5	0.0	0.375
unaugmented	RF	max	24	0.4642857142857143	0.0	0.5357142857142857	0.0	0.03529411764705882	0.7411764705882353	0.2235294117647059	0.0	0.0	0.0	1.0	0.0	0.0	0.5	0.0	0.5
unaugmented	RF	max	25	0.5	0.0	0.5	0.0	0.023529411764705882	0.5058823529411764	0.4588235294117647	0.011764705882352941	0.0	0.0	1.0	0.0	0.125	0.625	0.0	0.25
poisson	RF	500	1	0.39285714285714285	0.0	0.6071428571428571	0.0	0.023529411764705882	0.8352941176470589	0.12941176470588237	0.011764705882352941	0.0	0.0	1.0	0.0	0.0	0.25	0.0	0.75
poisson	RF	500	2	0.39285714285714285	0.07142857142857142	0.5357142857142857	0.0	0.023529411764705882	0.8235294117647058	0.1411764705882353	0.011764705882352941	0.0	0.0	1.0	0.0	0.0	0.375	0.0	0.625
poisson	RF	500	3	0.75	0.0	0.25	0.0	0.03529411764705882	0.5647058823529412	0.3764705882352941	0.023529411764705882	0.0	0.0	1.0	0.0	0.0	0.375	0.0	0.625
poisson	RF	500	4	0.5357142857142857	0.0	0.4642857142857143	0.0	0.023529411764705882	0.7764705882352941	0.18823529411764706	0.011764705882352941	0.0	0.0	1.0	0.0	0.125	0.375	0.0	0.5
poisson	RF	500	5	0.42857142857142855	0.0	0.5714285714285714	0.0	0.011764705882352941	0.7058823529411765	0.27058823529411763	0.011764705882352941	0.0	0.0	1.0	0.0	0.0	0.375	0.0	0.625
poisson	RF	500	6	0.7142857142857143	0.0	0.2857142857142857	0.0	0.023529411764705882	0.7647058823529411	0.2	0.011764705882352941	0.0	0.0	1.0	0.0	0.0	0.375	0.0	0.625
poisson	RF	500	7	0.25	0.0	0.75	0.0	0.0	0.8588235294117647	0.1411764705882353	0.0	0.0	0.0	1.0	0.0	0.0	0.375	0.0	0.625
poisson	RF	500	8	0.42857142857142855	0.0	0.5714285714285714	0.0	0.03529411764705882	0.8588235294117647	0.09411764705882353	0.011764705882352941	0.0	0.0	1.0	0.0	0.0	0.5	0.0	0.5
poisson	RF	500	9	0.5714285714285714	0.0	0.42857142857142855	0.0	0.023529411764705882	0.8352941176470589	0.1411764705882353	0.0	0.0	0.0	1.0	0.0	0.0	0.5	0.0	0.5
poisson	RF	500	10	0.5	0.0	0.5	0.0	0.03529411764705882	0.6235294117647059	0.32941176470588235	0.011764705882352941	0.0	0.0	1.0	0.0	0.0	0.375	0.0	0.625
poisson	RF	500	11	0.7142857142857143	0.0	0.2857142857142857	0.0	0.023529411764705882	0.8352941176470589	0.12941176470588237	0.011764705882352941	0.0	0.0	1.0	0.0	0.0	0.375	0.0	0.625
poisson	RF	500	12	0.5	0.0	0.5	0.0	0.0	0.7647058823529411	0.23529411764705882	0.0	0.0	0.0	1.0	0.0	0.0	0.625	0.0	0.375
poisson	RF	500	13	0.17857142857142858	0.0	0.8214285714285714	0.0	0.011764705882352941	0.6	0.3764705882352941	0.011764705882352941	0.0	0.0	1.0	0.0	0.0	0.5	0.0	0.5
poisson	RF	500	14	0.6785714285714286	0.0	0.32142857142857145	0.0	0.03529411764705882	0.8705882352941177	0.08235294117647059	0.011764705882352941	0.0	0.0	1.0	0.0	0.0	0.25	0.0	0.75
poisson	RF	500	15	0.4642857142857143	0.0	0.5357142857142857	0.0	0.023529411764705882	0.6941176470588235	0.27058823529411763	0.011764705882352941	0.0	0.0	1.0	0.0	0.0	0.25	0.0	0.75
poisson	RF	500	16	0.8214285714285714	0.0	0.17857142857142858	0.0	0.011764705882352941	0.7176470588235294	0.25882352941176473	0.011764705882352941	0.0	0.0	1.0	0.0	0.0	0.125	0.0	0.875
poisson	RF	500	17	0.21428571428571427	0.0	0.7857142857142857	0.0	0.011764705882352941	0.5647058823529412	0.4117647058823529	0.011764705882352941	0.0	0.0	1.0	0.0	0.0	0.25	0.0	0.75
poisson	RF	500	18	0.5357142857142857	0.0	0.4642857142857143	0.0	0.03529411764705882	0.6941176470588235	0.25882352941176473	0.011764705882352941	0.0	0.0	1.0	0.0	0.0	0.375	0.0	0.625
poisson	RF	500	19	0.6071428571428571	0.0	0.39285714285714285	0.0	0.011764705882352941	0.8823529411764706	0.09411764705882353	0.011764705882352941	0.0	0.0	1.0	0.0	0.0	0.5	0.0	0.5
poisson	RF	500	20	0.35714285714285715	0.0	0.6428571428571429	0.0	0.023529411764705882	0.6352941176470588	0.32941176470588235	0.011764705882352941	0.0	0.0	1.0	0.0	0.0	0.375	0.0	0.625
poisson	RF	500	21	0.4642857142857143	0.0	0.5357142857142857	0.0	0.011764705882352941	0.6588235294117647	0.3176470588235294	0.011764705882352941	0.0	0.0	1.0	0.0	0.0	0.375	0.0	0.625
poisson	RF	500	22	0.32142857142857145	0.0	0.6785714285714286	0.0	0.03529411764705882	0.8117647058823529	0.15294117647058825	0.0	0.0	0.0	1.0	0.0	0.125	0.5	0.0	0.375
poisson	RF	500	23	0.32142857142857145	0.0	0.6785714285714286	0.0	0.023529411764705882	0.8588235294117647	0.10588235294117647	0.011764705882352941	0.0	0.0	1.0	0.0	0.0	0.375	0.0	0.625
poisson	RF	500	24	0.6071428571428571	0.0	0.39285714285714285	0.0	0.023529411764705882	0.8352941176470589	0.12941176470588237	0.011764705882352941	0.0	0.0	1.0	0.0	0.0	0.25	0.0	0.75
poisson	RF	500	25	0.4642857142857143	0.0	0.5357142857142857	0.0	0.023529411764705882	0.7529411764705882	0.21176470588235294	0.011764705882352941	0.0	0.0	1.0	0.0	0.0	0.5	0.0	0.5
gamma_poisson	RF	500	1	0.5357142857142857	0.0	0.4642857142857143	0.0	0.023529411764705882	0.7294117647058823	0.23529411764705882	0.011764705882352941	0.0	0.0	1.0	0.0	0.0	0.25	0.0	0.75
gamma_poisson	RF	500	2	0.5357142857142857	0.0	0.4642857142857143	0.0	0.03529411764705882	0.6352941176470588	0.32941176470588235	0.0	0.0	0.0	1.0	0.0	0.0	0.0	0.0	1.0
gamma_poisson	RF	500	3	0.42857142857142855	0.0	0.4642857142857143	0.10714285714285714	0.058823529411764705	0.6823529411764706	0.25882352941176473	0.0	0.0	0.0	1.0	0.0	0.0	0.25	0.0	0.75
gamma_poisson	RF	500	4	0.39285714285714285	0.03571428571428571	0.5714285714285714	0.0	0.023529411764705882	0.8352941176470589	0.12941176470588237	0.011764705882352941	0.0	0.0	1.0	0.0	0.0	0.125	0.0	0.875
gamma_poisson	RF	500	5	0.5714285714285714	0.0	0.42857142857142855	0.0	0.047058823529411764	0.8	0.15294117647058825	0.0	0.0	0.0	1.0	0.0	0.0	0.0	0.0	1.0
gamma_poisson	RF	500	6	0.5714285714285714	0.0	0.42857142857142855	0.0	0.023529411764705882	0.8	0.16470588235294117	0.011764705882352941	0.0	0.0	1.0	0.0	0.0	0.25	0.0	0.75
gamma_poisson	RF	500	7	0.5714285714285714	0.0	0.42857142857142855	0.0	0.023529411764705882	0.6235294117647059	0.3411764705882353	0.011764705882352941	0.0	0.0	1.0	0.0	0.0	0.0	0.0	1.0
gamma_poisson	RF	500	8	0.6071428571428571	0.0	0.39285714285714285	0.0	0.03529411764705882	0.6588235294117647	0.3058823529411765	0.0	0.0	0.0	1.0	0.0	0.125	0.0	0.0	0.875
gamma_poisson	RF	500	9	0.6785714285714286	0.0	0.32142857142857145	0.0	0.058823529411764705	0.7058823529411765	0.2235294117647059	0.011764705882352941	0.0	0.0	1.0	0.0	0.0	0.125	0.0	0.875
gamma_poisson	RF	500	10	0.42857142857142855	0.0	0.5714285714285714	0.0	0.047058823529411764	0.7176470588235294	0.23529411764705882	0.0	0.0	0.0	1.0	0.0	0.0	0.0	0.0	1.0
gamma_poisson	RF	500	11	0.35714285714285715	0.0	0.6428571428571429	0.0	0.023529411764705882	0.6588235294117647	0.3058823529411765	0.011764705882352941	0.0	0.0	1.0	0.0	0.0	0.125	0.0	0.875
gamma_poisson	RF	500	12	0.5	0.0	0.5	0.0	0.03529411764705882	0.8	0.16470588235294117	0.0	0.0	0.0	1.0	0.0	0.0	0.25	0.0	0.75
gamma_poisson	RF	500	13	0.5	0.0	0.5	0.0	0.07058823529411765	0.5529411764705883	0.3764705882352941	0.0	0.0	0.0	1.0	0.0	0.0	0.125	0.0	0.875
gamma_poisson	RF	500	14	0.5357142857142857	0.0	0.42857142857142855	0.03571428571428571	0.08235294117647059	0.6235294117647059	0.2823529411764706	0.011764705882352941	0.0	0.0	1.0	0.0	0.0	0.125	0.0	0.875
gamma_poisson	RF	500	15	0.4642857142857143	0.0	0.5	0.03571428571428571	0.03529411764705882	0.8	0.16470588235294117	0.0	0.0	0.0	1.0	0.0	0.0	0.0	0.0	1.0
gamma_poisson	RF	500	16	0.6071428571428571	0.0	0.39285714285714285	0.0	0.03529411764705882	0.6941176470588235	0.25882352941176473	0.011764705882352941	0.0	0.0	1.0	0.0	0.0	0.0	0.0	1.0
gamma_poisson	RF	500	17	0.4642857142857143	0.0	0.5357142857142857	0.0	0.03529411764705882	0.7176470588235294	0.23529411764705882	0.011764705882352941	0.0	0.0	1.0	0.0	0.0	0.0	0.0	1.0
gamma_poisson	RF	500	18	0.39285714285714285	0.0	0.6071428571428571	0.0	0.058823529411764705	0.7529411764705882	0.18823529411764706	0.0	0.0	0.0	1.0	0.0	0.0	0.0	0.0	1.0
gamma_poisson	RF	500	19	0.39285714285714285	0.0	0.6071428571428571	0.0	0.023529411764705882	0.5882352941176471	0.36470588235294116	0.023529411764705882	0.0	0.0	1.0	0.0	0.0	0.0	0.0	1.0
gamma_poisson	RF	500	20	0.6785714285714286	0.0	0.32142857142857145	0.0	0.047058823529411764	0.7529411764705882	0.2	0.0	0.0	0.0	1.0	0.0	0.0	0.125	0.0	0.875
gamma_poisson	RF	500	21	0.5	0.0	0.5	0.0	0.047058823529411764	0.7647058823529411	0.18823529411764706	0.0	0.0	0.0	1.0	0.0	0.125	0.0	0.0	0.875
gamma_poisson	RF	500	22	0.6428571428571429	0.0	0.35714285714285715	0.0	0.047058823529411764	0.6823529411764706	0.27058823529411763	0.0	0.0	0.0	1.0	0.0	0.0	0.125	0.0	0.875
gamma_poisson	RF	500	23	0.6785714285714286	0.0	0.32142857142857145	0.0	0.03529411764705882	0.7176470588235294	0.23529411764705882	0.011764705882352941	0.0	0.0	1.0	0.0	0.0	0.0	0.0	1.0
gamma_poisson	RF	500	24	0.35714285714285715	0.0	0.6428571428571429	0.0	0.03529411764705882	0.7176470588235294	0.24705882352941178	0.0	0.0	0.0	1.0	0.0	0.0	0.125	0.0	0.875
gamma_poisson	RF	500	25	0.6785714285714286	0.0	0.32142857142857145	0.0	0.047058823529411764	0.7764705882352941	0.16470588235294117	0.011764705882352941	0.0	0.0	1.0	0.0	0.0	0.125	0.0	0.875
local_crossover	RF	500	1	0.5357142857142857	0.0	0.4642857142857143	0.0	0.011764705882352941	0.7647058823529411	0.2235294117647059	0.0	0.0	0.0	1.0	0.0	0.125	0.0	0.0	0.875
local_crossover	RF	500	2	0.6785714285714286	0.0	0.32142857142857145	0.0	0.023529411764705882	0.6588235294117647	0.3176470588235294	0.0	0.0	0.0	1.0	0.0	0.125	0.25	0.0	0.625
local_crossover	RF	500	3	0.6785714285714286	0.0	0.32142857142857145	0.0	0.03529411764705882	0.6470588235294118	0.3058823529411765	0.011764705882352941	0.0	0.0	1.0	0.0	0.125	0.0	0.0	0.875
local_crossover	RF	500	4	0.6785714285714286	0.0	0.32142857142857145	0.0	0.03529411764705882	0.8588235294117647	0.10588235294117647	0.0	0.0	0.0	1.0	0.0	0.125	0.0	0.0	0.875
local_crossover	RF	500	5	0.8214285714285714	0.0	0.17857142857142858	0.0	0.03529411764705882	0.8352941176470589	0.12941176470588237	0.0	0.0	0.0	1.0	0.0	0.0	0.0	0.0	1.0
local_crossover	RF	500	6	0.39285714285714285	0.0	0.6071428571428571	0.0	0.011764705882352941	0.7647058823529411	0.21176470588235294	0.011764705882352941	0.0	0.0	1.0	0.0	0.0	0.0	0.0	1.0
local_crossover	RF	500	7	0.4642857142857143	0.0	0.5357142857142857	0.0	0.023529411764705882	0.7529411764705882	0.21176470588235294	0.011764705882352941	0.0	0.0	1.0	0.0	0.0	0.0	0.0	1.0
local_crossover	RF	500	8	0.75	0.0	0.25	0.0	0.03529411764705882	0.7294117647058823	0.21176470588235294	0.023529411764705882	0.0	0.0	1.0	0.0	0.0	0.0	0.0	1.0
local_crossover	RF	500	9	0.5	0.0	0.5	0.0	0.03529411764705882	0.7764705882352941	0.18823529411764706	0.0	0.0	0.0	1.0	0.0	0.125	0.0	0.0	0.875
local_crossover	RF	500	10	0.75	0.0	0.25	0.0	0.047058823529411764	0.6941176470588235	0.25882352941176473	0.0	0.0	0.0	1.0	0.0	0.125	0.0	0.0	0.875
local_crossover	RF	500	11	0.6071428571428571	0.0	0.39285714285714285	0.0	0.03529411764705882	0.7764705882352941	0.18823529411764706	0.0	0.0	0.0	1.0	0.0	0.125	0.0	0.0	0.875
local_crossover	RF	500	12	0.6071428571428571	0.0	0.39285714285714285	0.0	0.03529411764705882	0.6941176470588235	0.23529411764705882	0.03529411764705882	0.0	0.0	1.0	0.0	0.0	0.0	0.0	1.0
local_crossover	RF	500	13	0.32142857142857145	0.0	0.6785714285714286	0.0	0.03529411764705882	0.5529411764705883	0.4117647058823529	0.0	0.0	0.0	1.0	0.0	0.125	0.0	0.0	0.875
local_crossover	RF	500	14	0.4642857142857143	0.0	0.5357142857142857	0.0	0.011764705882352941	0.8	0.17647058823529413	0.011764705882352941	0.0	0.0	1.0	0.0	0.125	0.0	0.0	0.875
local_crossover	RF	500	15	0.75	0.0	0.25	0.0	0.023529411764705882	0.8235294117647058	0.15294117647058825	0.0	0.0	0.0	1.0	0.0	0.0	0.0	0.0	1.0
local_crossover	RF	500	16	0.5357142857142857	0.0	0.4642857142857143	0.0	0.047058823529411764	0.7647058823529411	0.18823529411764706	0.0	0.0	0.0	1.0	0.0	0.0	0.0	0.0	1.0
local_crossover	RF	500	17	0.4642857142857143	0.0	0.5357142857142857	0.0	0.023529411764705882	0.8588235294117647	0.10588235294117647	0.011764705882352941	0.0	0.0	1.0	0.0	0.0	0.0	0.0	1.0
local_crossover	RF	500	18	0.5714285714285714	0.0	0.42857142857142855	0.0	0.03529411764705882	0.6470588235294118	0.3176470588235294	0.0	0.0	0.0	1.0	0.0	0.0	0.375	0.0	0.625
local_crossover	RF	500	19	0.5	0.0	0.5	0.0	0.047058823529411764	0.788235294117647	0.16470588235294117	0.0	0.0	0.0	1.0	0.0	0.125	0.0	0.0	0.875
local_crossover	RF	500	20	0.8928571428571429	0.0	0.10714285714285714	0.0	0.058823529411764705	0.7764705882352941	0.16470588235294117	0.0	0.0	0.0	1.0	0.0	0.0	0.0	0.0	1.0
local_crossover	RF	500	21	0.6428571428571429	0.0	0.35714285714285715	0.0	0.03529411764705882	0.8	0.16470588235294117	0.0	0.0	0.0	1.0	0.0	0.125	0.0	0.0	0.875
local_crossover	RF	500	22	0.5357142857142857	0.0	0.4642857142857143	0.0	0.03529411764705882	0.788235294117647	0.17647058823529413	0.0	0.0	0.0	1.0	0.0	0.0	0.0	0.0	1.0
local_crossover	RF	500	23	0.4642857142857143	0.0	0.5357142857142857	0.0	0.03529411764705882	0.8	0.15294117647058825	0.011764705882352941	0.0	0.0	1.0	0.0	0.0	0.25	0.0	0.75
local_crossover	RF	500	24	0.6785714285714286	0.0	0.32142857142857145	0.0	0.023529411764705882	0.8117647058823529	0.16470588235294117	0.0	0.0	0.0	1.0	0.0	0.0	0.0	0.0	1.0
local_crossover	RF	500	25	0.5714285714285714	0.0	0.42857142857142855	0.0	0.047058823529411764	0.6823529411764706	0.25882352941176473	0.011764705882352941	0.0	0.0	1.0	0.0	0.125	0.25	0.0	0.625
global_crossover	RF	500	1	0.8571428571428571	0.0	0.14285714285714285	0.0	0.047058823529411764	0.6941176470588235	0.24705882352941178	0.011764705882352941	0.0	0.0	1.0	0.0	0.125	0.375	0.0	0.5
global_crossover	RF	500	2	0.35714285714285715	0.0	0.6071428571428571	0.03571428571428571	0.023529411764705882	0.6705882352941176	0.3058823529411765	0.0	0.0	0.0	1.0	0.0	0.0	0.375	0.0	0.625
global_crossover	RF	500	3	0.32142857142857145	0.0	0.6785714285714286	0.0	0.058823529411764705	0.5647058823529412	0.35294117647058826	0.023529411764705882	0.0	0.0	1.0	0.0	0.0	0.25	0.0	0.75
global_crossover	RF	500	4	0.2857142857142857	0.0	0.7142857142857143	0.0	0.058823529411764705	0.6941176470588235	0.2235294117647059	0.023529411764705882	0.0	0.0	1.0	0.0	0.125	0.375	0.0	0.5
global_crossover	RF	500	5	0.6785714285714286	0.03571428571428571	0.2857142857142857	0.0	0.03529411764705882	0.9411764705882353	0.023529411764705882	0.0	0.0	0.0	1.0	0.0	0.0	0.375	0.0	0.625
global_crossover	RF	500	6	0.75	0.0	0.21428571428571427	0.03571428571428571	0.058823529411764705	0.8	0.12941176470588237	0.011764705882352941	0.0	0.0	1.0	0.0	0.0	0.375	0.0	0.625
global_crossover	RF	500	7	0.6428571428571429	0.0	0.35714285714285715	0.0	0.047058823529411764	0.7647058823529411	0.18823529411764706	0.0	0.0	0.0	1.0	0.0	0.0	0.25	0.0	0.75
global_crossover	RF	500	8	0.39285714285714285	0.0	0.6071428571428571	0.0	0.03529411764705882	0.7294117647058823	0.21176470588235294	0.023529411764705882	0.0	0.0	1.0	0.0	0.0	0.5	0.0	0.5
global_crossover	RF	500	9	0.5714285714285714	0.0	0.42857142857142855	0.0	0.03529411764705882	0.7647058823529411	0.18823529411764706	0.011764705882352941	0.0	0.0	1.0	0.0	0.0	0.375	0.0	0.625
global_crossover	RF	500	10	0.42857142857142855	0.0	0.5714285714285714	0.0	0.058823529411764705	0.6	0.3411764705882353	0.0	0.0	0.0	1.0	0.0	0.0	0.25	0.0	0.75
global_crossover	RF	500	11	0.4642857142857143	0.0	0.5	0.03571428571428571	0.047058823529411764	0.788235294117647	0.16470588235294117	0.0	0.0	0.0	1.0	0.0	0.125	0.375	0.0	0.5
global_crossover	RF	500	12	0.39285714285714285	0.03571428571428571	0.5714285714285714	0.0	0.047058823529411764	0.7294117647058823	0.2235294117647059	0.0	0.0	0.0	1.0	0.0	0.0	0.375	0.0	0.625
global_crossover	RF	500	13	0.4642857142857143	0.0	0.5357142857142857	0.0	0.07058823529411765	0.6352941176470588	0.27058823529411763	0.023529411764705882	0.0	0.0	1.0	0.0	0.25	0.375	0.0	0.375
global_crossover	RF	500	14	0.39285714285714285	0.0	0.5714285714285714	0.03571428571428571	0.03529411764705882	0.8235294117647058	0.1411764705882353	0.0	0.0	0.0	1.0	0.0	0.125	0.5	0.0	0.375
global_crossover	RF	500	15	0.75	0.0	0.25	0.0	0.047058823529411764	0.7529411764705882	0.17647058823529413	0.023529411764705882	0.0	0.0	1.0	0.0	0.25	0.25	0.0	0.5
global_crossover	RF	500	16	0.5714285714285714	0.03571428571428571	0.39285714285714285	0.0	0.03529411764705882	0.6823529411764706	0.2823529411764706	0.0	0.0	0.0	1.0	0.0	0.25	0.25	0.0	0.5
global_crossover	RF	500	17	0.4642857142857143	0.0	0.5357142857142857	0.0	0.047058823529411764	0.7058823529411765	0.24705882352941178	0.0	0.0	0.0	1.0	0.0	0.125	0.25	0.0	0.625
global_crossover	RF	500	18	0.6071428571428571	0.0	0.39285714285714285	0.0	0.047058823529411764	0.8352941176470589	0.10588235294117647	0.011764705882352941	0.0	0.0	1.0	0.0	0.0	0.375	0.0	0.625
global_crossover	RF	500	19	0.75	0.0	0.25	0.0	0.047058823529411764	0.8117647058823529	0.1411764705882353	0.0	0.0	0.0	1.0	0.0	0.25	0.375	0.0	0.375
global_crossover	RF	500	20	0.6071428571428571	0.0	0.39285714285714285	0.0	0.08235294117647059	0.5294117647058824	0.32941176470588235	0.058823529411764705	0.0	0.0	1.0	0.0	0.25	0.375	0.0	0.375
global_crossover	RF	500	21	0.6428571428571429	0.0	0.35714285714285715	0.0	0.047058823529411764	0.7647058823529411	0.18823529411764706	0.0	0.0	0.0	1.0	0.0	0.25	0.375	0.0	0.375
global_crossover	RF	500	22	0.7857142857142857	0.0	0.21428571428571427	0.0	0.03529411764705882	0.7647058823529411	0.16470588235294117	0.03529411764705882	0.0	0.0	1.0	0.0	0.125	0.375	0.0	0.5
global_crossover	RF	500	23	0.8214285714285714	0.0	0.17857142857142858	0.0	0.07058823529411765	0.8352941176470589	0.058823529411764705	0.03529411764705882	0.0	0.0	1.0	0.0	0.0	0.375	0.0	0.625
global_crossover	RF	500	24	0.6071428571428571	0.0	0.35714285714285715	0.03571428571428571	0.058823529411764705	0.7176470588235294	0.2235294117647059	0.0	0.0	0.0	1.0	0.0	0.125	0.375	0.0	0.5
global_crossover	RF	500	25	0.6785714285714286	0.0	0.2857142857142857	0.03571428571428571	0.047058823529411764	0.6705882352941176	0.25882352941176473	0.023529411764705882	0.0	0.0	1.0	0.0	0.25	0.25	0.0	0.5
smote	RF	500	1	0.4642857142857143	0.0	0.5357142857142857	0.0	0.047058823529411764	0.8117647058823529	0.12941176470588237	0.011764705882352941	0.0	0.0	1.0	0.0	0.0	0.375	0.0	0.625
smote	RF	500	2	0.5714285714285714	0.0	0.42857142857142855	0.0	0.03529411764705882	0.7411764705882353	0.2235294117647059	0.0	0.0	0.0	1.0	0.0	0.0	0.375	0.0	0.625
smote	RF	500	3	0.8214285714285714	0.0	0.17857142857142858	0.0	0.047058823529411764	0.5647058823529412	0.3764705882352941	0.011764705882352941	0.0	0.0	1.0	0.0	0.125	0.375	0.0	0.5
smote	RF	500	4	0.6428571428571429	0.0	0.35714285714285715	0.0	0.011764705882352941	0.8588235294117647	0.12941176470588237	0.0	0.0	0.0	1.0	0.0	0.0	0.375	0.0	0.625
smote	RF	500	5	0.6071428571428571	0.0	0.39285714285714285	0.0	0.011764705882352941	0.6352941176470588	0.3411764705882353	0.011764705882352941	0.0	0.0	1.0	0.0	0.0	0.5	0.0	0.5
smote	RF	500	6	0.5357142857142857	0.0	0.4642857142857143	0.0	0.023529411764705882	0.6235294117647059	0.3411764705882353	0.011764705882352941	0.0	0.0	1.0	0.0	0.0	0.125	0.0	0.875
smote	RF	500	7	0.2857142857142857	0.0	0.7142857142857143	0.0	0.023529411764705882	0.7411764705882353	0.23529411764705882	0.0	0.0	0.0	1.0	0.0	0.0	0.25	0.0	0.75
smote	RF	500	8	0.6428571428571429	0.0	0.2857142857142857	0.07142857142857142	0.047058823529411764	0.8235294117647058	0.11764705882352941	0.011764705882352941	0.0	0.0	1.0	0.0	0.0	0.5	0.0	0.5
smote	RF	500	9	0.32142857142857145	0.0	0.6785714285714286	0.0	0.03529411764705882	0.8117647058823529	0.15294117647058825	0.0	0.0	0.0	1.0	0.0	0.0	0.625	0.0	0.375
smote	RF	500	10	0.5357142857142857	0.0	0.4642857142857143	0.0	0.047058823529411764	0.6235294117647059	0.32941176470588235	0.0	0.0	0.0	1.0	0.0	0.125	0.625	0.0	0.25
smote	RF	500	11	0.35714285714285715	0.0	0.6428571428571429	0.0	0.011764705882352941	0.8823529411764706	0.09411764705882353	0.011764705882352941	0.0	0.0	1.0	0.0	0.125	0.375	0.0	0.5
smote	RF	500	12	0.5	0.0	0.5	0.0	0.023529411764705882	0.8235294117647058	0.1411764705882353	0.011764705882352941	0.0	0.0	1.0	0.0	0.0	0.375	0.0	0.625
smote	RF	500	13	0.35714285714285715	0.0	0.6428571428571429	0.0	0.023529411764705882	0.5529411764705883	0.4117647058823529	0.011764705882352941	0.0	0.0	1.0	0.0	0.0	0.5	0.0	0.5
smote	RF	500	14	0.6785714285714286	0.0	0.32142857142857145	0.0	0.07058823529411765	0.8352941176470589	0.09411764705882353	0.0	0.0	0.0	1.0	0.0	0.125	0.375	0.0	0.5
smote	RF	500	15	0.6428571428571429	0.0	0.35714285714285715	0.0	0.047058823529411764	0.7411764705882353	0.21176470588235294	0.0	0.0	0.0	1.0	0.0	0.0	0.375	0.0	0.625
smote	RF	500	16	0.8571428571428571	0.0	0.14285714285714285	0.0	0.07058823529411765	0.6823529411764706	0.24705882352941178	0.0	0.0	0.0	1.0	0.0	0.125	0.375	0.0	0.5
smote	RF	500	17	0.4642857142857143	0.03571428571428571	0.5	0.0	0.011764705882352941	0.7058823529411765	0.27058823529411763	0.011764705882352941	0.0	0.0	1.0	0.0	0.0	0.375	0.0	0.625
smote	RF	500	18	0.5357142857142857	0.0	0.4642857142857143	0.0	0.03529411764705882	0.7529411764705882	0.2	0.011764705882352941	0.0	0.0	1.0	0.0	0.0	0.5	0.0	0.5
smote	RF	500	19	0.6071428571428571	0.0	0.39285714285714285	0.0	0.023529411764705882	0.8588235294117647	0.10588235294117647	0.011764705882352941	0.0	0.0	1.0	0.0	0.125	0.375	0.0	0.5
smote	RF	500	20	0.5357142857142857	0.0	0.4642857142857143	0.0	0.011764705882352941	0.6	0.3764705882352941	0.011764705882352941	0.0	0.0	1.0	0.0	0.125	0.625	0.0	0.25
smote	RF	500	21	0.8214285714285714	0.0	0.17857142857142858	0.0	0.011764705882352941	0.7176470588235294	0.25882352941176473	0.011764705882352941	0.0	0.0	1.0	0.0	0.0	0.375	0.0	0.625
smote	RF	500	22	0.6071428571428571	0.0	0.35714285714285715	0.03571428571428571	0.03529411764705882	0.8235294117647058	0.12941176470588237	0.011764705882352941	0.0	0.0	1.0	0.0	0.0	0.375	0.0	0.625
smote	RF	500	23	0.4642857142857143	0.0	0.5357142857142857	0.0	0.03529411764705882	0.7411764705882353	0.21176470588235294	0.011764705882352941	0.0	0.0	1.0	0.0	0.125	0.25	0.0	0.625
smote	RF	500	24	0.8214285714285714	0.0	0.17857142857142858	0.0	0.047058823529411764	0.8705882352941177	0.07058823529411765	0.011764705882352941	0.0	0.0	1.0	0.0	0.125	0.5	0.0	0.375
smote	RF	500	25	0.6428571428571429	0.0	0.35714285714285715	0.0	0.023529411764705882	0.7058823529411765	0.25882352941176473	0.011764705882352941	0.0	0.0	1.0	0.0	0.0	0.375	0.0	0.625
replacement	RF	500	1	0.5357142857142857	0.0	0.4642857142857143	0.0	0.047058823529411764	0.8823529411764706	0.07058823529411765	0.0	0.0	0.0	1.0	0.0	0.125	0.5	0.0	0.375
replacement	RF	500	2	0.39285714285714285	0.0	0.6071428571428571	0.0	0.023529411764705882	0.7764705882352941	0.18823529411764706	0.011764705882352941	0.0	0.0	1.0	0.0	0.0	0.375	0.0	0.625
replacement	RF	500	3	0.7857142857142857	0.0	0.21428571428571427	0.0	0.047058823529411764	0.7176470588235294	0.2235294117647059	0.011764705882352941	0.0	0.0	1.0	0.0	0.0	0.5	0.0	0.5
replacement	RF	500	4	0.42857142857142855	0.0	0.5714285714285714	0.0	0.023529411764705882	0.8588235294117647	0.10588235294117647	0.011764705882352941	0.0	0.0	1.0	0.0	0.125	0.5	0.0	0.375
replacement	RF	500	5	0.6785714285714286	0.0	0.32142857142857145	0.0	0.03529411764705882	0.8705882352941177	0.09411764705882353	0.0	0.0	0.0	1.0	0.0	0.0	0.25	0.0	0.75
replacement	RF	500	6	0.39285714285714285	0.0	0.6071428571428571	0.0	0.07058823529411765	0.8117647058823529	0.10588235294117647	0.011764705882352941	0.0	0.0	1.0	0.0	0.0	0.375	0.0	0.625
replacement	RF	500	7	0.6071428571428571	0.0	0.39285714285714285	0.0	0.011764705882352941	0.8823529411764706	0.09411764705882353	0.011764705882352941	0.0	0.0	1.0	0.0	0.0	0.5	0.0	0.5
replacement	RF	500	8	0.7857142857142857	0.03571428571428571	0.14285714285714285	0.03571428571428571	0.03529411764705882	0.8941176470588236	0.058823529411764705	0.011764705882352941	0.0	0.0	1.0	0.0	0.0	0.375	0.0	0.625
replacement	RF	500	9	0.5357142857142857	0.0	0.4642857142857143	0.0	0.03529411764705882	0.8235294117647058	0.12941176470588237	0.011764705882352941	0.0	0.0	1.0	0.0	0.0	0.625	0.0	0.375
replacement	RF	500	10	0.4642857142857143	0.0	0.5357142857142857	0.0	0.047058823529411764	0.6	0.3411764705882353	0.011764705882352941	0.0	0.0	1.0	0.0	0.0	0.375	0.0	0.625
replacement	RF	500	11	0.4642857142857143	0.03571428571428571	0.5	0.0	0.0	0.8823529411764706	0.10588235294117647	0.011764705882352941	0.0	0.0	1.0	0.0	0.0	0.5	0.0	0.5
replacement	RF	500	12	0.4642857142857143	0.0	0.5357142857142857	0.0	0.011764705882352941	0.6352941176470588	0.3411764705882353	0.011764705882352941	0.0	0.0	1.0	0.0	0.0	0.25	0.0	0.75
replacement	RF	500	13	0.5	0.0	0.5	0.0	0.03529411764705882	0.5529411764705883	0.4	0.011764705882352941	0.0	0.0	1.0	0.0	0.0	0.375	0.0	0.625
replacement	RF	500	14	0.8571428571428571	0.0	0.10714285714285714	0.03571428571428571	0.03529411764705882	0.9058823529411765	0.047058823529411764	0.011764705882352941	0.0	0.0	1.0	0.0	0.0	0.375	0.0	0.625
replacement	RF	500	15	0.7857142857142857	0.0	0.21428571428571427	0.0	0.023529411764705882	0.788235294117647	0.17647058823529413	0.011764705882352941	0.0	0.0	1.0	0.0	0.0	0.375	0.0	0.625
replacement	RF	500	16	0.9642857142857143	0.0	0.03571428571428571	0.0	0.07058823529411765	0.7176470588235294	0.2	0.011764705882352941	0.0	0.0	1.0	0.0	0.0	0.375	0.0	0.625
replacement	RF	500	17	0.39285714285714285	0.0	0.6071428571428571	0.0	0.023529411764705882	0.8941176470588236	0.07058823529411765	0.011764705882352941	0.0	0.0	1.0	0.0	0.0	0.25	0.0	0.75
replacement	RF	500	18	0.6428571428571429	0.0	0.35714285714285715	0.0	0.011764705882352941	0.8470588235294118	0.12941176470588237	0.011764705882352941	0.0	0.0	1.0	0.0	0.0	0.5	0.0	0.5
replacement	RF	500	19	0.5	0.0	0.5	0.0	0.011764705882352941	0.8235294117647058	0.15294117647058825	0.011764705882352941	0.0	0.0	1.0	0.0	0.0	0.375	0.0	0.625
replacement	RF	500	20	0.42857142857142855	0.0	0.5714285714285714	0.0	0.047058823529411764	0.6352941176470588	0.3058823529411765	0.011764705882352941	0.0	0.0	1.0	0.0	0.0	0.5	0.0	0.5
replacement	RF	500	21	0.5	0.0	0.5	0.0	0.023529411764705882	0.8588235294117647	0.10588235294117647	0.011764705882352941	0.0	0.0	1.0	0.0	0.0	0.375	0.0	0.625
replacement	RF	500	22	0.6428571428571429	0.0	0.32142857142857145	0.03571428571428571	0.023529411764705882	0.8117647058823529	0.15294117647058825	0.011764705882352941	0.0	0.0	1.0	0.0	0.125	0.375	0.0	0.5
replacement	RF	500	23	0.5357142857142857	0.0	0.4642857142857143	0.0	0.03529411764705882	0.8235294117647058	0.12941176470588237	0.011764705882352941	0.0	0.0	1.0	0.0	0.0	0.375	0.0	0.625
replacement	RF	500	24	0.8214285714285714	0.0	0.17857142857142858	0.0	0.058823529411764705	0.8352941176470589	0.09411764705882353	0.011764705882352941	0.0	0.0	1.0	0.0	0.0	0.375	0.0	0.625
replacement	RF	500	25	0.5	0.0	0.5	0.0	0.03529411764705882	0.7764705882352941	0.18823529411764706	0.0	0.0	0.0	1.0	0.0	0.0	0.375	0.0	0.625
unaugmented	RF	500	1	0.5357142857142857	0.0	0.4642857142857143	0.0	0.023529411764705882	0.5882352941176471	0.3764705882352941	0.011764705882352941	0.0	0.0	1.0	0.0	0.0	0.25	0.0	0.75
unaugmented	RF	500	2	0.42857142857142855	0.0	0.5714285714285714	0.0	0.03529411764705882	0.6	0.36470588235294116	0.0	0.0	0.0	1.0	0.0	0.125	0.5	0.0	0.375
unaugmented	RF	500	3	0.17857142857142858	0.0	0.8214285714285714	0.0	0.0	0.4588235294117647	0.5294117647058824	0.011764705882352941	0.0	0.0	1.0	0.0	0.0	0.375	0.0	0.625
unaugmented	RF	500	4	0.5357142857142857	0.0	0.4642857142857143	0.0	0.011764705882352941	0.49411764705882355	0.49411764705882355	0.0	0.0	0.0	1.0	0.0	0.25	0.375	0.0	0.375
unaugmented	RF	500	5	0.14285714285714285	0.0	0.8571428571428571	0.0	0.03529411764705882	0.611764705882353	0.35294117647058826	0.0	0.0	0.0	1.0	0.0	0.0	0.125	0.0	0.875
unaugmented	RF	500	6	0.21428571428571427	0.0	0.7857142857142857	0.0	0.03529411764705882	0.6941176470588235	0.25882352941176473	0.011764705882352941	0.0	0.0	1.0	0.0	0.0	0.375	0.0	0.625
unaugmented	RF	500	7	0.25	0.0	0.75	0.0	0.0	0.4470588235294118	0.5411764705882353	0.011764705882352941	0.0	0.0	1.0	0.0	0.125	0.375	0.0	0.5
unaugmented	RF	500	8	0.5357142857142857	0.0	0.4642857142857143	0.0	0.023529411764705882	0.6588235294117647	0.3058823529411765	0.011764705882352941	0.0	0.0	1.0	0.0	0.125	0.625	0.0	0.25
unaugmented	RF	500	9	0.5714285714285714	0.0	0.42857142857142855	0.0	0.03529411764705882	0.7176470588235294	0.24705882352941178	0.0	0.0	0.0	1.0	0.0	0.0	0.5	0.0	0.5
unaugmented	RF	500	10	0.35714285714285715	0.0	0.6428571428571429	0.0	0.03529411764705882	0.4235294117647059	0.5411764705882353	0.0	0.0	0.0	1.0	0.0	0.125	0.5	0.0	0.375
unaugmented	RF	500	11	0.39285714285714285	0.0	0.6071428571428571	0.0	0.011764705882352941	0.6588235294117647	0.3176470588235294	0.011764705882352941	0.0	0.0	1.0	0.0	0.0	0.375	0.0	0.625
unaugmented	RF	500	12	0.17857142857142858	0.0	0.8214285714285714	0.0	0.023529411764705882	0.5529411764705883	0.4235294117647059	0.0	0.0	0.0	1.0	0.0	0.0	0.5	0.0	0.5
unaugmented	RF	500	13	0.2857142857142857	0.0	0.7142857142857143	0.0	0.023529411764705882	0.4117647058823529	0.5529411764705883	0.011764705882352941	0.0	0.0	1.0	0.0	0.0	0.375	0.0	0.625
unaugmented	RF	500	14	0.6785714285714286	0.0	0.32142857142857145	0.0	0.023529411764705882	0.7647058823529411	0.21176470588235294	0.0	0.0	0.0	1.0	0.0	0.125	0.25	0.0	0.625
unaugmented	RF	500	15	0.5	0.0	0.5	0.0	0.047058823529411764	0.4	0.5529411764705883	0.0	0.0	0.0	1.0	0.0	0.25	0.5	0.0	0.25
unaugmented	RF	500	16	0.6071428571428571	0.0	0.39285714285714285	0.0	0.023529411764705882	0.6352941176470588	0.3411764705882353	0.0	0.0	0.0	1.0	0.0	0.0	0.375	0.0	0.625
unaugmented	RF	500	17	0.25	0.0	0.75	0.0	0.058823529411764705	0.611764705882353	0.3176470588235294	0.011764705882352941	0.0	0.0	1.0	0.0	0.0	0.25	0.0	0.75
unaugmented	RF	500	18	0.5	0.0	0.5	0.0	0.011764705882352941	0.4823529411764706	0.49411764705882355	0.011764705882352941	0.0	0.0	1.0	0.0	0.0	0.25	0.0	0.75
unaugmented	RF	500	19	0.5	0.0	0.5	0.0	0.023529411764705882	0.5529411764705883	0.4117647058823529	0.011764705882352941	0.0	0.0	1.0	0.0	0.0	0.375	0.0	0.625
unaugmented	RF	500	20	0.4642857142857143	0.0	0.5357142857142857	0.0	0.03529411764705882	0.4117647058823529	0.5411764705882353	0.011764705882352941	0.0	0.0	1.0	0.0	0.0	0.375	0.0	0.625
unaugmented	RF	500	21	0.2857142857142857	0.0	0.7142857142857143	0.0	0.023529411764705882	0.4823529411764706	0.4823529411764706	0.011764705882352941	0.0	0.0	1.0	0.0	0.0	0.5	0.0	0.5
unaugmented	RF	500	22	0.35714285714285715	0.0	0.6428571428571429	0.0	0.03529411764705882	0.5176470588235295	0.4470588235294118	0.0	0.0	0.0	1.0	0.0	0.125	0.375	0.0	0.5
unaugmented	RF	500	23	0.6071428571428571	0.0	0.39285714285714285	0.0	0.03529411764705882	0.6470588235294118	0.3176470588235294	0.0	0.0	0.0	1.0	0.0	0.125	0.5	0.0	0.375
unaugmented	RF	500	24	0.4642857142857143	0.0	0.5357142857142857	0.0	0.03529411764705882	0.7411764705882353	0.2235294117647059	0.0	0.0	0.0	1.0	0.0	0.0	0.5	0.0	0.5
unaugmented	RF	500	25	0.5	0.0	0.5	0.0	0.023529411764705882	0.5058823529411764	0.4588235294117647	0.011764705882352941	0.0	0.0	1.0	0.0	0.125	0.625	0.0	0.25
poisson	RF	5000	1	0.42857142857142855	0.0	0.5714285714285714	0.0	0.023529411764705882	0.8941176470588236	0.07058823529411765	0.011764705882352941	0.0	0.0	1.0	0.0	0.0	0.375	0.0	0.625
poisson	RF	5000	2	0.4642857142857143	0.0	0.5357142857142857	0.0	0.011764705882352941	0.7529411764705882	0.2235294117647059	0.011764705882352941	0.0	0.0	1.0	0.0	0.0	0.5	0.0	0.5
poisson	RF	5000	3	0.42857142857142855	0.0	0.5714285714285714	0.0	0.023529411764705882	0.6823529411764706	0.2823529411764706	0.011764705882352941	0.0	0.0	1.0	0.0	0.0	0.25	0.0	0.75
poisson	RF	5000	4	0.5357142857142857	0.0	0.4642857142857143	0.0	0.023529411764705882	0.8117647058823529	0.15294117647058825	0.011764705882352941	0.0	0.0	1.0	0.0	0.0	0.25	0.0	0.75
poisson	RF	5000	5	0.42857142857142855	0.03571428571428571	0.5357142857142857	0.0	0.023529411764705882	0.8352941176470589	0.12941176470588237	0.011764705882352941	0.0	0.0	1.0	0.0	0.0	0.25	0.0	0.75
poisson	RF	5000	6	0.39285714285714285	0.0	0.6071428571428571	0.0	0.03529411764705882	0.8352941176470589	0.12941176470588237	0.0	0.0	0.0	1.0	0.0	0.0	0.375	0.0	0.625
poisson	RF	5000	7	0.32142857142857145	0.0	0.6785714285714286	0.0	0.03529411764705882	0.8235294117647058	0.12941176470588237	0.011764705882352941	0.0	0.0	1.0	0.0	0.0	0.25	0.0	0.75
poisson	RF	5000	8	0.42857142857142855	0.0	0.5714285714285714	0.0	0.023529411764705882	0.8705882352941177	0.09411764705882353	0.011764705882352941	0.0	0.0	1.0	0.0	0.0	0.375	0.0	0.625
poisson	RF	5000	9	0.4642857142857143	0.0	0.5357142857142857	0.0	0.03529411764705882	0.788235294117647	0.17647058823529413	0.0	0.0	0.0	1.0	0.0	0.0	0.25	0.0	0.75
poisson	RF	5000	10	0.5	0.0	0.5	0.0	0.058823529411764705	0.49411764705882355	0.43529411764705883	0.011764705882352941	0.0	0.0	1.0	0.0	0.0	0.375	0.0	0.625
poisson	RF	5000	11	0.35714285714285715	0.0	0.6428571428571429	0.0	0.011764705882352941	0.788235294117647	0.18823529411764706	0.011764705882352941	0.0	0.0	1.0	0.0	0.0	0.125	0.0	0.875
poisson	RF	5000	12	0.5357142857142857	0.0	0.4642857142857143	0.0	0.047058823529411764	0.8235294117647058	0.11764705882352941	0.011764705882352941	0.0	0.0	1.0	0.0	0.0	0.375	0.0	0.625
poisson	RF	5000	13	0.42857142857142855	0.0	0.5714285714285714	0.0	0.023529411764705882	0.6352941176470588	0.32941176470588235	0.011764705882352941	0.0	0.0	1.0	0.0	0.0	0.5	0.0	0.5
poisson	RF	5000	14	0.5	0.0	0.5	0.0	0.011764705882352941	0.8588235294117647	0.11764705882352941	0.011764705882352941	0.0	0.0	1.0	0.0	0.0	0.625	0.0	0.375
poisson	RF	5000	15	0.42857142857142855	0.0	0.5714285714285714	0.0	0.023529411764705882	0.8588235294117647	0.10588235294117647	0.011764705882352941	0.0	0.0	1.0	0.0	0.25	0.125	0.0	0.625
poisson	RF	5000	16	0.5714285714285714	0.0	0.42857142857142855	0.0	0.023529411764705882	0.8235294117647058	0.1411764705882353	0.011764705882352941	0.0	0.0	1.0	0.0	0.0	0.25	0.0	0.75
poisson	RF	5000	17	0.39285714285714285	0.03571428571428571	0.5714285714285714	0.0	0.011764705882352941	0.7647058823529411	0.21176470588235294	0.011764705882352941	0.0	0.0	1.0	0.0	0.0	0.125	0.0	0.875
poisson	RF	5000	18	0.39285714285714285	0.0	0.6071428571428571	0.0	0.011764705882352941	0.8117647058823529	0.16470588235294117	0.011764705882352941	0.0	0.0	1.0	0.0	0.0	0.375	0.0	0.625
poisson	RF	5000	19	0.32142857142857145	0.0	0.6785714285714286	0.0	0.023529411764705882	0.7176470588235294	0.24705882352941178	0.011764705882352941	0.0	0.0	1.0	0.0	0.0	0.625	0.0	0.375
poisson	RF	5000	20	0.5	0.0	0.5	0.0	0.023529411764705882	0.7529411764705882	0.21176470588235294	0.011764705882352941	0.0	0.0	1.0	0.0	0.0	0.625	0.0	0.375
poisson	RF	5000	21	0.21428571428571427	0.0	0.7857142857142857	0.0	0.011764705882352941	0.6705882352941176	0.3058823529411765	0.011764705882352941	0.0	0.0	1.0	0.0	0.0	0.25	0.0	0.75
poisson	RF	5000	22	0.5	0.0	0.5	0.0	0.023529411764705882	0.8235294117647058	0.1411764705882353	0.011764705882352941	0.0	0.0	1.0	0.0	0.0	0.125	0.0	0.875
poisson	RF	5000	23	0.4642857142857143	0.0	0.5357142857142857	0.0	0.023529411764705882	0.8470588235294118	0.11764705882352941	0.011764705882352941	0.0	0.0	1.0	0.0	0.0	0.5	0.0	0.5
poisson	RF	5000	24	0.6785714285714286	0.0	0.32142857142857145	0.0	0.047058823529411764	0.8941176470588236	0.058823529411764705	0.0	0.0	0.0	1.0	0.0	0.0	0.5	0.0	0.5
poisson	RF	5000	25	0.39285714285714285	0.0	0.6071428571428571	0.0	0.023529411764705882	0.7058823529411765	0.25882352941176473	0.011764705882352941	0.0	0.0	1.0	0.0	0.0	0.375	0.0	0.625
gamma_poisson	RF	5000	1	0.5357142857142857	0.0	0.4642857142857143	0.0	0.023529411764705882	0.8705882352941177	0.09411764705882353	0.011764705882352941	0.0	0.0	1.0	0.0	0.0	0.125	0.0	0.875
gamma_poisson	RF	5000	2	0.42857142857142855	0.0	0.5	0.07142857142857142	0.03529411764705882	0.8823529411764706	0.08235294117647059	0.0	0.0	0.0	1.0	0.0	0.0	0.0	0.0	1.0
gamma_poisson	RF	5000	3	0.5714285714285714	0.0	0.35714285714285715	0.07142857142857142	0.03529411764705882	0.8352941176470589	0.12941176470588237	0.0	0.0	0.0	1.0	0.0	0.0	0.125	0.0	0.875
gamma_poisson	RF	5000	4	0.5714285714285714	0.0	0.42857142857142855	0.0	0.023529411764705882	0.8705882352941177	0.09411764705882353	0.011764705882352941	0.0	0.0	1.0	0.0	0.125	0.0	0.0	0.875
gamma_poisson	RF	5000	5	0.5357142857142857	0.0	0.4642857142857143	0.0	0.023529411764705882	0.8823529411764706	0.08235294117647059	0.011764705882352941	0.0	0.0	1.0	0.0	0.0	0.0	0.0	1.0
gamma_poisson	RF	5000	6	0.6428571428571429	0.03571428571428571	0.32142857142857145	0.0	0.047058823529411764	0.8705882352941177	0.08235294117647059	0.0	0.0	0.0	1.0	0.0	0.0	0.125	0.0	0.875
gamma_poisson	RF	5000	7	0.4642857142857143	0.0	0.5357142857142857	0.0	0.023529411764705882	0.8235294117647058	0.1411764705882353	0.011764705882352941	0.0	0.0	1.0	0.0	0.0	0.0	0.0	1.0
gamma_poisson	RF	5000	8	0.5	0.0	0.4642857142857143	0.03571428571428571	0.03529411764705882	0.8470588235294118	0.11764705882352941	0.0	0.0	0.0	1.0	0.0	0.0	0.25	0.0	0.75
gamma_poisson	RF	5000	9	0.42857142857142855	0.0	0.5714285714285714	0.0	0.0	0.8588235294117647	0.12941176470588237	0.011764705882352941	0.0	0.0	1.0	0.0	0.0	0.25	0.0	0.75
gamma_poisson	RF	5000	10	0.5357142857142857	0.0	0.42857142857142855	0.03571428571428571	0.047058823529411764	0.7647058823529411	0.18823529411764706	0.0	0.0	0.0	1.0	0.0	0.0	0.125	0.0	0.875
gamma_poisson	RF	5000	11	0.4642857142857143	0.0	0.5357142857142857	0.0	0.023529411764705882	0.8823529411764706	0.08235294117647059	0.011764705882352941	0.0	0.0	1.0	0.0	0.0	0.125	0.0	0.875
gamma_poisson	RF	5000	12	0.5357142857142857	0.0	0.4642857142857143	0.0	0.023529411764705882	0.788235294117647	0.17647058823529413	0.011764705882352941	0.0	0.0	1.0	0.0	0.0	0.0	0.0	1.0
gamma_poisson	RF	5000	13	0.4642857142857143	0.0	0.5357142857142857	0.0	0.03529411764705882	0.788235294117647	0.16470588235294117	0.011764705882352941	0.0	0.0	1.0	0.0	0.0	0.125	0.0	0.875
gamma_poisson	RF	5000	14	0.6071428571428571	0.0	0.39285714285714285	0.0	0.023529411764705882	0.8705882352941177	0.08235294117647059	0.023529411764705882	0.0	0.0	1.0	0.0	0.125	0.0	0.0	0.875
gamma_poisson	RF	5000	15	0.5714285714285714	0.0	0.42857142857142855	0.0	0.023529411764705882	0.8941176470588236	0.07058823529411765	0.011764705882352941	0.0	0.0	1.0	0.0	0.0	0.125	0.0	0.875
gamma_poisson	RF	5000	16	0.6071428571428571	0.0	0.35714285714285715	0.03571428571428571	0.023529411764705882	0.8352941176470589	0.12941176470588237	0.011764705882352941	0.0	0.0	1.0	0.0	0.0	0.25	0.0	0.75
gamma_poisson	RF	5000	17	0.4642857142857143	0.0	0.5357142857142857	0.0	0.023529411764705882	0.8470588235294118	0.11764705882352941	0.011764705882352941	0.0	0.0	1.0	0.0	0.0	0.25	0.0	0.75
gamma_poisson	RF	5000	18	0.5357142857142857	0.0	0.42857142857142855	0.03571428571428571	0.03529411764705882	0.8352941176470589	0.11764705882352941	0.011764705882352941	0.0	0.0	1.0	0.0	0.0	0.125	0.0	0.875
gamma_poisson	RF	5000	19	0.42857142857142855	0.0	0.5357142857142857	0.03571428571428571	0.03529411764705882	0.8117647058823529	0.15294117647058825	0.0	0.0	0.0	1.0	0.0	0.0	0.125	0.0	0.875
gamma_poisson	RF	5000	20	0.5	0.0	0.5	0.0	0.047058823529411764	0.8235294117647058	0.12941176470588237	0.0	0.0	0.0	1.0	0.0	0.0	0.25	0.0	0.75
gamma_poisson	RF	5000	21	0.75	0.0	0.25	0.0	0.03529411764705882	0.8235294117647058	0.1411764705882353	0.0	0.0	0.0	1.0	0.0	0.0	0.125	0.0	0.875
gamma_poisson	RF	5000	22	0.5714285714285714	0.0	0.42857142857142855	0.0	0.03529411764705882	0.8352941176470589	0.12941176470588237	0.0	0.0	0.0	1.0	0.0	0.0	0.0	0.0	1.0
gamma_poisson	RF	5000	23	0.5	0.0	0.4642857142857143	0.03571428571428571	0.023529411764705882	0.7411764705882353	0.21176470588235294	0.023529411764705882	0.0	0.0	1.0	0.0	0.0	0.0	0.0	1.0
gamma_poisson	RF	5000	24	0.5714285714285714	0.0	0.42857142857142855	0.0	0.023529411764705882	0.8	0.16470588235294117	0.011764705882352941	0.0	0.0	1.0	0.0	0.0	0.0	0.0	1.0
gamma_poisson	RF	5000	25	0.4642857142857143	0.0	0.5357142857142857	0.0	0.023529411764705882	0.8352941176470589	0.12941176470588237	0.011764705882352941	0.0	0.0	1.0	0.0	0.0	0.125	0.0	0.875
local_crossover	RF	5000	1	0.5	0.0	0.5	0.0	0.047058823529411764	0.8705882352941177	0.08235294117647059	0.0	0.0	0.0	1.0	0.0	0.25	0.0	0.0	0.75
local_crossover	RF	5000	2	0.6785714285714286	0.0	0.32142857142857145	0.0	0.023529411764705882	0.8235294117647058	0.1411764705882353	0.011764705882352941	0.0	0.0	1.0	0.0	0.0	0.0	0.0	1.0
local_crossover	RF	5000	3	0.7142857142857143	0.0	0.2857142857142857	0.0	0.047058823529411764	0.7647058823529411	0.16470588235294117	0.023529411764705882	0.0	0.0	1.0	0.0	0.0	0.0	0.0	1.0
local_crossover	RF	5000	4	0.6785714285714286	0.0	0.32142857142857145	0.0	0.03529411764705882	0.8117647058823529	0.1411764705882353	0.011764705882352941	0.0	0.0	1.0	0.0	0.0	0.0	0.0	1.0
local_crossover	RF	5000	5	0.8214285714285714	0.03571428571428571	0.14285714285714285	0.0	0.03529411764705882	0.8705882352941177	0.09411764705882353	0.0	0.0	0.0	1.0	0.0	0.0	0.0	0.0	1.0
local_crossover	RF	5000	6	0.4642857142857143	0.0	0.5	0.03571428571428571	0.023529411764705882	0.8	0.15294117647058825	0.023529411764705882	0.0	0.0	1.0	0.0	0.0	0.0	0.0	1.0
local_crossover	RF	5000	7	0.6428571428571429	0.0	0.35714285714285715	0.0	0.03529411764705882	0.8	0.15294117647058825	0.011764705882352941	0.0	0.0	1.0	0.0	0.0	0.0	0.0	1.0
local_crossover	RF	5000	8	0.8571428571428571	0.0	0.14285714285714285	0.0	0.058823529411764705	0.8	0.1411764705882353	0.0	0.0	0.0	1.0	0.0	0.125	0.0	0.0	0.875
local_crossover	RF	5000	9	0.5	0.0	0.5	0.0	0.023529411764705882	0.8470588235294118	0.12941176470588237	0.0	0.0	0.0	1.0	0.0	0.0	0.0	0.0	1.0
local_crossover	RF	5000	10	0.8571428571428571	0.0	0.14285714285714285	0.0	0.058823529411764705	0.7647058823529411	0.1411764705882353	0.03529411764705882	0.0	0.0	1.0	0.0	0.125	0.0	0.0	0.875
local_crossover	RF	5000	11	0.5714285714285714	0.0	0.42857142857142855	0.0	0.023529411764705882	0.8705882352941177	0.09411764705882353	0.011764705882352941	0.0	0.0	1.0	0.0	0.0	0.0	0.0	1.0
local_crossover	RF	5000	12	0.6428571428571429	0.0	0.35714285714285715	0.0	0.03529411764705882	0.8	0.16470588235294117	0.0	0.0	0.0	1.0	0.0	0.0	0.0	0.0	1.0
local_crossover	RF	5000	13	0.8214285714285714	0.0	0.17857142857142858	0.0	0.03529411764705882	0.8117647058823529	0.15294117647058825	0.0	0.0	0.0	1.0	0.0	0.25	0.0	0.0	0.75
local_crossover	RF	5000	14	0.5357142857142857	0.0	0.4642857142857143	0.0	0.03529411764705882	0.788235294117647	0.17647058823529413	0.0	0.0	0.0	1.0	0.0	0.0	0.0	0.0	1.0
local_crossover	RF	5000	15	0.8571428571428571	0.0	0.14285714285714285	0.0	0.047058823529411764	0.7764705882352941	0.17647058823529413	0.0	0.058823529411764705	0.0	0.9411764705882353	0.0	0.125	0.0	0.0	0.875
local_crossover	RF	5000	16	0.6428571428571429	0.0	0.35714285714285715	0.0	0.03529411764705882	0.8470588235294118	0.11764705882352941	0.0	0.0	0.0	1.0	0.0	0.25	0.0	0.0	0.75
local_crossover	RF	5000	17	0.6428571428571429	0.0	0.35714285714285715	0.0	0.023529411764705882	0.9058823529411765	0.058823529411764705	0.011764705882352941	0.0	0.0	1.0	0.0	0.0	0.125	0.0	0.875
local_crossover	RF	5000	18	0.6785714285714286	0.0	0.32142857142857145	0.0	0.047058823529411764	0.8235294117647058	0.10588235294117647	0.023529411764705882	0.0	0.0	1.0	0.0	0.125	0.125	0.0	0.75
local_crossover	RF	5000	19	0.7142857142857143	0.0	0.2857142857142857	0.0	0.03529411764705882	0.8470588235294118	0.11764705882352941	0.0	0.058823529411764705	0.0	0.8823529411764706	0.058823529411764705	0.0	0.0	0.0	1.0
local_crossover	RF	5000	20	0.5714285714285714	0.0	0.42857142857142855	0.0	0.047058823529411764	0.788235294117647	0.15294117647058825	0.011764705882352941	0.0	0.0	1.0	0.0	0.0	0.125	0.0	0.875
local_crossover	RF	5000	21	0.8214285714285714	0.03571428571428571	0.14285714285714285	0.0	0.023529411764705882	0.8470588235294118	0.12941176470588237	0.0	0.058823529411764705	0.0	0.9411764705882353	0.0	0.125	0.0	0.0	0.875
local_crossover	RF	5000	22	0.5357142857142857	0.0	0.4642857142857143	0.0	0.03529411764705882	0.788235294117647	0.12941176470588237	0.047058823529411764	0.0	0.0	0.9411764705882353	0.058823529411764705	0.0	0.0	0.0	1.0
local_crossover	RF	5000	23	0.75	0.0	0.25	0.0	0.03529411764705882	0.8352941176470589	0.10588235294117647	0.023529411764705882	0.0	0.0	1.0	0.0	0.0	0.0	0.0	1.0
local_crossover	RF	5000	24	0.6785714285714286	0.0	0.32142857142857145	0.0	0.023529411764705882	0.9058823529411765	0.07058823529411765	0.0	0.0	0.0	1.0	0.0	0.125	0.0	0.0	0.875
local_crossover	RF	5000	25	0.5714285714285714	0.0	0.42857142857142855	0.0	0.03529411764705882	0.8	0.1411764705882353	0.023529411764705882	0.0	0.0	1.0	0.0	0.0	0.0	0.0	1.0
global_crossover	RF	5000	1	0.4642857142857143	0.03571428571428571	0.5	0.0	0.011764705882352941	0.8352941176470589	0.11764705882352941	0.03529411764705882	0.0	0.0	1.0	0.0	0.0	0.375	0.0	0.625
global_crossover	RF	5000	2	0.6071428571428571	0.03571428571428571	0.32142857142857145	0.03571428571428571	0.03529411764705882	0.9411764705882353	0.023529411764705882	0.0	0.0	0.0	0.9411764705882353	0.058823529411764705	0.0	0.375	0.0	0.625
global_crossover	RF	5000	3	0.6428571428571429	0.0	0.32142857142857145	0.03571428571428571	0.047058823529411764	0.6470588235294118	0.2823529411764706	0.023529411764705882	0.0	0.0	1.0	0.0	0.0	0.5	0.0	0.5
global_crossover	RF	5000	4	0.5357142857142857	0.03571428571428571	0.42857142857142855	0.0	0.047058823529411764	0.788235294117647	0.12941176470588237	0.03529411764705882	0.0	0.0	0.9411764705882353	0.058823529411764705	0.0	0.5	0.0	0.5
global_crossover	RF	5000	5	0.5714285714285714	0.17857142857142858	0.25	0.0	0.03529411764705882	0.8352941176470589	0.12941176470588237	0.0	0.0	0.0	1.0	0.0	0.0	0.25	0.0	0.75
global_crossover	RF	5000	6	0.5357142857142857	0.03571428571428571	0.42857142857142855	0.0	0.047058823529411764	0.8823529411764706	0.07058823529411765	0.0	0.0	0.0	1.0	0.0	0.0	0.5	0.0	0.5
global_crossover	RF	5000	7	0.4642857142857143	0.14285714285714285	0.35714285714285715	0.03571428571428571	0.047058823529411764	0.8823529411764706	0.047058823529411764	0.023529411764705882	0.0	0.0	1.0	0.0	0.125	0.5	0.0	0.375
global_crossover	RF	5000	8	0.39285714285714285	0.03571428571428571	0.5714285714285714	0.0	0.03529411764705882	0.8470588235294118	0.11764705882352941	0.0	0.0	0.0	0.9411764705882353	0.058823529411764705	0.0	0.25	0.0	0.75
global_crossover	RF	5000	9	0.5714285714285714	0.03571428571428571	0.35714285714285715	0.03571428571428571	0.047058823529411764	0.8588235294117647	0.09411764705882353	0.0	0.0	0.0	1.0	0.0	0.0	0.375	0.0	0.625
global_crossover	RF	5000	10	0.6785714285714286	0.0	0.32142857142857145	0.0	0.047058823529411764	0.6941176470588235	0.2235294117647059	0.03529411764705882	0.0	0.0	1.0	0.0	0.0	0.375	0.0	0.625
global_crossover	RF	5000	11	0.39285714285714285	0.07142857142857142	0.4642857142857143	0.07142857142857142	0.047058823529411764	0.8117647058823529	0.1411764705882353	0.0	0.0	0.0	1.0	0.0	0.0	0.375	0.0	0.625
global_crossover	RF	5000	12	0.5357142857142857	0.17857142857142858	0.25	0.03571428571428571	0.03529411764705882	0.788235294117647	0.15294117647058825	0.023529411764705882	0.0	0.0	1.0	0.0	0.0	0.375	0.0	0.625
global_crossover	RF	5000	13	0.39285714285714285	0.0	0.6071428571428571	0.0	0.058823529411764705	0.6352941176470588	0.27058823529411763	0.03529411764705882	0.0	0.0	1.0	0.0	0.125	0.375	0.0	0.5
global_crossover	RF	5000	14	0.6071428571428571	0.10714285714285714	0.2857142857142857	0.0	0.047058823529411764	0.9058823529411765	0.047058823529411764	0.0	0.0	0.0	1.0	0.0	0.125	0.5	0.0	0.375
global_crossover	RF	5000	15	0.6428571428571429	0.0	0.32142857142857145	0.03571428571428571	0.047058823529411764	0.8470588235294118	0.058823529411764705	0.047058823529411764	0.0	0.0	1.0	0.0	0.0	0.25	0.0	0.75
global_crossover	RF	5000	16	0.4642857142857143	0.07142857142857142	0.4642857142857143	0.0	0.03529411764705882	0.7764705882352941	0.18823529411764706	0.0	0.0	0.0	1.0	0.0	0.125	0.375	0.0	0.5
global_crossover	RF	5000	17	0.42857142857142855	0.14285714285714285	0.35714285714285715	0.07142857142857142	0.023529411764705882	0.8705882352941177	0.08235294117647059	0.023529411764705882	0.0	0.0	1.0	0.0	0.0	0.375	0.0	0.625
global_crossover	RF	5000	18	0.5714285714285714	0.03571428571428571	0.35714285714285715	0.03571428571428571	0.03529411764705882	0.7529411764705882	0.17647058823529413	0.03529411764705882	0.0	0.0	1.0	0.0	0.0	0.5	0.0	0.5
global_crossover	RF	5000	19	0.4642857142857143	0.0	0.4642857142857143	0.07142857142857142	0.03529411764705882	0.9058823529411765	0.058823529411764705	0.0	0.0	0.0	1.0	0.0	0.125	0.375	0.0	0.5
global_crossover	RF	5000	20	0.5357142857142857	0.0	0.39285714285714285	0.07142857142857142	0.03529411764705882	0.7058823529411765	0.2235294117647059	0.03529411764705882	0.0	0.0	1.0	0.0	0.0	0.375	0.0	0.625
global_crossover	RF	5000	21	0.5	0.03571428571428571	0.39285714285714285	0.07142857142857142	0.047058823529411764	0.7529411764705882	0.17647058823529413	0.023529411764705882	0.0	0.0	1.0	0.0	0.0	0.375	0.0	0.625
global_crossover	RF	5000	22	0.4642857142857143	0.03571428571428571	0.4642857142857143	0.03571428571428571	0.03529411764705882	0.788235294117647	0.15294117647058825	0.023529411764705882	0.0	0.0	1.0	0.0	0.0	0.375	0.0	0.625
global_crossover	RF	5000	23	0.6428571428571429	0.03571428571428571	0.2857142857142857	0.03571428571428571	0.03529411764705882	0.8823529411764706	0.03529411764705882	0.047058823529411764	0.0	0.0	0.9411764705882353	0.058823529411764705	0.0	0.25	0.0	0.75
global_crossover	RF	5000	24	0.6428571428571429	0.07142857142857142	0.25	0.03571428571428571	0.023529411764705882	0.8941176470588236	0.08235294117647059	0.0	0.0	0.0	1.0	0.0	0.125	0.25	0.0	0.625
global_crossover	RF	5000	25	0.4642857142857143	0.0	0.4642857142857143	0.07142857142857142	0.03529411764705882	0.6705882352941176	0.23529411764705882	0.058823529411764705	0.0	0.0	1.0	0.0	0.0	0.375	0.0	0.625
smote	RF	5000	1	0.5	0.0	0.5	0.0	0.011764705882352941	0.9411764705882353	0.03529411764705882	0.011764705882352941	0.0	0.0	1.0	0.0	0.0	0.25	0.0	0.75
smote	RF	5000	2	0.6428571428571429	0.0	0.35714285714285715	0.0	0.03529411764705882	0.8705882352941177	0.09411764705882353	0.0	0.0	0.0	1.0	0.0	0.125	0.375	0.0	0.5
smote	RF	5000	3	0.6785714285714286	0.0	0.32142857142857145	0.0	0.03529411764705882	0.6235294117647059	0.32941176470588235	0.011764705882352941	0.0	0.0	1.0	0.0	0.125	0.375	0.0	0.5
smote	RF	5000	4	0.5714285714285714	0.0	0.42857142857142855	0.0	0.011764705882352941	0.9058823529411765	0.08235294117647059	0.0	0.0	0.0	1.0	0.0	0.125	0.375	0.0	0.5
smote	RF	5000	5	0.7142857142857143	0.0	0.2857142857142857	0.0	0.047058823529411764	0.9058823529411765	0.03529411764705882	0.011764705882352941	0.0	0.0	1.0	0.0	0.125	0.5	0.0	0.375
smote	RF	5000	6	0.6428571428571429	0.0	0.35714285714285715	0.0	0.058823529411764705	0.8823529411764706	0.047058823529411764	0.011764705882352941	0.0	0.0	1.0	0.0	0.0	0.5	0.0	0.5
smote	RF	5000	7	0.5357142857142857	0.0	0.4642857142857143	0.0	0.023529411764705882	0.8588235294117647	0.10588235294117647	0.011764705882352941	0.0	0.0	1.0	0.0	0.0	0.375	0.0	0.625
smote	RF	5000	8	1.0	0.0	0.0	0.0	0.047058823529411764	0.8941176470588236	0.047058823529411764	0.011764705882352941	0.11764705882352941	0.0	0.8823529411764706	0.0	0.0	0.375	0.0	0.625
smote	RF	5000	9	0.5	0.0	0.5	0.0	0.023529411764705882	0.8941176470588236	0.07058823529411765	0.011764705882352941	0.0	0.0	1.0	0.0	0.125	0.375	0.0	0.5
smote	RF	5000	10	0.5714285714285714	0.0	0.42857142857142855	0.0	0.023529411764705882	0.6588235294117647	0.3058823529411765	0.011764705882352941	0.0	0.0	1.0	0.0	0.125	0.375	0.0	0.5
smote	RF	5000	11	0.5357142857142857	0.0	0.4642857142857143	0.0	0.011764705882352941	0.9294117647058824	0.058823529411764705	0.0	0.0	0.0	1.0	0.0	0.125	0.625	0.0	0.25
smote	RF	5000	12	0.5714285714285714	0.0	0.42857142857142855	0.0	0.058823529411764705	0.7529411764705882	0.17647058823529413	0.011764705882352941	0.0	0.0	1.0	0.0	0.0	0.125	0.0	0.875
smote	RF	5000	13	0.5357142857142857	0.0	0.4642857142857143	0.0	0.058823529411764705	0.7176470588235294	0.21176470588235294	0.011764705882352941	0.0	0.0	1.0	0.0	0.0	0.375	0.0	0.625
smote	RF	5000	14	0.75	0.0	0.25	0.0	0.047058823529411764	0.9294117647058824	0.023529411764705882	0.0	0.0	0.0	1.0	0.0	0.125	0.375	0.0	0.5
smote	RF	5000	15	0.8571428571428571	0.0	0.14285714285714285	0.0	0.03529411764705882	0.8470588235294118	0.11764705882352941	0.0	0.0	0.0	1.0	0.0	0.25	0.375	0.0	0.375
smote	RF	5000	16	0.9285714285714286	0.0	0.07142857142857142	0.0	0.047058823529411764	0.9058823529411765	0.03529411764705882	0.011764705882352941	0.0	0.0	1.0	0.0	0.125	0.375	0.0	0.5
smote	RF	5000	17	0.39285714285714285	0.0	0.6071428571428571	0.0	0.03529411764705882	0.8470588235294118	0.10588235294117647	0.011764705882352941	0.0	0.0	1.0	0.0	0.125	0.25	0.0	0.625
smote	RF	5000	18	0.6428571428571429	0.0	0.35714285714285715	0.0	0.023529411764705882	0.9058823529411765	0.058823529411764705	0.011764705882352941	0.0	0.0	1.0	0.0	0.0	0.5	0.0	0.5
smote	RF	5000	19	0.42857142857142855	0.0	0.5714285714285714	0.0	0.03529411764705882	0.9294117647058824	0.023529411764705882	0.011764705882352941	0.0	0.0	1.0	0.0	0.0	0.5	0.0	0.5
smote	RF	5000	20	0.5	0.0	0.5	0.0	0.03529411764705882	0.7529411764705882	0.2	0.011764705882352941	0.0	0.0	1.0	0.0	0.125	0.5	0.0	0.375
smote	RF	5000	21	0.6071428571428571	0.0	0.39285714285714285	0.0	0.03529411764705882	0.9058823529411765	0.058823529411764705	0.0	0.0	0.0	1.0	0.0	0.125	0.625	0.0	0.25
smote	RF	5000	22	0.6071428571428571	0.0	0.39285714285714285	0.0	0.023529411764705882	0.8235294117647058	0.1411764705882353	0.011764705882352941	0.0	0.0	1.0	0.0	0.0	0.375	0.0	0.625
smote	RF	5000	23	0.42857142857142855	0.0	0.5714285714285714	0.0	0.023529411764705882	0.8823529411764706	0.08235294117647059	0.011764705882352941	0.0	0.0	1.0	0.0	0.0	0.25	0.0	0.75
smote	RF	5000	24	0.8928571428571429	0.0	0.10714285714285714	0.0	0.03529411764705882	0.8823529411764706	0.07058823529411765	0.011764705882352941	0.058823529411764705	0.0	0.9411764705882353	0.0	0.0	0.375	0.0	0.625
smote	RF	5000	25	0.42857142857142855	0.0	0.5714285714285714	0.0	0.023529411764705882	0.7294117647058823	0.23529411764705882	0.011764705882352941	0.0	0.0	1.0	0.0	0.0	0.5	0.0	0.5
replacement	RF	5000	1	0.4642857142857143	0.0	0.5357142857142857	0.0	0.023529411764705882	0.8941176470588236	0.07058823529411765	0.011764705882352941	0.0	0.0	1.0	0.0	0.0	0.375	0.0	0.625
replacement	RF	5000	2	0.6428571428571429	0.0	0.35714285714285715	0.0	0.03529411764705882	0.8470588235294118	0.10588235294117647	0.011764705882352941	0.0	0.0	1.0	0.0	0.0	0.375	0.0	0.625
replacement	RF	5000	3	0.7857142857142857	0.0	0.14285714285714285	0.07142857142857142	0.08235294117647059	0.5764705882352941	0.32941176470588235	0.011764705882352941	0.0	0.0	1.0	0.0	0.0	0.5	0.0	0.5
replacement	RF	5000	4	0.39285714285714285	0.0	0.5714285714285714	0.03571428571428571	0.011764705882352941	0.8705882352941177	0.10588235294117647	0.011764705882352941	0.0	0.0	1.0	0.0	0.0	0.625	0.0	0.375
replacement	RF	5000	5	0.6428571428571429	0.0	0.35714285714285715	0.0	0.03529411764705882	0.8705882352941177	0.08235294117647059	0.011764705882352941	0.0	0.0	1.0	0.0	0.0	0.25	0.0	0.75
replacement	RF	5000	6	0.5357142857142857	0.03571428571428571	0.39285714285714285	0.03571428571428571	0.03529411764705882	0.8470588235294118	0.10588235294117647	0.011764705882352941	0.0	0.0	1.0	0.0	0.0	0.375	0.0	0.625
replacement	RF	5000	7	0.6071428571428571	0.0	0.39285714285714285	0.0	0.011764705882352941	0.8941176470588236	0.08235294117647059	0.011764705882352941	0.0	0.0	1.0	0.0	0.0	0.5	0.0	0.5
replacement	RF	5000	8	0.8214285714285714	0.0	0.14285714285714285	0.03571428571428571	0.058823529411764705	0.8588235294117647	0.07058823529411765	0.011764705882352941	0.0	0.0	1.0	0.0	0.0	0.5	0.0	0.5
replacement	RF	5000	9	0.6071428571428571	0.03571428571428571	0.35714285714285715	0.0	0.023529411764705882	0.8941176470588236	0.07058823529411765	0.011764705882352941	0.0	0.0	1.0	0.0	0.0	0.375	0.0	0.625
replacement	RF	5000	10	0.6785714285714286	0.0	0.2857142857142857	0.03571428571428571	0.047058823529411764	0.7294117647058823	0.21176470588235294	0.011764705882352941	0.0	0.0	1.0	0.0	0.125	0.5	0.0	0.375
replacement	RF	5000	11	0.75	0.0	0.17857142857142858	0.07142857142857142	0.023529411764705882	0.9058823529411765	0.058823529411764705	0.011764705882352941	0.0	0.0	0.9411764705882353	0.058823529411764705	0.0	0.375	0.0	0.625
replacement	RF	5000	12	0.42857142857142855	0.0	0.5714285714285714	0.0	0.03529411764705882	0.7647058823529411	0.18823529411764706	0.011764705882352941	0.0	0.0	1.0	0.0	0.0	0.25	0.0	0.75
replacement	RF	5000	13	0.2857142857142857	0.0	0.7142857142857143	0.0	0.023529411764705882	0.6470588235294118	0.3176470588235294	0.011764705882352941	0.0	0.0	1.0	0.0	0.0	0.5	0.0	0.5
replacement	RF	5000	14	0.75	0.0	0.25	0.0	0.023529411764705882	0.9411764705882353	0.023529411764705882	0.011764705882352941	0.0	0.0	1.0	0.0	0.0	0.5	0.0	0.5
replacement	RF	5000	15	0.8571428571428571	0.0	0.14285714285714285	0.0	0.0	0.8823529411764706	0.10588235294117647	0.011764705882352941	0.0	0.0	1.0	0.0	0.25	0.625	0.0	0.125
replacement	RF	5000	16	0.8571428571428571	0.0	0.14285714285714285	0.0	0.023529411764705882	0.8823529411764706	0.08235294117647059	0.011764705882352941	0.0	0.0	1.0	0.0	0.0	0.5	0.0	0.5
replacement	RF	5000	17	0.35714285714285715	0.03571428571428571	0.6071428571428571	0.0	0.023529411764705882	0.8941176470588236	0.07058823529411765	0.011764705882352941	0.0	0.0	1.0	0.0	0.125	0.25	0.0	0.625
replacement	RF	5000	18	0.5714285714285714	0.0	0.42857142857142855	0.0	0.023529411764705882	0.8705882352941177	0.09411764705882353	0.011764705882352941	0.0	0.0	1.0	0.0	0.0	0.625	0.0	0.375
replacement	RF	5000	19	0.5357142857142857	0.0	0.4642857142857143	0.0	0.011764705882352941	0.9058823529411765	0.07058823529411765	0.011764705882352941	0.0	0.0	1.0	0.0	0.0	0.375	0.0	0.625
replacement	RF	5000	20	0.5714285714285714	0.0	0.42857142857142855	0.0	0.03529411764705882	0.6588235294117647	0.29411764705882354	0.011764705882352941	0.0	0.0	1.0	0.0	0.0	0.5	0.0	0.5
replacement	RF	5000	21	0.8571428571428571	0.0	0.14285714285714285	0.0	0.023529411764705882	0.8235294117647058	0.1411764705882353	0.011764705882352941	0.0	0.0	1.0	0.0	0.0	0.625	0.0	0.375
replacement	RF	5000	22	0.32142857142857145	0.0	0.6428571428571429	0.03571428571428571	0.03529411764705882	0.7647058823529411	0.18823529411764706	0.011764705882352941	0.0	0.0	1.0	0.0	0.0	0.375	0.0	0.625
replacement	RF	5000	23	0.5357142857142857	0.0	0.4642857142857143	0.0	0.023529411764705882	0.8705882352941177	0.09411764705882353	0.011764705882352941	0.0	0.0	1.0	0.0	0.0	0.375	0.0	0.625
replacement	RF	5000	24	0.8214285714285714	0.0	0.17857142857142858	0.0	0.03529411764705882	0.9176470588235294	0.03529411764705882	0.011764705882352941	0.0	0.0	1.0	0.0	0.125	0.375	0.0	0.5
replacement	RF	5000	25	0.4642857142857143	0.0	0.5357142857142857	0.0	0.047058823529411764	0.7176470588235294	0.2235294117647059	0.011764705882352941	0.0	0.0	1.0	0.0	0.0	0.5	0.0	0.5
unaugmented	RF	5000	1	0.5357142857142857	0.0	0.4642857142857143	0.0	0.023529411764705882	0.5882352941176471	0.3764705882352941	0.011764705882352941	0.0	0.0	1.0	0.0	0.0	0.25	0.0	0.75
unaugmented	RF	5000	2	0.42857142857142855	0.0	0.5714285714285714	0.0	0.03529411764705882	0.6	0.36470588235294116	0.0	0.0	0.0	1.0	0.0	0.125	0.5	0.0	0.375
unaugmented	RF	5000	3	0.17857142857142858	0.0	0.8214285714285714	0.0	0.0	0.4588235294117647	0.5294117647058824	0.011764705882352941	0.0	0.0	1.0	0.0	0.0	0.375	0.0	0.625
unaugmented	RF	5000	4	0.5357142857142857	0.0	0.4642857142857143	0.0	0.011764705882352941	0.49411764705882355	0.49411764705882355	0.0	0.0	0.0	1.0	0.0	0.25	0.375	0.0	0.375
unaugmented	RF	5000	5	0.14285714285714285	0.0	0.8571428571428571	0.0	0.03529411764705882	0.611764705882353	0.35294117647058826	0.0	0.0	0.0	1.0	0.0	0.0	0.125	0.0	0.875
unaugmented	RF	5000	6	0.21428571428571427	0.0	0.7857142857142857	0.0	0.03529411764705882	0.6941176470588235	0.25882352941176473	0.011764705882352941	0.0	0.0	1.0	0.0	0.0	0.375	0.0	0.625
unaugmented	RF	5000	7	0.25	0.0	0.75	0.0	0.0	0.4470588235294118	0.5411764705882353	0.011764705882352941	0.0	0.0	1.0	0.0	0.125	0.375	0.0	0.5
unaugmented	RF	5000	8	0.5357142857142857	0.0	0.4642857142857143	0.0	0.023529411764705882	0.6588235294117647	0.3058823529411765	0.011764705882352941	0.0	0.0	1.0	0.0	0.125	0.625	0.0	0.25
unaugmented	RF	5000	9	0.5714285714285714	0.0	0.42857142857142855	0.0	0.03529411764705882	0.7176470588235294	0.24705882352941178	0.0	0.0	0.0	1.0	0.0	0.0	0.5	0.0	0.5
unaugmented	RF	5000	10	0.35714285714285715	0.0	0.6428571428571429	0.0	0.03529411764705882	0.4235294117647059	0.5411764705882353	0.0	0.0	0.0	1.0	0.0	0.125	0.5	0.0	0.375
unaugmented	RF	5000	11	0.39285714285714285	0.0	0.6071428571428571	0.0	0.011764705882352941	0.6588235294117647	0.3176470588235294	0.011764705882352941	0.0	0.0	1.0	0.0	0.0	0.375	0.0	0.625
unaugmented	RF	5000	12	0.17857142857142858	0.0	0.8214285714285714	0.0	0.023529411764705882	0.5529411764705883	0.4235294117647059	0.0	0.0	0.0	1.0	0.0	0.0	0.5	0.0	0.5
unaugmented	RF	5000	13	0.2857142857142857	0.0	0.7142857142857143	0.0	0.023529411764705882	0.4117647058823529	0.5529411764705883	0.011764705882352941	0.0	0.0	1.0	0.0	0.0	0.375	0.0	0.625
unaugmented	RF	5000	14	0.6785714285714286	0.0	0.32142857142857145	0.0	0.023529411764705882	0.7647058823529411	0.21176470588235294	0.0	0.0	0.0	1.0	0.0	0.125	0.25	0.0	0.625
unaugmented	RF	5000	15	0.5	0.0	0.5	0.0	0.047058823529411764	0.4	0.5529411764705883	0.0	0.0	0.0	1.0	0.0	0.25	0.5	0.0	0.25
unaugmented	RF	5000	16	0.6071428571428571	0.0	0.39285714285714285	0.0	0.023529411764705882	0.6352941176470588	0.3411764705882353	0.0	0.0	0.0	1.0	0.0	0.0	0.375	0.0	0.625
unaugmented	RF	5000	17	0.25	0.0	0.75	0.0	0.058823529411764705	0.611764705882353	0.3176470588235294	0.011764705882352941	0.0	0.0	1.0	0.0	0.0	0.25	0.0	0.75
unaugmented	RF	5000	18	0.5	0.0	0.5	0.0	0.011764705882352941	0.4823529411764706	0.49411764705882355	0.011764705882352941	0.0	0.0	1.0	0.0	0.0	0.25	0.0	0.75
unaugmented	RF	5000	19	0.5	0.0	0.5	0.0	0.023529411764705882	0.5529411764705883	0.4117647058823529	0.011764705882352941	0.0	0.0	1.0	0.0	0.0	0.375	0.0	0.625
unaugmented	RF	5000	20	0.4642857142857143	0.0	0.5357142857142857	0.0	0.03529411764705882	0.4117647058823529	0.5411764705882353	0.011764705882352941	0.0	0.0	1.0	0.0	0.0	0.375	0.0	0.625
unaugmented	RF	5000	21	0.2857142857142857	0.0	0.7142857142857143	0.0	0.023529411764705882	0.4823529411764706	0.4823529411764706	0.011764705882352941	0.0	0.0	1.0	0.0	0.0	0.5	0.0	0.5
unaugmented	RF	5000	22	0.35714285714285715	0.0	0.6428571428571429	0.0	0.03529411764705882	0.5176470588235295	0.4470588235294118	0.0	0.0	0.0	1.0	0.0	0.125	0.375	0.0	0.5
unaugmented	RF	5000	23	0.6071428571428571	0.0	0.39285714285714285	0.0	0.03529411764705882	0.6470588235294118	0.3176470588235294	0.0	0.0	0.0	1.0	0.0	0.125	0.5	0.0	0.375
unaugmented	RF	5000	24	0.4642857142857143	0.0	0.5357142857142857	0.0	0.03529411764705882	0.7411764705882353	0.2235294117647059	0.0	0.0	0.0	1.0	0.0	0.0	0.5	0.0	0.5
unaugmented	RF	5000	25	0.5	0.0	0.5	0.0	0.023529411764705882	0.5058823529411764	0.4588235294117647	0.011764705882352941	0.0	0.0	1.0	0.0	0.125	0.625	0.0	0.25
poisson	EBM	max	1	0.42857142857142855	0.0	0.42857142857142855	0.14285714285714285	0.0	0.8823529411764706	0.10588235294117647	0.011764705882352941	0.0	0.0	1.0	0.0	0.0	0.25	0.0	0.75
poisson	EBM	max	2	0.75	0.0	0.25	0.0	0.023529411764705882	0.9058823529411765	0.07058823529411765	0.0	0.0	0.0	1.0	0.0	0.125	0.5	0.0	0.375
poisson	EBM	max	3	0.2857142857142857	0.0	0.6428571428571429	0.07142857142857142	0.0	0.8352941176470589	0.1411764705882353	0.023529411764705882	0.0	0.0	1.0	0.0	0.0	0.5	0.0	0.5
poisson	EBM	max	4	0.25	0.0	0.7142857142857143	0.03571428571428571	0.011764705882352941	0.8235294117647058	0.15294117647058825	0.011764705882352941	0.0	0.0	1.0	0.0	0.0	0.375	0.0	0.625
poisson	EBM	max	5	0.5714285714285714	0.03571428571428571	0.25	0.14285714285714285	0.011764705882352941	0.9529411764705882	0.023529411764705882	0.011764705882352941	0.0	0.0	1.0	0.0	0.0	0.125	0.0	0.875
poisson	EBM	max	6	0.75	0.0	0.21428571428571427	0.03571428571428571	0.03529411764705882	0.8470588235294118	0.11764705882352941	0.0	0.0	0.0	1.0	0.0	0.0	0.25	0.0	0.75
poisson	EBM	max	7	0.25	0.03571428571428571	0.5714285714285714	0.14285714285714285	0.0	0.8941176470588236	0.08235294117647059	0.023529411764705882	0.0	0.0	1.0	0.0	0.0	0.375	0.0	0.625
poisson	EBM	max	8	0.5	0.03571428571428571	0.4642857142857143	0.0	0.011764705882352941	0.9294117647058824	0.058823529411764705	0.0	0.0	0.0	1.0	0.0	0.0	0.5	0.0	0.5
poisson	EBM	max	9	0.6785714285714286	0.14285714285714285	0.14285714285714285	0.03571428571428571	0.011764705882352941	0.9647058823529412	0.023529411764705882	0.0	0.0	0.0	1.0	0.0	0.0	0.625	0.0	0.375
poisson	EBM	max	10	0.7857142857142857	0.0	0.21428571428571427	0.0	0.03529411764705882	0.8352941176470589	0.12941176470588237	0.0	0.0	0.0	1.0	0.0	0.0	0.375	0.0	0.625
poisson	EBM	max	11	0.39285714285714285	0.0	0.5357142857142857	0.07142857142857142	0.0	0.9411764705882353	0.047058823529411764	0.011764705882352941	0.0	0.0	1.0	0.0	0.0	0.5	0.0	0.5
poisson	EBM	max	12	0.6428571428571429	0.0	0.2857142857142857	0.07142857142857142	0.011764705882352941	0.8941176470588236	0.07058823529411765	0.023529411764705882	0.0	0.0	1.0	0.0	0.0	0.25	0.0	0.75
poisson	EBM	max	13	0.6071428571428571	0.0	0.32142857142857145	0.07142857142857142	0.03529411764705882	0.7764705882352941	0.17647058823529413	0.011764705882352941	0.0	0.0	1.0	0.0	0.0	0.25	0.0	0.75
poisson	EBM	max	14	0.75	0.0	0.21428571428571427	0.03571428571428571	0.0	0.9529411764705882	0.03529411764705882	0.011764705882352941	0.0	0.0	1.0	0.0	0.0	0.625	0.0	0.375
poisson	EBM	max	15	0.75	0.0	0.21428571428571427	0.03571428571428571	0.011764705882352941	0.9294117647058824	0.058823529411764705	0.0	0.0	0.0	1.0	0.0	0.0	0.375	0.0	0.625
poisson	EBM	max	16	0.39285714285714285	0.03571428571428571	0.32142857142857145	0.25	0.0	0.9411764705882353	0.047058823529411764	0.011764705882352941	0.0	0.0	1.0	0.0	0.0	0.5	0.0	0.5
poisson	EBM	max	17	0.42857142857142855	0.10714285714285714	0.42857142857142855	0.03571428571428571	0.0	0.9529411764705882	0.047058823529411764	0.0	0.0	0.0	1.0	0.0	0.0	0.625	0.0	0.375
poisson	EBM	max	18	0.4642857142857143	0.0	0.42857142857142855	0.10714285714285714	0.011764705882352941	0.8235294117647058	0.1411764705882353	0.023529411764705882	0.0	0.0	1.0	0.0	0.0	0.25	0.0	0.75
poisson	EBM	max	19	0.4642857142857143	0.03571428571428571	0.4642857142857143	0.03571428571428571	0.023529411764705882	0.9411764705882353	0.03529411764705882	0.0	0.0	0.0	1.0	0.0	0.0	0.5	0.0	0.5
poisson	EBM	max	20	0.75	0.0	0.21428571428571427	0.03571428571428571	0.03529411764705882	0.8470588235294118	0.10588235294117647	0.011764705882352941	0.0	0.0	1.0	0.0	0.0	0.5	0.0	0.5
poisson	EBM	max	21	0.6071428571428571	0.03571428571428571	0.35714285714285715	0.0	0.0	0.8941176470588236	0.10588235294117647	0.0	0.0	0.0	1.0	0.0	0.0	0.5	0.0	0.5
poisson	EBM	max	22	0.5714285714285714	0.0	0.39285714285714285	0.03571428571428571	0.0	0.9411764705882353	0.047058823529411764	0.011764705882352941	0.0	0.0	1.0	0.0	0.0	0.375	0.0	0.625
poisson	EBM	max	23	0.25	0.0	0.6428571428571429	0.10714285714285714	0.0	0.9411764705882353	0.047058823529411764	0.011764705882352941	0.0	0.0	1.0	0.0	0.0	0.5	0.0	0.5
poisson	EBM	max	24	0.5357142857142857	0.07142857142857142	0.32142857142857145	0.07142857142857142	0.023529411764705882	0.9529411764705882	0.023529411764705882	0.0	0.0	0.0	1.0	0.0	0.0	0.375	0.0	0.625
poisson	EBM	max	25	0.6428571428571429	0.0	0.32142857142857145	0.03571428571428571	0.03529411764705882	0.8705882352941177	0.09411764705882353	0.0	0.0	0.0	1.0	0.0	0.0	0.375	0.0	0.625
gamma_poisson	EBM	max	1	0.75	0.0	0.25	0.0	0.047058823529411764	0.4823529411764706	0.47058823529411764	0.0	0.0	0.0	1.0	0.0	0.125	0.25	0.0	0.625
gamma_poisson	EBM	max	2	0.6071428571428571	0.0	0.39285714285714285	0.0	0.03529411764705882	0.3176470588235294	0.6352941176470588	0.011764705882352941	0.0	0.0	1.0	0.0	0.125	0.125	0.0	0.75
gamma_poisson	EBM	max	3	0.6071428571428571	0.0	0.35714285714285715	0.03571428571428571	0.047058823529411764	0.49411764705882355	0.4588235294117647	0.0	0.0	0.0	1.0	0.0	0.125	0.25	0.0	0.625
gamma_poisson	EBM	max	4	0.6785714285714286	0.0	0.32142857142857145	0.0	0.03529411764705882	0.4823529411764706	0.4823529411764706	0.0	0.0	0.0	1.0	0.0	0.125	0.5	0.0	0.375
gamma_poisson	EBM	max	5	0.5714285714285714	0.0	0.42857142857142855	0.0	0.023529411764705882	0.3176470588235294	0.6588235294117647	0.0	0.0	0.0	1.0	0.0	0.125	0.0	0.0	0.875
gamma_poisson	EBM	max	6	0.6071428571428571	0.0	0.39285714285714285	0.0	0.03529411764705882	0.4823529411764706	0.4823529411764706	0.0	0.0	0.0	1.0	0.0	0.125	0.125	0.0	0.75
gamma_poisson	EBM	max	7	0.2857142857142857	0.0	0.7142857142857143	0.0	0.023529411764705882	0.38823529411764707	0.5764705882352941	0.011764705882352941	0.0	0.0	1.0	0.0	0.0	0.25	0.0	0.75
gamma_poisson	EBM	max	8	0.6428571428571429	0.0	0.35714285714285715	0.0	0.047058823529411764	0.5294117647058824	0.4235294117647059	0.0	0.0	0.0	1.0	0.0	0.0	0.375	0.0	0.625
gamma_poisson	EBM	max	9	0.6071428571428571	0.0	0.35714285714285715	0.03571428571428571	0.047058823529411764	0.5176470588235295	0.4235294117647059	0.011764705882352941	0.0	0.0	1.0	0.0	0.0	0.125	0.0	0.875
gamma_poisson	EBM	max	10	0.6428571428571429	0.0	0.35714285714285715	0.0	0.047058823529411764	0.3764705882352941	0.5647058823529412	0.011764705882352941	0.0	0.0	1.0	0.0	0.0	0.0	0.0	1.0
gamma_poisson	EBM	max	11	0.75	0.0	0.21428571428571427	0.03571428571428571	0.047058823529411764	0.5058823529411764	0.4470588235294118	0.0	0.0	0.0	1.0	0.0	0.0	0.125	0.0	0.875
gamma_poisson	EBM	max	12	0.42857142857142855	0.0	0.5714285714285714	0.0	0.023529411764705882	0.27058823529411763	0.7058823529411765	0.0	0.0	0.0	1.0	0.0	0.125	0.0	0.125	0.75
gamma_poisson	EBM	max	13	0.6071428571428571	0.0	0.39285714285714285	0.0	0.047058823529411764	0.43529411764705883	0.5176470588235295	0.0	0.0	0.0	1.0	0.0	0.0	0.25	0.0	0.75
gamma_poisson	EBM	max	14	0.5714285714285714	0.0	0.42857142857142855	0.0	0.03529411764705882	0.5411764705882353	0.4235294117647059	0.0	0.0	0.0	1.0	0.0	0.0	0.125	0.0	0.875
gamma_poisson	EBM	max	15	0.6428571428571429	0.0	0.35714285714285715	0.0	0.03529411764705882	0.5058823529411764	0.4588235294117647	0.0	0.0	0.0	1.0	0.0	0.125	0.25	0.0	0.625
gamma_poisson	EBM	max	16	0.5714285714285714	0.0	0.39285714285714285	0.03571428571428571	0.03529411764705882	0.4117647058823529	0.5294117647058824	0.023529411764705882	0.0	0.0	1.0	0.0	0.0	0.0	0.0	1.0
gamma_poisson	EBM	max	17	0.39285714285714285	0.0	0.6071428571428571	0.0	0.03529411764705882	0.23529411764705882	0.7176470588235294	0.011764705882352941	0.0	0.0	1.0	0.0	0.0	0.375	0.0	0.625
gamma_poisson	EBM	max	18	0.7857142857142857	0.0	0.21428571428571427	0.0	0.047058823529411764	0.4823529411764706	0.47058823529411764	0.0	0.0	0.0	1.0	0.0	0.0	0.125	0.0	0.875
gamma_poisson	EBM	max	19	0.6428571428571429	0.0	0.32142857142857145	0.03571428571428571	0.023529411764705882	0.49411764705882355	0.47058823529411764	0.011764705882352941	0.0	0.0	1.0	0.0	0.125	0.0	0.0	0.875
gamma_poisson	EBM	max	20	0.75	0.0	0.25	0.0	0.03529411764705882	0.3764705882352941	0.5647058823529412	0.023529411764705882	0.0	0.0	1.0	0.0	0.125	0.125	0.0	0.75
gamma_poisson	EBM	max	21	0.6428571428571429	0.0	0.35714285714285715	0.0	0.023529411764705882	0.4	0.5764705882352941	0.0	0.0	0.0	1.0	0.0	0.25	0.375	0.0	0.375
gamma_poisson	EBM	max	22	0.7142857142857143	0.0	0.25	0.03571428571428571	0.047058823529411764	0.47058823529411764	0.4823529411764706	0.0	0.0	0.0	1.0	0.0	0.0	0.0	0.0	1.0
gamma_poisson	EBM	max	23	0.6785714285714286	0.0	0.2857142857142857	0.03571428571428571	0.047058823529411764	0.5058823529411764	0.4470588235294118	0.0	0.0	0.0	1.0	0.0	0.0	0.25	0.0	0.75
gamma_poisson	EBM	max	24	0.6428571428571429	0.0	0.35714285714285715	0.0	0.047058823529411764	0.6	0.35294117647058826	0.0	0.0	0.0	1.0	0.0	0.0	0.375	0.0	0.625
gamma_poisson	EBM	max	25	0.6428571428571429	0.0	0.35714285714285715	0.0	0.023529411764705882	0.4470588235294118	0.5294117647058824	0.0	0.0	0.0	1.0	0.0	0.0	0.25	0.0	0.75
local_crossover	EBM	max	1	0.7142857142857143	0.0	0.25	0.03571428571428571	0.023529411764705882	0.4117647058823529	0.5411764705882353	0.023529411764705882	0.0	0.0	1.0	0.0	0.0	0.0	0.0	1.0
local_crossover	EBM	max	2	0.7142857142857143	0.0	0.25	0.03571428571428571	0.03529411764705882	0.6	0.36470588235294116	0.0	0.0	0.0	1.0	0.0	0.0	0.0	0.0	1.0
local_crossover	EBM	max	3	0.4642857142857143	0.0	0.10714285714285714	0.42857142857142855	0.03529411764705882	0.5058823529411764	0.24705882352941178	0.21176470588235294	0.0	0.0	1.0	0.0	0.0	0.0	0.0	1.0
local_crossover	EBM	max	4	0.42857142857142855	0.0	0.5714285714285714	0.0	0.03529411764705882	0.6705882352941176	0.29411764705882354	0.0	0.0	0.0	1.0	0.0	0.0	0.0	0.0	1.0
local_crossover	EBM	max	5	0.5714285714285714	0.0	0.39285714285714285	0.03571428571428571	0.03529411764705882	0.43529411764705883	0.49411764705882355	0.03529411764705882	0.0	0.0	1.0	0.0	0.0	0.0	0.0	1.0
local_crossover	EBM	max	6	0.8928571428571429	0.0	0.10714285714285714	0.0	0.03529411764705882	0.6823529411764706	0.25882352941176473	0.023529411764705882	0.0	0.0	1.0	0.0	0.0	0.0	0.0	1.0
local_crossover	EBM	max	7	0.35714285714285715	0.0	0.5714285714285714	0.07142857142857142	0.011764705882352941	0.5058823529411764	0.4588235294117647	0.023529411764705882	0.0	0.0	1.0	0.0	0.0	0.0	0.0	1.0
local_crossover	EBM	max	8	0.6071428571428571	0.0	0.35714285714285715	0.03571428571428571	0.03529411764705882	0.4588235294117647	0.49411764705882355	0.011764705882352941	0.0	0.0	1.0	0.0	0.0	0.0	0.0	1.0
local_crossover	EBM	max	9	0.7857142857142857	0.0	0.21428571428571427	0.0	0.058823529411764705	0.6823529411764706	0.23529411764705882	0.023529411764705882	0.0	0.0	1.0	0.0	0.125	0.25	0.0	0.625
local_crossover	EBM	max	10	0.8928571428571429	0.0	0.10714285714285714	0.0	0.058823529411764705	0.6941176470588235	0.23529411764705882	0.011764705882352941	0.0	0.0	1.0	0.0	0.125	0.25	0.0	0.625
local_crossover	EBM	max	11	0.8928571428571429	0.0	0.07142857142857142	0.03571428571428571	0.047058823529411764	0.8	0.09411764705882353	0.058823529411764705	0.0	0.0	1.0	0.0	0.0	0.25	0.0	0.75
local_crossover	EBM	max	12	0.7142857142857143	0.0	0.25	0.03571428571428571	0.047058823529411764	0.611764705882353	0.3176470588235294	0.023529411764705882	0.0	0.0	1.0	0.0	0.0	0.0	0.0	1.0
local_crossover	EBM	max	13	0.75	0.0	0.21428571428571427	0.03571428571428571	0.03529411764705882	0.3764705882352941	0.5529411764705883	0.03529411764705882	0.0	0.0	1.0	0.0	0.0	0.0	0.0	1.0
local_crossover	EBM	max	14	0.9642857142857143	0.0	0.0	0.03571428571428571	0.07058823529411765	0.6941176470588235	0.21176470588235294	0.023529411764705882	0.0	0.0	1.0	0.0	0.125	0.0	0.0	0.875
local_crossover	EBM	max	15	0.7857142857142857	0.0	0.21428571428571427	0.0	0.047058823529411764	0.6352941176470588	0.3176470588235294	0.0	0.0	0.0	1.0	0.0	0.0	0.0	0.0	1.0
local_crossover	EBM	max	16	0.8928571428571429	0.0	0.10714285714285714	0.0	0.047058823529411764	0.5647058823529412	0.3764705882352941	0.011764705882352941	0.0	0.0	1.0	0.0	0.125	0.0	0.0	0.875
local_crossover	EBM	max	17	0.5714285714285714	0.0	0.39285714285714285	0.03571428571428571	0.023529411764705882	0.5647058823529412	0.4117647058823529	0.0	0.0	0.0	1.0	0.0	0.0	0.0	0.0	1.0
local_crossover	EBM	max	18	0.8214285714285714	0.0	0.17857142857142858	0.0	0.03529411764705882	0.5529411764705883	0.4117647058823529	0.0	0.0	0.0	1.0	0.0	0.125	0.125	0.0	0.75
local_crossover	EBM	max	19	0.6785714285714286	0.0	0.2857142857142857	0.03571428571428571	0.047058823529411764	0.6470588235294118	0.3058823529411765	0.0	0.0	0.0	1.0	0.0	0.0	0.0	0.0	1.0
local_crossover	EBM	max	20	0.42857142857142855	0.0	0.5714285714285714	0.0	0.03529411764705882	0.5058823529411764	0.4470588235294118	0.011764705882352941	0.0	0.0	1.0	0.0	0.125	0.125	0.0	0.75
local_crossover	EBM	max	21	0.6785714285714286	0.0	0.2857142857142857	0.03571428571428571	0.023529411764705882	0.43529411764705883	0.5411764705882353	0.0	0.0	0.0	1.0	0.0	0.25	0.25	0.0	0.5
local_crossover	EBM	max	22	0.5	0.0	0.4642857142857143	0.03571428571428571	0.03529411764705882	0.4588235294117647	0.4823529411764706	0.023529411764705882	0.0	0.0	1.0	0.0	0.0	0.0	0.0	1.0
local_crossover	EBM	max	23	0.5	0.0	0.10714285714285714	0.39285714285714285	0.03529411764705882	0.3764705882352941	0.3411764705882353	0.24705882352941178	0.0	0.0	1.0	0.0	0.0	0.125	0.0	0.875
local_crossover	EBM	max	24	0.39285714285714285	0.0	0.6071428571428571	0.0	0.03529411764705882	0.5882352941176471	0.3764705882352941	0.0	0.0	0.0	1.0	0.0	0.0	0.125	0.0	0.875
local_crossover	EBM	max	25	0.7142857142857143	0.0	0.2857142857142857	0.0	0.03529411764705882	0.4117647058823529	0.5529411764705883	0.0	0.0	0.0	1.0	0.0	0.0	0.0	0.0	1.0
global_crossover	EBM	max	1	0.5	0.0	0.4642857142857143	0.03571428571428571	0.047058823529411764	0.7058823529411765	0.24705882352941178	0.0	0.0	0.0	1.0	0.0	0.0	0.25	0.0	0.75
global_crossover	EBM	max	2	0.6428571428571429	0.0	0.35714285714285715	0.0	0.058823529411764705	0.4823529411764706	0.4588235294117647	0.0	0.0	0.0	1.0	0.0	0.0	0.125	0.0	0.875
global_crossover	EBM	max	3	0.39285714285714285	0.0	0.39285714285714285	0.21428571428571427	0.011764705882352941	0.5176470588235295	0.27058823529411763	0.2	0.0	0.0	1.0	0.0	0.0	0.0	0.0	1.0
global_crossover	EBM	max	4	0.4642857142857143	0.0	0.5357142857142857	0.0	0.058823529411764705	0.7058823529411765	0.23529411764705882	0.0	0.0	0.0	1.0	0.0	0.125	0.0	0.0	0.875
global_crossover	EBM	max	5	0.75	0.0	0.25	0.0	0.058823529411764705	0.5176470588235295	0.4	0.023529411764705882	0.0	0.0	1.0	0.0	0.0	0.0	0.0	1.0
global_crossover	EBM	max	6	0.5	0.0	0.4642857142857143	0.03571428571428571	0.058823529411764705	0.5411764705882353	0.4	0.0	0.0	0.0	1.0	0.0	0.0	0.125	0.0	0.875
global_crossover	EBM	max	7	0.7142857142857143	0.0	0.2857142857142857	0.0	0.047058823529411764	0.5882352941176471	0.36470588235294116	0.0	0.0	0.0	1.0	0.0	0.25	0.375	0.0	0.375
global_crossover	EBM	max	8	0.7857142857142857	0.0	0.21428571428571427	0.0	0.08235294117647059	0.6823529411764706	0.23529411764705882	0.0	0.0	0.0	1.0	0.0	0.125	0.25	0.0	0.625
global_crossover	EBM	max	9	0.35714285714285715	0.0	0.6071428571428571	0.03571428571428571	0.03529411764705882	0.4117647058823529	0.5529411764705883	0.0	0.0	0.0	1.0	0.0	0.25	0.25	0.0	0.5
global_crossover	EBM	max	10	0.7142857142857143	0.0	0.25	0.03571428571428571	0.07058823529411765	0.5058823529411764	0.3764705882352941	0.047058823529411764	0.0	0.0	1.0	0.0	0.125	0.0	0.0	0.875
global_crossover	EBM	max	11	0.25	0.0	0.7142857142857143	0.03571428571428571	0.03529411764705882	0.43529411764705883	0.5176470588235295	0.011764705882352941	0.0	0.0	1.0	0.0	0.0	0.25	0.0	0.75
global_crossover	EBM	max	12	0.8928571428571429	0.0	0.10714285714285714	0.0	0.09411764705882353	0.5647058823529412	0.3411764705882353	0.0	0.0	0.0	1.0	0.0	0.25	0.25	0.0	0.5
global_crossover	EBM	max	13	0.5357142857142857	0.0	0.4642857142857143	0.0	0.047058823529411764	0.43529411764705883	0.5058823529411764	0.011764705882352941	0.0	0.0	1.0	0.0	0.0	0.0	0.0	1.0
global_crossover	EBM	max	14	0.8571428571428571	0.0	0.14285714285714285	0.0	0.08235294117647059	0.6	0.3058823529411765	0.011764705882352941	0.0	0.0	1.0	0.0	0.125	0.375	0.0	0.5
global_crossover	EBM	max	15	0.6428571428571429	0.0	0.35714285714285715	0.0	0.047058823529411764	0.36470588235294116	0.5882352941176471	0.0	0.0	0.0	1.0	0.0	0.125	0.25	0.0	0.625
global_crossover	EBM	max	16	0.4642857142857143	0.0	0.5357142857142857	0.0	0.03529411764705882	0.5058823529411764	0.4588235294117647	0.0	0.0	0.0	1.0	0.0	0.0	0.25	0.0	0.75
global_crossover	EBM	max	17	0.5357142857142857	0.0	0.42857142857142855	0.03571428571428571	0.03529411764705882	0.47058823529411764	0.4470588235294118	0.047058823529411764	0.0	0.0	1.0	0.0	0.0	0.0	0.0	1.0
global_crossover	EBM	max	18	0.21428571428571427	0.0	0.7857142857142857	0.0	0.03529411764705882	0.4235294117647059	0.5294117647058824	0.011764705882352941	0.0	0.0	1.0	0.0	0.0	0.25	0.0	0.75
global_crossover	EBM	max	19	0.5	0.0	0.10714285714285714	0.39285714285714285	0.011764705882352941	0.47058823529411764	0.058823529411764705	0.4588235294117647	0.0	0.0	1.0	0.0	0.0	0.125	0.0	0.875
global_crossover	EBM	max	20	0.4642857142857143	0.0	0.5357142857142857	0.0	0.03529411764705882	0.5764705882352941	0.38823529411764707	0.0	0.0	0.0	1.0	0.0	0.125	0.375	0.0	0.5
global_crossover	EBM	max	21	0.32142857142857145	0.0	0.6785714285714286	0.0	0.03529411764705882	0.47058823529411764	0.49411764705882355	0.0	0.0	0.0	1.0	0.0	0.0	0.25	0.0	0.75
global_crossover	EBM	max	22	0.25	0.0	0.75	0.0	0.047058823529411764	0.5529411764705883	0.3764705882352941	0.023529411764705882	0.0	0.0	1.0	0.0	0.0	0.0	0.0	1.0
global_crossover	EBM	max	23	0.7142857142857143	0.0	0.21428571428571427	0.07142857142857142	0.10588235294117647	0.5764705882352941	0.24705882352941178	0.07058823529411765	0.0	0.0	1.0	0.0	0.0	0.125	0.0	0.875
global_crossover	EBM	max	24	0.7142857142857143	0.0	0.25	0.03571428571428571	0.047058823529411764	0.6235294117647059	0.32941176470588235	0.0	0.0	0.0	1.0	0.0	0.125	0.25	0.0	0.625
global_crossover	EBM	max	25	0.5	0.0	0.5	0.0	0.058823529411764705	0.49411764705882355	0.4470588235294118	0.0	0.0	0.0	1.0	0.0	0.125	0.125	0.0	0.75
smote	EBM	max	1	0.6785714285714286	0.07142857142857142	0.17857142857142858	0.07142857142857142	0.0	0.9411764705882353	0.047058823529411764	0.011764705882352941	0.0	0.0	1.0	0.0	0.0	0.375	0.0	0.625
smote	EBM	max	2	0.5357142857142857	0.0	0.4642857142857143	0.0	0.023529411764705882	0.7411764705882353	0.2235294117647059	0.011764705882352941	0.0	0.0	1.0	0.0	0.0	0.25	0.0	0.75
smote	EBM	max	3	0.6428571428571429	0.07142857142857142	0.25	0.03571428571428571	0.0	0.8823529411764706	0.09411764705882353	0.023529411764705882	0.0	0.0	1.0	0.0	0.0	0.375	0.0	0.625
smote	EBM	max	4	0.42857142857142855	0.07142857142857142	0.4642857142857143	0.03571428571428571	0.023529411764705882	0.9176470588235294	0.058823529411764705	0.0	0.0	0.0	1.0	0.0	0.0	0.625	0.0	0.375
smote	EBM	max	5	0.6071428571428571	0.03571428571428571	0.25	0.10714285714285714	0.011764705882352941	0.9294117647058824	0.047058823529411764	0.011764705882352941	0.0	0.0	1.0	0.0	0.0	0.125	0.0	0.875
smote	EBM	max	6	0.75	0.0	0.21428571428571427	0.03571428571428571	0.03529411764705882	0.8823529411764706	0.08235294117647059	0.0	0.0	0.0	1.0	0.0	0.0	0.5	0.0	0.5
smote	EBM	max	7	0.32142857142857145	0.07142857142857142	0.39285714285714285	0.21428571428571427	0.0	0.8941176470588236	0.08235294117647059	0.023529411764705882	0.0	0.0	1.0	0.0	0.0	0.375	0.0	0.625
smote	EBM	max	8	0.8928571428571429	0.0	0.10714285714285714	0.0	0.03529411764705882	0.9058823529411765	0.058823529411764705	0.0	0.0	0.0	1.0	0.0	0.125	0.5	0.0	0.375
smote	EBM	max	9	0.7857142857142857	0.0	0.17857142857142858	0.03571428571428571	0.03529411764705882	0.8941176470588236	0.07058823529411765	0.0	0.0	0.0	1.0	0.0	0.125	0.5	0.0	0.375
smote	EBM	max	10	0.7857142857142857	0.0	0.17857142857142858	0.03571428571428571	0.047058823529411764	0.8588235294117647	0.09411764705882353	0.0	0.0	0.0	1.0	0.0	0.0	0.375	0.0	0.625
smote	EBM	max	11	0.6428571428571429	0.03571428571428571	0.2857142857142857	0.03571428571428571	0.011764705882352941	0.9176470588235294	0.07058823529411765	0.0	0.0	0.0	1.0	0.0	0.0	0.5	0.0	0.5
smote	EBM	max	12	0.75	0.0	0.10714285714285714	0.14285714285714285	0.023529411764705882	0.8588235294117647	0.09411764705882353	0.023529411764705882	0.0	0.0	1.0	0.0	0.0	0.375	0.0	0.625
smote	EBM	max	13	0.8214285714285714	0.0	0.14285714285714285	0.03571428571428571	0.03529411764705882	0.8352941176470589	0.11764705882352941	0.011764705882352941	0.0	0.0	1.0	0.0	0.0	0.25	0.0	0.75
smote	EBM	max	14	0.6428571428571429	0.0	0.2857142857142857	0.07142857142857142	0.03529411764705882	0.8705882352941177	0.09411764705882353	0.0	0.0	0.0	1.0	0.0	0.0	0.5	0.0	0.5
smote	EBM	max	15	0.8571428571428571	0.0	0.14285714285714285	0.0	0.03529411764705882	0.8941176470588236	0.07058823529411765	0.0	0.0	0.0	1.0	0.0	0.125	0.625	0.0	0.25
smote	EBM	max	16	0.6428571428571429	0.03571428571428571	0.10714285714285714	0.21428571428571427	0.023529411764705882	0.8941176470588236	0.07058823529411765	0.011764705882352941	0.0	0.0	1.0	0.0	0.0	0.5	0.0	0.5
smote	EBM	max	17	0.2857142857142857	0.14285714285714285	0.5357142857142857	0.03571428571428571	0.011764705882352941	0.9176470588235294	0.07058823529411765	0.0	0.0	0.0	1.0	0.0	0.0	0.625	0.0	0.375
smote	EBM	max	18	0.6071428571428571	0.0	0.35714285714285715	0.03571428571428571	0.03529411764705882	0.8823529411764706	0.08235294117647059	0.0	0.0	0.0	1.0	0.0	0.0	0.375	0.0	0.625
smote	EBM	max	19	0.7857142857142857	0.03571428571428571	0.10714285714285714	0.07142857142857142	0.047058823529411764	0.9176470588235294	0.03529411764705882	0.0	0.0	0.0	1.0	0.0	0.0	0.375	0.0	0.625
smote	EBM	max	20	0.7142857142857143	0.0	0.2857142857142857	0.0	0.047058823529411764	0.7647058823529411	0.17647058823529413	0.011764705882352941	0.0	0.0	1.0	0.0	0.0	0.5	0.0	0.5
smote	EBM	max	21	0.8214285714285714	0.10714285714285714	0.03571428571428571	0.03571428571428571	0.023529411764705882	0.9176470588235294	0.058823529411764705	0.0	0.0	0.0	1.0	0.0	0.125	0.625	0.0	0.25
smote	EBM	max	22	0.7142857142857143	0.0	0.2857142857142857	0.0	0.03529411764705882	0.8941176470588236	0.07058823529411765	0.0	0.0	0.0	1.0	0.0	0.0	0.25	0.0	0.75
smote	EBM	max	23	0.6785714285714286	0.0	0.2857142857142857	0.03571428571428571	0.023529411764705882	0.8941176470588236	0.08235294117647059	0.0	0.0	0.0	1.0	0.0	0.0	0.5	0.0	0.5
smote	EBM	max	24	0.6428571428571429	0.10714285714285714	0.21428571428571427	0.03571428571428571	0.023529411764705882	0.9529411764705882	0.023529411764705882	0.0	0.0	0.0	1.0	0.0	0.0	0.375	0.0	0.625
smote	EBM	max	25	0.75	0.0	0.25	0.0	0.03529411764705882	0.8941176470588236	0.07058823529411765	0.0	0.0	0.0	1.0	0.0	0.0	0.375	0.0	0.625
replacement	EBM	max	1	0.4642857142857143	0.0	0.5	0.03571428571428571	0.023529411764705882	0.8235294117647058	0.1411764705882353	0.011764705882352941	0.0	0.0	1.0	0.0	0.0	0.25	0.0	0.75
replacement	EBM	max	2	0.7857142857142857	0.0	0.21428571428571427	0.0	0.047058823529411764	0.7764705882352941	0.17647058823529413	0.0	0.0	0.0	1.0	0.0	0.25	0.375	0.0	0.375
replacement	EBM	max	3	0.4642857142857143	0.0	0.2857142857142857	0.25	0.03529411764705882	0.7529411764705882	0.17647058823529413	0.03529411764705882	0.0	0.0	1.0	0.0	0.0	0.5	0.0	0.5
replacement	EBM	max	4	0.32142857142857145	0.0	0.6071428571428571	0.07142857142857142	0.011764705882352941	0.8705882352941177	0.10588235294117647	0.011764705882352941	0.0	0.0	1.0	0.0	0.0	0.375	0.0	0.625
replacement	EBM	max	5	0.8571428571428571	0.0	0.14285714285714285	0.0	0.03529411764705882	0.8352941176470589	0.12941176470588237	0.0	0.0	0.0	1.0	0.0	0.0	0.375	0.0	0.625
replacement	EBM	max	6	0.75	0.0	0.25	0.0	0.047058823529411764	0.8235294117647058	0.12941176470588237	0.0	0.0	0.0	1.0	0.0	0.0	0.25	0.0	0.75
replacement	EBM	max	7	0.32142857142857145	0.0	0.6071428571428571	0.07142857142857142	0.011764705882352941	0.8117647058823529	0.15294117647058825	0.023529411764705882	0.0	0.0	1.0	0.0	0.0	0.5	0.0	0.5
replacement	EBM	max	8	0.6785714285714286	0.0	0.2857142857142857	0.03571428571428571	0.03529411764705882	0.8705882352941177	0.09411764705882353	0.0	0.0	0.0	1.0	0.0	0.0	0.5	0.0	0.5
replacement	EBM	max	9	0.7857142857142857	0.0	0.21428571428571427	0.0	0.03529411764705882	0.8470588235294118	0.11764705882352941	0.0	0.0	0.0	1.0	0.0	0.125	0.375	0.0	0.5
replacement	EBM	max	10	0.75	0.0	0.21428571428571427	0.03571428571428571	0.047058823529411764	0.7647058823529411	0.17647058823529413	0.011764705882352941	0.0	0.0	1.0	0.0	0.0	0.0	0.0	1.0
replacement	EBM	max	11	0.42857142857142855	0.0	0.5357142857142857	0.03571428571428571	0.023529411764705882	0.8588235294117647	0.11764705882352941	0.0	0.0	0.0	1.0	0.0	0.0	0.375	0.0	0.625
replacement	EBM	max	12	0.6071428571428571	0.0	0.35714285714285715	0.03571428571428571	0.03529411764705882	0.8	0.15294117647058825	0.011764705882352941	0.0	0.0	1.0	0.0	0.0	0.25	0.0	0.75
replacement	EBM	max	13	0.6071428571428571	0.0	0.35714285714285715	0.03571428571428571	0.047058823529411764	0.7294117647058823	0.21176470588235294	0.011764705882352941	0.0	0.0	1.0	0.0	0.0	0.25	0.0	0.75
replacement	EBM	max	14	0.6785714285714286	0.0	0.25	0.07142857142857142	0.03529411764705882	0.9058823529411765	0.058823529411764705	0.0	0.0	0.0	1.0	0.0	0.0	0.375	0.0	0.625
replacement	EBM	max	15	0.8571428571428571	0.0	0.14285714285714285	0.0	0.03529411764705882	0.8705882352941177	0.09411764705882353	0.0	0.0	0.0	1.0	0.0	0.125	0.375	0.0	0.5
replacement	EBM	max	16	0.7142857142857143	0.0	0.21428571428571427	0.07142857142857142	0.03529411764705882	0.8588235294117647	0.09411764705882353	0.011764705882352941	0.0	0.0	1.0	0.0	0.0	0.5	0.0	0.5
replacement	EBM	max	17	0.25	0.0	0.7142857142857143	0.03571428571428571	0.0	0.8941176470588236	0.10588235294117647	0.0	0.0	0.0	1.0	0.0	0.0	0.25	0.0	0.75
replacement	EBM	max	18	0.6071428571428571	0.0	0.35714285714285715	0.03571428571428571	0.047058823529411764	0.8235294117647058	0.11764705882352941	0.011764705882352941	0.0	0.0	1.0	0.0	0.0	0.375	0.0	0.625
replacement	EBM	max	19	0.7857142857142857	0.0	0.17857142857142858	0.03571428571428571	0.058823529411764705	0.8235294117647058	0.11764705882352941	0.0	0.0	0.0	1.0	0.0	0.0	0.375	0.0	0.625
replacement	EBM	max	20	0.8214285714285714	0.0	0.17857142857142858	0.0	0.047058823529411764	0.8	0.1411764705882353	0.011764705882352941	0.0	0.0	1.0	0.0	0.125	0.5	0.0	0.375
replacement	EBM	max	21	0.6071428571428571	0.0	0.35714285714285715	0.03571428571428571	0.023529411764705882	0.7294117647058823	0.24705882352941178	0.0	0.0	0.0	1.0	0.0	0.0	0.625	0.0	0.375
replacement	EBM	max	22	0.6071428571428571	0.0	0.35714285714285715	0.03571428571428571	0.023529411764705882	0.8588235294117647	0.11764705882352941	0.0	0.0	0.0	1.0	0.0	0.0	0.25	0.0	0.75
replacement	EBM	max	23	0.7142857142857143	0.0	0.2857142857142857	0.0	0.047058823529411764	0.7411764705882353	0.21176470588235294	0.0	0.0	0.0	1.0	0.0	0.125	0.5	0.0	0.375
replacement	EBM	max	24	0.6785714285714286	0.03571428571428571	0.25	0.03571428571428571	0.047058823529411764	0.8823529411764706	0.058823529411764705	0.011764705882352941	0.0	0.0	1.0	0.0	0.0	0.125	0.0	0.875
replacement	EBM	max	25	0.6428571428571429	0.0	0.32142857142857145	0.03571428571428571	0.023529411764705882	0.8470588235294118	0.11764705882352941	0.011764705882352941	0.0	0.0	1.0	0.0	0.0	0.25	0.0	0.75
unaugmented	EBM	max	1	0.8571428571428571	0.0	0.14285714285714285	0.0	0.047058823529411764	0.8470588235294118	0.10588235294117647	0.0	0.0	0.0	1.0	0.0	0.0	0.625	0.0	0.375
unaugmented	EBM	max	2	0.7857142857142857	0.0	0.21428571428571427	0.0	0.047058823529411764	0.8117647058823529	0.1411764705882353	0.0	0.0	0.0	1.0	0.0	0.125	0.375	0.0	0.5
unaugmented	EBM	max	3	0.32142857142857145	0.0	0.6071428571428571	0.07142857142857142	0.011764705882352941	0.7176470588235294	0.24705882352941178	0.023529411764705882	0.0	0.0	1.0	0.0	0.0	0.375	0.0	0.625
unaugmented	EBM	max	4	0.4642857142857143	0.0	0.5357142857142857	0.0	0.011764705882352941	0.8470588235294118	0.12941176470588237	0.011764705882352941	0.0	0.0	1.0	0.0	0.0	0.375	0.0	0.625
unaugmented	EBM	max	5	0.35714285714285715	0.0	0.5714285714285714	0.07142857142857142	0.011764705882352941	0.8705882352941177	0.10588235294117647	0.011764705882352941	0.0	0.0	1.0	0.0	0.0	0.375	0.0	0.625
unaugmented	EBM	max	6	0.7142857142857143	0.0	0.2857142857142857	0.0	0.03529411764705882	0.7529411764705882	0.21176470588235294	0.0	0.0	0.0	1.0	0.0	0.0	0.25	0.0	0.75
unaugmented	EBM	max	7	0.5357142857142857	0.0	0.42857142857142855	0.03571428571428571	0.011764705882352941	0.8588235294117647	0.11764705882352941	0.011764705882352941	0.0	0.0	1.0	0.0	0.0	0.375	0.0	0.625
unaugmented	EBM	max	8	0.6785714285714286	0.0	0.32142857142857145	0.0	0.047058823529411764	0.8588235294117647	0.09411764705882353	0.0	0.0	0.0	1.0	0.0	0.0	0.625	0.0	0.375
unaugmented	EBM	max	9	0.7857142857142857	0.0	0.21428571428571427	0.0	0.023529411764705882	0.8823529411764706	0.09411764705882353	0.0	0.0	0.0	1.0	0.0	0.125	0.375	0.0	0.5
unaugmented	EBM	max	10	0.75	0.0	0.25	0.0	0.047058823529411764	0.8235294117647058	0.12941176470588237	0.0	0.0	0.0	1.0	0.0	0.125	0.375	0.0	0.5
unaugmented	EBM	max	11	0.39285714285714285	0.0	0.5357142857142857	0.07142857142857142	0.011764705882352941	0.8117647058823529	0.15294117647058825	0.023529411764705882	0.0	0.0	1.0	0.0	0.0	0.375	0.0	0.625
unaugmented	EBM	max	12	0.5357142857142857	0.0	0.42857142857142855	0.03571428571428571	0.03529411764705882	0.7058823529411765	0.23529411764705882	0.023529411764705882	0.0	0.0	1.0	0.0	0.0	0.375	0.0	0.625
unaugmented	EBM	max	13	0.8214285714285714	0.0	0.17857142857142858	0.0	0.03529411764705882	0.7411764705882353	0.2235294117647059	0.0	0.0	0.0	1.0	0.0	0.125	0.375	0.0	0.5
unaugmented	EBM	max	14	0.5714285714285714	0.0	0.39285714285714285	0.03571428571428571	0.03529411764705882	0.8470588235294118	0.11764705882352941	0.0	0.0	0.0	1.0	0.0	0.0	0.375	0.0	0.625
unaugmented	EBM	max	15	0.6785714285714286	0.0	0.32142857142857145	0.0	0.047058823529411764	0.788235294117647	0.16470588235294117	0.0	0.0	0.0	1.0	0.0	0.125	0.375	0.0	0.5
unaugmented	EBM	max	16	0.7142857142857143	0.0	0.25	0.03571428571428571	0.03529411764705882	0.7764705882352941	0.17647058823529413	0.011764705882352941	0.0	0.0	1.0	0.0	0.0	0.375	0.0	0.625
unaugmented	EBM	max	17	0.39285714285714285	0.0	0.5714285714285714	0.03571428571428571	0.011764705882352941	0.8705882352941177	0.10588235294117647	0.011764705882352941	0.0	0.0	1.0	0.0	0.0	0.5	0.0	0.5
unaugmented	EBM	max	18	0.5714285714285714	0.0	0.39285714285714285	0.03571428571428571	0.03529411764705882	0.8117647058823529	0.1411764705882353	0.011764705882352941	0.0	0.0	1.0	0.0	0.0	0.375	0.0	0.625
unaugmented	EBM	max	19	0.75	0.0	0.21428571428571427	0.03571428571428571	0.03529411764705882	0.8117647058823529	0.15294117647058825	0.0	0.0	0.0	1.0	0.0	0.0	0.25	0.0	0.75
unaugmented	EBM	max	20	0.7142857142857143	0.0	0.25	0.03571428571428571	0.03529411764705882	0.8352941176470589	0.11764705882352941	0.011764705882352941	0.0	0.0	1.0	0.0	0.0	0.375	0.0	0.625
unaugmented	EBM	max	21	0.6428571428571429	0.0	0.35714285714285715	0.0	0.03529411764705882	0.7058823529411765	0.25882352941176473	0.0	0.0	0.0	1.0	0.0	0.0	0.375	0.0	0.625
unaugmented	EBM	max	22	0.6071428571428571	0.0	0.39285714285714285	0.0	0.03529411764705882	0.7176470588235294	0.24705882352941178	0.0	0.0	0.0	1.0	0.0	0.0	0.375	0.0	0.625
unaugmented	EBM	max	23	0.6785714285714286	0.0	0.2857142857142857	0.03571428571428571	0.047058823529411764	0.8470588235294118	0.10588235294117647	0.0	0.0	0.0	1.0	0.0	0.0	0.5	0.0	0.5
unaugmented	EBM	max	24	0.6785714285714286	0.0	0.32142857142857145	0.0	0.03529411764705882	0.8941176470588236	0.07058823529411765	0.0	0.0	0.0	1.0	0.0	0.0	0.5	0.0	0.5
unaugmented	EBM	max	25	0.8571428571428571	0.0	0.14285714285714285	0.0	0.03529411764705882	0.8588235294117647	0.10588235294117647	0.0	0.0	0.0	1.0	0.0	0.0	0.375	0.0	0.625
poisson	EBM	500	1	0.2857142857142857	0.03571428571428571	0.5357142857142857	0.14285714285714285	0.0	0.9529411764705882	0.03529411764705882	0.011764705882352941	0.0	0.0	1.0	0.0	0.0	0.5	0.0	0.5
poisson	EBM	500	2	0.8214285714285714	0.0	0.10714285714285714	0.07142857142857142	0.011764705882352941	0.9411764705882353	0.047058823529411764	0.0	0.0	0.0	1.0	0.0	0.0	0.5	0.0	0.5
poisson	EBM	500	3	0.5714285714285714	0.03571428571428571	0.32142857142857145	0.07142857142857142	0.011764705882352941	0.8705882352941177	0.09411764705882353	0.023529411764705882	0.0	0.0	1.0	0.0	0.0	0.5	0.0	0.5
poisson	EBM	500	4	0.42857142857142855	0.0	0.5	0.07142857142857142	0.011764705882352941	0.8470588235294118	0.11764705882352941	0.023529411764705882	0.0	0.0	1.0	0.0	0.0	0.5	0.0	0.5
poisson	EBM	500	5	0.6785714285714286	0.0	0.25	0.07142857142857142	0.011764705882352941	0.9176470588235294	0.058823529411764705	0.011764705882352941	0.0	0.0	1.0	0.0	0.0	0.5	0.0	0.5
poisson	EBM	500	6	0.75	0.03571428571428571	0.17857142857142858	0.03571428571428571	0.0	0.9294117647058824	0.058823529411764705	0.011764705882352941	0.0	0.0	1.0	0.0	0.0	0.5	0.0	0.5
poisson	EBM	500	7	0.25	0.03571428571428571	0.5	0.21428571428571427	0.0	0.9411764705882353	0.047058823529411764	0.011764705882352941	0.0	0.0	1.0	0.0	0.0	0.375	0.0	0.625
poisson	EBM	500	8	0.8214285714285714	0.0	0.14285714285714285	0.03571428571428571	0.03529411764705882	0.8941176470588236	0.07058823529411765	0.0	0.0	0.0	1.0	0.0	0.0	0.625	0.0	0.375
poisson	EBM	500	9	0.8928571428571429	0.0	0.10714285714285714	0.0	0.03529411764705882	0.9176470588235294	0.047058823529411764	0.0	0.0	0.0	1.0	0.0	0.125	0.5	0.0	0.375
poisson	EBM	500	10	0.6071428571428571	0.0	0.35714285714285715	0.03571428571428571	0.011764705882352941	0.7764705882352941	0.2	0.011764705882352941	0.0	0.0	1.0	0.0	0.0	0.25	0.0	0.75
poisson	EBM	500	11	0.6071428571428571	0.0	0.25	0.14285714285714285	0.0	0.9529411764705882	0.03529411764705882	0.011764705882352941	0.0	0.0	1.0	0.0	0.0	0.625	0.0	0.375
poisson	EBM	500	12	0.25	0.0	0.5714285714285714	0.17857142857142858	0.0	0.9176470588235294	0.07058823529411765	0.011764705882352941	0.0	0.0	1.0	0.0	0.0	0.375	0.0	0.625
poisson	EBM	500	13	0.75	0.0	0.25	0.0	0.023529411764705882	0.8470588235294118	0.12941176470588237	0.0	0.0	0.0	1.0	0.0	0.25	0.375	0.0	0.375
poisson	EBM	500	14	0.75	0.07142857142857142	0.14285714285714285	0.03571428571428571	0.0	0.9764705882352941	0.011764705882352941	0.011764705882352941	0.0	0.0	1.0	0.0	0.0	0.5	0.0	0.5
poisson	EBM	500	15	0.8214285714285714	0.0	0.14285714285714285	0.03571428571428571	0.023529411764705882	0.9411764705882353	0.03529411764705882	0.0	0.0	0.0	1.0	0.0	0.0	0.625	0.0	0.375
poisson	EBM	500	16	0.6071428571428571	0.0	0.35714285714285715	0.03571428571428571	0.023529411764705882	0.8117647058823529	0.15294117647058825	0.011764705882352941	0.0	0.0	1.0	0.0	0.0	0.375	0.0	0.625
poisson	EBM	500	17	0.2857142857142857	0.0	0.6428571428571429	0.07142857142857142	0.011764705882352941	0.7411764705882353	0.23529411764705882	0.011764705882352941	0.0	0.0	1.0	0.0	0.0	0.375	0.0	0.625
poisson	EBM	500	18	0.5714285714285714	0.14285714285714285	0.17857142857142858	0.10714285714285714	0.011764705882352941	0.9882352941176471	0.0	0.0	0.0	0.0	1.0	0.0	0.0	0.5	0.0	0.5
poisson	EBM	500	19	0.7142857142857143	0.10714285714285714	0.10714285714285714	0.07142857142857142	0.011764705882352941	0.9647058823529412	0.023529411764705882	0.0	0.0	0.0	1.0	0.0	0.0	0.625	0.0	0.375
poisson	EBM	500	20	0.7142857142857143	0.0	0.25	0.03571428571428571	0.03529411764705882	0.8470588235294118	0.11764705882352941	0.0	0.0	0.0	1.0	0.0	0.0	0.375	0.0	0.625
poisson	EBM	500	21	0.4642857142857143	0.0	0.5357142857142857	0.0	0.0	0.9176470588235294	0.07058823529411765	0.011764705882352941	0.0	0.0	1.0	0.0	0.0	0.5	0.0	0.5
poisson	EBM	500	22	0.5714285714285714	0.0	0.35714285714285715	0.07142857142857142	0.023529411764705882	0.8823529411764706	0.09411764705882353	0.0	0.0	0.0	1.0	0.0	0.0	0.5	0.0	0.5
poisson	EBM	500	23	0.6785714285714286	0.0	0.2857142857142857	0.03571428571428571	0.023529411764705882	0.9176470588235294	0.058823529411764705	0.0	0.0	0.0	1.0	0.0	0.0	0.5	0.0	0.5
poisson	EBM	500	24	0.5357142857142857	0.07142857142857142	0.32142857142857145	0.07142857142857142	0.011764705882352941	0.9882352941176471	0.0	0.0	0.0	0.0	1.0	0.0	0.0	0.375	0.0	0.625
poisson	EBM	500	25	0.6785714285714286	0.0	0.25	0.07142857142857142	0.011764705882352941	0.8823529411764706	0.08235294117647059	0.023529411764705882	0.0	0.0	1.0	0.0	0.0	0.25	0.0	0.75
gamma_poisson	EBM	500	1	0.4642857142857143	0.0	0.42857142857142855	0.10714285714285714	0.03529411764705882	0.8823529411764706	0.08235294117647059	0.0	0.0	0.0	1.0	0.0	0.0	0.25	0.0	0.75
gamma_poisson	EBM	500	2	0.4642857142857143	0.0	0.4642857142857143	0.07142857142857142	0.011764705882352941	0.8470588235294118	0.12941176470588237	0.011764705882352941	0.0	0.0	1.0	0.0	0.0	0.25	0.0	0.75
gamma_poisson	EBM	500	3	0.42857142857142855	0.0	0.5714285714285714	0.0	0.023529411764705882	0.8588235294117647	0.11764705882352941	0.0	0.0	0.0	1.0	0.0	0.0	0.5	0.0	0.5
gamma_poisson	EBM	500	4	0.42857142857142855	0.17857142857142858	0.39285714285714285	0.0	0.0	0.9411764705882353	0.058823529411764705	0.0	0.0	0.0	1.0	0.0	0.0	0.25	0.0	0.75
gamma_poisson	EBM	500	5	0.6071428571428571	0.14285714285714285	0.25	0.0	0.03529411764705882	0.9294117647058824	0.03529411764705882	0.0	0.0	0.0	1.0	0.0	0.0	0.375	0.0	0.625
gamma_poisson	EBM	500	6	0.5714285714285714	0.03571428571428571	0.39285714285714285	0.0	0.023529411764705882	0.9294117647058824	0.047058823529411764	0.0	0.0	0.0	1.0	0.0	0.0	0.5	0.0	0.5
gamma_poisson	EBM	500	7	0.39285714285714285	0.0	0.6071428571428571	0.0	0.023529411764705882	0.8823529411764706	0.08235294117647059	0.011764705882352941	0.0	0.0	1.0	0.0	0.0	0.375	0.0	0.625
gamma_poisson	EBM	500	8	0.8214285714285714	0.0	0.17857142857142858	0.0	0.03529411764705882	0.8588235294117647	0.10588235294117647	0.0	0.0	0.0	1.0	0.0	0.0	0.375	0.0	0.625
gamma_poisson	EBM	500	9	0.6785714285714286	0.07142857142857142	0.14285714285714285	0.10714285714285714	0.023529411764705882	0.9294117647058824	0.047058823529411764	0.0	0.0	0.0	1.0	0.0	0.0	0.5	0.0	0.5
gamma_poisson	EBM	500	10	0.7857142857142857	0.10714285714285714	0.10714285714285714	0.0	0.03529411764705882	0.9058823529411765	0.058823529411764705	0.0	0.0	0.0	1.0	0.0	0.0	0.25	0.0	0.75
gamma_poisson	EBM	500	11	0.35714285714285715	0.0	0.6428571428571429	0.0	0.0	0.8705882352941177	0.11764705882352941	0.011764705882352941	0.0	0.0	1.0	0.0	0.0	0.375	0.0	0.625
gamma_poisson	EBM	500	12	0.42857142857142855	0.0	0.5714285714285714	0.0	0.03529411764705882	0.7764705882352941	0.17647058823529413	0.011764705882352941	0.0	0.0	1.0	0.0	0.0	0.0	0.0	1.0
gamma_poisson	EBM	500	13	0.6785714285714286	0.0	0.32142857142857145	0.0	0.011764705882352941	0.7411764705882353	0.23529411764705882	0.011764705882352941	0.0	0.0	1.0	0.0	0.0	0.25	0.0	0.75
gamma_poisson	EBM	500	14	0.5714285714285714	0.0	0.35714285714285715	0.07142857142857142	0.023529411764705882	0.9411764705882353	0.03529411764705882	0.0	0.0	0.0	1.0	0.0	0.0	0.25	0.0	0.75
gamma_poisson	EBM	500	15	0.7142857142857143	0.03571428571428571	0.25	0.0	0.023529411764705882	0.9411764705882353	0.03529411764705882	0.0	0.0	0.0	1.0	0.0	0.0	0.5	0.0	0.5
gamma_poisson	EBM	500	16	0.7142857142857143	0.0	0.2857142857142857	0.0	0.03529411764705882	0.7764705882352941	0.18823529411764706	0.0	0.0	0.0	1.0	0.0	0.0	0.125	0.0	0.875
gamma_poisson	EBM	500	17	0.32142857142857145	0.0	0.6428571428571429	0.03571428571428571	0.011764705882352941	0.8705882352941177	0.11764705882352941	0.0	0.0	0.0	1.0	0.0	0.0	0.375	0.0	0.625
gamma_poisson	EBM	500	18	0.5357142857142857	0.0	0.4642857142857143	0.0	0.023529411764705882	0.8235294117647058	0.15294117647058825	0.0	0.0	0.0	1.0	0.0	0.0	0.375	0.0	0.625
gamma_poisson	EBM	500	19	0.75	0.0	0.21428571428571427	0.03571428571428571	0.03529411764705882	0.788235294117647	0.17647058823529413	0.0	0.0	0.0	1.0	0.0	0.0	0.125	0.0	0.875
gamma_poisson	EBM	500	20	0.6785714285714286	0.0	0.32142857142857145	0.0	0.023529411764705882	0.8235294117647058	0.12941176470588237	0.023529411764705882	0.0	0.0	1.0	0.0	0.0	0.375	0.0	0.625
gamma_poisson	EBM	500	21	0.42857142857142855	0.03571428571428571	0.5357142857142857	0.0	0.0	0.9176470588235294	0.08235294117647059	0.0	0.0	0.0	1.0	0.0	0.0	0.25	0.0	0.75
gamma_poisson	EBM	500	22	0.75	0.0	0.25	0.0	0.03529411764705882	0.8470588235294118	0.11764705882352941	0.0	0.0	0.0	1.0	0.0	0.0	0.5	0.0	0.5
gamma_poisson	EBM	500	23	0.7142857142857143	0.0	0.25	0.03571428571428571	0.011764705882352941	0.7529411764705882	0.21176470588235294	0.023529411764705882	0.0	0.0	1.0	0.0	0.0	0.375	0.0	0.625
gamma_poisson	EBM	500	24	0.5	0.03571428571428571	0.4642857142857143	0.0	0.023529411764705882	0.8235294117647058	0.15294117647058825	0.0	0.0	0.0	1.0	0.0	0.0	0.375	0.0	0.625
gamma_poisson	EBM	500	25	0.7142857142857143	0.10714285714285714	0.17857142857142858	0.0	0.0	0.9529411764705882	0.047058823529411764	0.0	0.0	0.0	1.0	0.0	0.0	0.5	0.0	0.5
local_crossover	EBM	500	1	0.42857142857142855	0.0	0.4642857142857143	0.10714285714285714	0.03529411764705882	0.788235294117647	0.16470588235294117	0.011764705882352941	0.0	0.0	1.0	0.0	0.0	0.0	0.0	1.0
local_crossover	EBM	500	2	0.6428571428571429	0.0	0.35714285714285715	0.0	0.023529411764705882	0.8470588235294118	0.11764705882352941	0.011764705882352941	0.0	0.0	1.0	0.0	0.0	0.125	0.0	0.875
local_crossover	EBM	500	3	0.42857142857142855	0.0	0.4642857142857143	0.10714285714285714	0.03529411764705882	0.8352941176470589	0.09411764705882353	0.03529411764705882	0.0	0.0	1.0	0.0	0.0	0.0	0.0	1.0
local_crossover	EBM	500	4	0.6785714285714286	0.0	0.10714285714285714	0.21428571428571427	0.03529411764705882	0.8705882352941177	0.058823529411764705	0.03529411764705882	0.0	0.0	1.0	0.0	0.0	0.0	0.0	1.0
local_crossover	EBM	500	5	0.6428571428571429	0.0	0.32142857142857145	0.03571428571428571	0.023529411764705882	0.8941176470588236	0.08235294117647059	0.0	0.0	0.0	1.0	0.0	0.0	0.125	0.0	0.875
local_crossover	EBM	500	6	0.6071428571428571	0.0	0.10714285714285714	0.2857142857142857	0.023529411764705882	0.6588235294117647	0.17647058823529413	0.1411764705882353	0.0	0.0	1.0	0.0	0.0	0.0	0.0	1.0
local_crossover	EBM	500	7	0.5	0.0	0.4642857142857143	0.03571428571428571	0.023529411764705882	0.7764705882352941	0.1411764705882353	0.058823529411764705	0.0	0.0	1.0	0.0	0.0	0.0	0.0	1.0
local_crossover	EBM	500	8	0.75	0.0	0.21428571428571427	0.03571428571428571	0.03529411764705882	0.8823529411764706	0.058823529411764705	0.023529411764705882	0.0	0.0	1.0	0.0	0.0	0.375	0.0	0.625
local_crossover	EBM	500	9	0.6785714285714286	0.0	0.32142857142857145	0.0	0.011764705882352941	0.9647058823529412	0.023529411764705882	0.0	0.0	0.0	1.0	0.0	0.0	0.0	0.0	1.0
local_crossover	EBM	500	10	0.8928571428571429	0.0	0.07142857142857142	0.03571428571428571	0.023529411764705882	0.8470588235294118	0.11764705882352941	0.011764705882352941	0.0	0.0	1.0	0.0	0.0	0.25	0.0	0.75
local_crossover	EBM	500	11	0.39285714285714285	0.0	0.5357142857142857	0.07142857142857142	0.011764705882352941	0.8823529411764706	0.09411764705882353	0.011764705882352941	0.0	0.0	1.0	0.0	0.0	0.25	0.0	0.75
local_crossover	EBM	500	12	0.42857142857142855	0.0	0.5	0.07142857142857142	0.011764705882352941	0.8117647058823529	0.1411764705882353	0.03529411764705882	0.0	0.0	1.0	0.0	0.0	0.0	0.0	1.0
local_crossover	EBM	500	13	0.6071428571428571	0.0	0.32142857142857145	0.07142857142857142	0.03529411764705882	0.7529411764705882	0.17647058823529413	0.03529411764705882	0.0	0.0	1.0	0.0	0.0	0.0	0.0	1.0
local_crossover	EBM	500	14	0.75	0.0	0.25	0.0	0.03529411764705882	0.8117647058823529	0.15294117647058825	0.0	0.0	0.0	1.0	0.0	0.125	0.125	0.0	0.75
local_crossover	EBM	500	15	0.5	0.0	0.39285714285714285	0.10714285714285714	0.011764705882352941	0.6	0.24705882352941178	0.1411764705882353	0.0	0.0	1.0	0.0	0.0	0.0	0.0	1.0
local_crossover	EBM	500	16	0.75	0.0	0.14285714285714285	0.10714285714285714	0.023529411764705882	0.8705882352941177	0.08235294117647059	0.023529411764705882	0.0	0.0	1.0	0.0	0.0	0.0	0.0	1.0
local_crossover	EBM	500	17	0.32142857142857145	0.0	0.6071428571428571	0.07142857142857142	0.011764705882352941	0.8941176470588236	0.07058823529411765	0.023529411764705882	0.0	0.0	1.0	0.0	0.0	0.0	0.0	1.0
local_crossover	EBM	500	18	0.6428571428571429	0.0	0.32142857142857145	0.03571428571428571	0.023529411764705882	0.8941176470588236	0.07058823529411765	0.011764705882352941	0.0	0.0	1.0	0.0	0.0	0.125	0.0	0.875
local_crossover	EBM	500	19	0.6785714285714286	0.0	0.17857142857142858	0.14285714285714285	0.023529411764705882	0.8235294117647058	0.08235294117647059	0.07058823529411765	0.0	0.0	1.0	0.0	0.0	0.25	0.0	0.75
local_crossover	EBM	500	20	0.6785714285714286	0.0	0.21428571428571427	0.10714285714285714	0.023529411764705882	0.8588235294117647	0.09411764705882353	0.023529411764705882	0.0	0.0	1.0	0.0	0.0	0.0	0.0	1.0
local_crossover	EBM	500	21	0.5357142857142857	0.0	0.42857142857142855	0.03571428571428571	0.0	0.7529411764705882	0.2	0.047058823529411764	0.0	0.0	1.0	0.0	0.0	0.125	0.0	0.875
local_crossover	EBM	500	22	0.4642857142857143	0.0	0.4642857142857143	0.07142857142857142	0.011764705882352941	0.8588235294117647	0.08235294117647059	0.047058823529411764	0.0	0.0	1.0	0.0	0.0	0.0	0.0	1.0
local_crossover	EBM	500	23	0.5357142857142857	0.0	0.39285714285714285	0.07142857142857142	0.023529411764705882	0.8588235294117647	0.10588235294117647	0.011764705882352941	0.0	0.0	1.0	0.0	0.0	0.375	0.0	0.625
local_crossover	EBM	500	24	0.6428571428571429	0.0	0.35714285714285715	0.0	0.03529411764705882	0.8588235294117647	0.09411764705882353	0.011764705882352941	0.0	0.0	1.0	0.0	0.0	0.0	0.0	1.0
local_crossover	EBM	500	25	0.7142857142857143	0.0	0.2857142857142857	0.0	0.023529411764705882	0.7647058823529411	0.2	0.011764705882352941	0.0	0.0	1.0	0.0	0.0	0.125	0.0	0.875
global_crossover	EBM	500	1	0.35714285714285715	0.03571428571428571	0.5	0.10714285714285714	0.03529411764705882	0.8470588235294118	0.10588235294117647	0.011764705882352941	0.0	0.0	1.0	0.0	0.0	0.375	0.0	0.625
global_crossover	EBM	500	2	0.21428571428571427	0.0	0.75	0.03571428571428571	0.023529411764705882	0.8705882352941177	0.09411764705882353	0.011764705882352941	0.0	0.0	1.0	0.0	0.0	0.5	0.0	0.5
global_crossover	EBM	500	3	0.42857142857142855	0.0	0.5357142857142857	0.03571428571428571	0.03529411764705882	0.6705882352941176	0.18823529411764706	0.10588235294117647	0.0	0.0	1.0	0.0	0.0	0.375	0.0	0.625
global_crossover	EBM	500	4	0.35714285714285715	0.0	0.5	0.14285714285714285	0.03529411764705882	0.8705882352941177	0.08235294117647059	0.011764705882352941	0.0	0.0	1.0	0.0	0.0	0.5	0.0	0.5
global_crossover	EBM	500	5	0.2857142857142857	0.0	0.7142857142857143	0.0	0.011764705882352941	0.9294117647058824	0.058823529411764705	0.0	0.0	0.0	1.0	0.0	0.125	0.5	0.0	0.375
global_crossover	EBM	500	6	0.6428571428571429	0.0	0.35714285714285715	0.0	0.023529411764705882	0.8352941176470589	0.1411764705882353	0.0	0.0	0.0	1.0	0.0	0.0	0.375	0.0	0.625
global_crossover	EBM	500	7	0.6071428571428571	0.0	0.39285714285714285	0.0	0.03529411764705882	0.6	0.35294117647058826	0.011764705882352941	0.0	0.0	1.0	0.0	0.25	0.375	0.0	0.375
global_crossover	EBM	500	8	0.17857142857142858	0.0	0.7857142857142857	0.03571428571428571	0.023529411764705882	0.6705882352941176	0.23529411764705882	0.07058823529411765	0.0	0.0	1.0	0.0	0.0	0.5	0.0	0.5
global_crossover	EBM	500	9	0.6071428571428571	0.03571428571428571	0.2857142857142857	0.07142857142857142	0.011764705882352941	0.9411764705882353	0.047058823529411764	0.0	0.0	0.0	1.0	0.0	0.0	0.5	0.0	0.5
global_crossover	EBM	500	10	0.39285714285714285	0.0	0.5714285714285714	0.03571428571428571	0.03529411764705882	0.7529411764705882	0.15294117647058825	0.058823529411764705	0.0	0.0	1.0	0.0	0.125	0.5	0.0	0.375
global_crossover	EBM	500	11	0.39285714285714285	0.0	0.5714285714285714	0.03571428571428571	0.03529411764705882	0.6941176470588235	0.2235294117647059	0.047058823529411764	0.0	0.0	1.0	0.0	0.0	0.5	0.0	0.5
global_crossover	EBM	500	12	0.5357142857142857	0.14285714285714285	0.32142857142857145	0.0	0.011764705882352941	0.9647058823529412	0.023529411764705882	0.0	0.0	0.0	1.0	0.0	0.125	0.25	0.0	0.625
global_crossover	EBM	500	13	0.21428571428571427	0.0	0.7857142857142857	0.0	0.03529411764705882	0.6941176470588235	0.25882352941176473	0.011764705882352941	0.0	0.0	1.0	0.0	0.125	0.5	0.0	0.375
global_crossover	EBM	500	14	0.5357142857142857	0.03571428571428571	0.39285714285714285	0.03571428571428571	0.03529411764705882	0.9294117647058824	0.03529411764705882	0.0	0.0	0.0	1.0	0.0	0.0	0.5	0.0	0.5
global_crossover	EBM	500	15	0.5714285714285714	0.0	0.39285714285714285	0.03571428571428571	0.023529411764705882	0.788235294117647	0.1411764705882353	0.047058823529411764	0.0	0.0	1.0	0.0	0.125	0.5	0.0	0.375
global_crossover	EBM	500	16	0.4642857142857143	0.07142857142857142	0.4642857142857143	0.0	0.03529411764705882	0.8117647058823529	0.15294117647058825	0.0	0.0	0.0	1.0	0.0	0.0	0.125	0.0	0.875
global_crossover	EBM	500	17	0.32142857142857145	0.0	0.6428571428571429	0.03571428571428571	0.023529411764705882	0.6470588235294118	0.29411764705882354	0.03529411764705882	0.0	0.0	1.0	0.0	0.0	0.375	0.0	0.625
global_crossover	EBM	500	18	0.5	0.07142857142857142	0.39285714285714285	0.03571428571428571	0.011764705882352941	0.9411764705882353	0.03529411764705882	0.011764705882352941	0.0	0.0	1.0	0.0	0.0	0.5	0.0	0.5
global_crossover	EBM	500	19	0.5714285714285714	0.03571428571428571	0.39285714285714285	0.0	0.03529411764705882	0.8941176470588236	0.058823529411764705	0.011764705882352941	0.0	0.0	1.0	0.0	0.125	0.5	0.0	0.375
global_crossover	EBM	500	20	0.5357142857142857	0.0	0.42857142857142855	0.03571428571428571	0.023529411764705882	0.6823529411764706	0.12941176470588237	0.16470588235294117	0.0	0.0	1.0	0.0	0.0	0.375	0.0	0.625
global_crossover	EBM	500	21	0.25	0.0	0.75	0.0	0.023529411764705882	0.6941176470588235	0.2823529411764706	0.0	0.0	0.0	1.0	0.0	0.0	0.5	0.0	0.5
global_crossover	EBM	500	22	0.32142857142857145	0.0	0.6071428571428571	0.07142857142857142	0.03529411764705882	0.7529411764705882	0.1411764705882353	0.07058823529411765	0.0	0.0	1.0	0.0	0.0	0.5	0.0	0.5
global_crossover	EBM	500	23	0.8571428571428571	0.0	0.14285714285714285	0.0	0.03529411764705882	0.9411764705882353	0.023529411764705882	0.0	0.0	0.0	1.0	0.0	0.125	0.5	0.0	0.375
global_crossover	EBM	500	24	0.39285714285714285	0.0	0.6071428571428571	0.0	0.03529411764705882	0.7529411764705882	0.21176470588235294	0.0	0.0	0.0	1.0	0.0	0.0	0.25	0.0	0.75
global_crossover	EBM	500	25	0.17857142857142858	0.0	0.7857142857142857	0.03571428571428571	0.023529411764705882	0.7058823529411765	0.2235294117647059	0.047058823529411764	0.0	0.0	1.0	0.0	0.125	0.375	0.0	0.5
smote	EBM	500	1	0.75	0.07142857142857142	0.14285714285714285	0.03571428571428571	0.011764705882352941	0.9411764705882353	0.03529411764705882	0.011764705882352941	0.0	0.0	1.0	0.0	0.0	0.625	0.0	0.375
smote	EBM	500	2	0.8214285714285714	0.0	0.17857142857142858	0.0	0.03529411764705882	0.9058823529411765	0.058823529411764705	0.0	0.0	0.0	1.0	0.0	0.0	0.625	0.0	0.375
smote	EBM	500	3	0.8214285714285714	0.03571428571428571	0.03571428571428571	0.10714285714285714	0.047058823529411764	0.8588235294117647	0.08235294117647059	0.011764705882352941	0.0	0.0	1.0	0.0	0.0	0.5	0.0	0.5
smote	EBM	500	4	0.39285714285714285	0.03571428571428571	0.5	0.07142857142857142	0.0	0.9529411764705882	0.047058823529411764	0.0	0.0	0.0	1.0	0.0	0.0	0.5	0.0	0.5
smote	EBM	500	5	0.7142857142857143	0.07142857142857142	0.17857142857142858	0.03571428571428571	0.023529411764705882	0.9294117647058824	0.03529411764705882	0.011764705882352941	0.0	0.0	1.0	0.0	0.0	0.625	0.0	0.375
smote	EBM	500	6	0.8928571428571429	0.0	0.10714285714285714	0.0	0.03529411764705882	0.8941176470588236	0.07058823529411765	0.0	0.0	0.0	1.0	0.0	0.0	0.5	0.0	0.5
smote	EBM	500	7	0.42857142857142855	0.03571428571428571	0.4642857142857143	0.07142857142857142	0.0	0.8705882352941177	0.11764705882352941	0.011764705882352941	0.0	0.0	1.0	0.0	0.0	0.5	0.0	0.5
smote	EBM	500	8	0.8214285714285714	0.0	0.14285714285714285	0.03571428571428571	0.047058823529411764	0.9058823529411765	0.047058823529411764	0.0	0.0	0.0	1.0	0.0	0.0	0.5	0.0	0.5
smote	EBM	500	9	0.7857142857142857	0.03571428571428571	0.14285714285714285	0.03571428571428571	0.03529411764705882	0.9176470588235294	0.047058823529411764	0.0	0.0	0.0	1.0	0.0	0.0	0.5	0.0	0.5
smote	EBM	500	10	0.7857142857142857	0.0	0.14285714285714285	0.07142857142857142	0.03529411764705882	0.8941176470588236	0.058823529411764705	0.011764705882352941	0.0	0.0	1.0	0.0	0.0	0.375	0.0	0.625
smote	EBM	500	11	0.6785714285714286	0.10714285714285714	0.17857142857142858	0.03571428571428571	0.011764705882352941	0.9411764705882353	0.047058823529411764	0.0	0.0	0.0	1.0	0.0	0.0	0.625	0.0	0.375
smote	EBM	500	12	0.5	0.0	0.42857142857142855	0.07142857142857142	0.03529411764705882	0.8	0.15294117647058825	0.011764705882352941	0.0	0.0	1.0	0.0	0.0	0.5	0.0	0.5
smote	EBM	500	13	0.8214285714285714	0.0	0.17857142857142858	0.0	0.047058823529411764	0.7294117647058823	0.21176470588235294	0.011764705882352941	0.0	0.0	1.0	0.0	0.125	0.5	0.0	0.375
smote	EBM	500	14	0.6428571428571429	0.07142857142857142	0.2857142857142857	0.0	0.023529411764705882	0.9176470588235294	0.047058823529411764	0.011764705882352941	0.0	0.0	1.0	0.0	0.0	0.5	0.0	0.5
smote	EBM	500	15	0.6785714285714286	0.14285714285714285	0.17857142857142858	0.0	0.011764705882352941	0.9529411764705882	0.03529411764705882	0.0	0.0	0.0	1.0	0.0	0.125	0.75	0.0	0.125
smote	EBM	500	16	0.7857142857142857	0.0	0.21428571428571427	0.0	0.023529411764705882	0.8823529411764706	0.09411764705882353	0.0	0.0	0.0	1.0	0.0	0.125	0.625	0.0	0.25
smote	EBM	500	17	0.4642857142857143	0.0	0.4642857142857143	0.07142857142857142	0.0	0.9176470588235294	0.08235294117647059	0.0	0.0	0.0	1.0	0.0	0.0	0.375	0.0	0.625
smote	EBM	500	18	0.5357142857142857	0.0	0.39285714285714285	0.07142857142857142	0.011764705882352941	0.9058823529411765	0.08235294117647059	0.0	0.0	0.0	1.0	0.0	0.0	0.375	0.0	0.625
smote	EBM	500	19	0.7857142857142857	0.03571428571428571	0.10714285714285714	0.07142857142857142	0.047058823529411764	0.9058823529411765	0.047058823529411764	0.0	0.0	0.0	1.0	0.0	0.0	0.375	0.0	0.625
smote	EBM	500	20	0.6785714285714286	0.0	0.2857142857142857	0.03571428571428571	0.03529411764705882	0.8	0.15294117647058825	0.011764705882352941	0.0	0.0	1.0	0.0	0.0	0.5	0.0	0.5
smote	EBM	500	21	0.7857142857142857	0.03571428571428571	0.17857142857142858	0.0	0.0	0.9411764705882353	0.058823529411764705	0.0	0.0	0.0	1.0	0.0	0.125	0.5	0.0	0.375
smote	EBM	500	22	0.75	0.03571428571428571	0.21428571428571427	0.0	0.023529411764705882	0.9176470588235294	0.058823529411764705	0.0	0.0	0.0	1.0	0.0	0.0	0.375	0.0	0.625
smote	EBM	500	23	0.8214285714285714	0.0	0.10714285714285714	0.07142857142857142	0.023529411764705882	0.8705882352941177	0.08235294117647059	0.023529411764705882	0.0	0.0	1.0	0.0	0.0	0.5	0.0	0.5
smote	EBM	500	24	0.5714285714285714	0.17857142857142858	0.17857142857142858	0.07142857142857142	0.011764705882352941	0.9411764705882353	0.03529411764705882	0.011764705882352941	0.0	0.0	1.0	0.0	0.0	0.5	0.0	0.5
smote	EBM	500	25	0.7857142857142857	0.0	0.21428571428571427	0.0	0.03529411764705882	0.8705882352941177	0.09411764705882353	0.0	0.0	0.0	1.0	0.0	0.0	0.375	0.0	0.625
replacement	EBM	500	1	0.6785714285714286	0.0	0.2857142857142857	0.03571428571428571	0.023529411764705882	0.8705882352941177	0.10588235294117647	0.0	0.0	0.0	1.0	0.0	0.0	0.375	0.0	0.625
replacement	EBM	500	2	0.8214285714285714	0.0	0.17857142857142858	0.0	0.047058823529411764	0.8235294117647058	0.12941176470588237	0.0	0.0	0.0	1.0	0.0	0.125	0.5	0.0	0.375
replacement	EBM	500	3	0.7142857142857143	0.0	0.25	0.03571428571428571	0.03529411764705882	0.788235294117647	0.16470588235294117	0.011764705882352941	0.0	0.0	1.0	0.0	0.125	0.5	0.0	0.375
replacement	EBM	500	4	0.35714285714285715	0.0	0.6428571428571429	0.0	0.023529411764705882	0.8588235294117647	0.11764705882352941	0.0	0.0	0.0	1.0	0.0	0.0	0.375	0.0	0.625
replacement	EBM	500	5	0.75	0.0	0.14285714285714285	0.10714285714285714	0.03529411764705882	0.8823529411764706	0.058823529411764705	0.023529411764705882	0.0	0.0	1.0	0.0	0.0	0.125	0.0	0.875
replacement	EBM	500	6	0.7857142857142857	0.0	0.14285714285714285	0.07142857142857142	0.058823529411764705	0.8352941176470589	0.10588235294117647	0.0	0.0	0.0	1.0	0.0	0.0	0.375	0.0	0.625
replacement	EBM	500	7	0.4642857142857143	0.0	0.42857142857142855	0.10714285714285714	0.023529411764705882	0.8235294117647058	0.12941176470588237	0.023529411764705882	0.0	0.0	1.0	0.0	0.0	0.25	0.0	0.75
replacement	EBM	500	8	0.6071428571428571	0.0	0.35714285714285715	0.03571428571428571	0.047058823529411764	0.788235294117647	0.16470588235294117	0.0	0.0	0.0	1.0	0.0	0.0	0.25	0.0	0.75
replacement	EBM	500	9	0.8571428571428571	0.0	0.14285714285714285	0.0	0.047058823529411764	0.8470588235294118	0.10588235294117647	0.0	0.0	0.0	1.0	0.0	0.125	0.375	0.0	0.5
replacement	EBM	500	10	0.7142857142857143	0.0	0.25	0.03571428571428571	0.047058823529411764	0.8235294117647058	0.12941176470588237	0.0	0.0	0.0	1.0	0.0	0.0	0.125	0.0	0.875
replacement	EBM	500	11	0.39285714285714285	0.0	0.4642857142857143	0.14285714285714285	0.023529411764705882	0.8705882352941177	0.09411764705882353	0.011764705882352941	0.0	0.0	1.0	0.0	0.0	0.375	0.0	0.625
replacement	EBM	500	12	0.6071428571428571	0.0	0.32142857142857145	0.07142857142857142	0.047058823529411764	0.7764705882352941	0.16470588235294117	0.011764705882352941	0.0	0.0	1.0	0.0	0.0	0.25	0.0	0.75
replacement	EBM	500	13	0.6785714285714286	0.0	0.25	0.07142857142857142	0.047058823529411764	0.6941176470588235	0.24705882352941178	0.011764705882352941	0.0	0.0	1.0	0.0	0.0	0.25	0.0	0.75
replacement	EBM	500	14	0.7142857142857143	0.0	0.25	0.03571428571428571	0.047058823529411764	0.8941176470588236	0.047058823529411764	0.011764705882352941	0.0	0.0	1.0	0.0	0.0	0.5	0.0	0.5
replacement	EBM	500	15	0.7857142857142857	0.03571428571428571	0.17857142857142858	0.0	0.011764705882352941	0.9529411764705882	0.03529411764705882	0.0	0.0	0.0	1.0	0.0	0.125	0.5	0.0	0.375
replacement	EBM	500	16	0.6785714285714286	0.0	0.21428571428571427	0.10714285714285714	0.03529411764705882	0.8588235294117647	0.09411764705882353	0.011764705882352941	0.0	0.0	1.0	0.0	0.0	0.375	0.0	0.625
replacement	EBM	500	17	0.2857142857142857	0.03571428571428571	0.6428571428571429	0.03571428571428571	0.011764705882352941	0.9176470588235294	0.07058823529411765	0.0	0.0	0.0	1.0	0.0	0.0	0.5	0.0	0.5
replacement	EBM	500	18	0.4642857142857143	0.0	0.42857142857142855	0.10714285714285714	0.023529411764705882	0.8823529411764706	0.07058823529411765	0.023529411764705882	0.0	0.0	1.0	0.0	0.0	0.375	0.0	0.625
replacement	EBM	500	19	0.75	0.0	0.21428571428571427	0.03571428571428571	0.058823529411764705	0.8117647058823529	0.11764705882352941	0.011764705882352941	0.0	0.0	1.0	0.0	0.0	0.25	0.0	0.75
replacement	EBM	500	20	0.7857142857142857	0.0	0.21428571428571427	0.0	0.047058823529411764	0.7529411764705882	0.18823529411764706	0.011764705882352941	0.0	0.0	1.0	0.0	0.125	0.625	0.0	0.25
replacement	EBM	500	21	0.6071428571428571	0.0	0.35714285714285715	0.03571428571428571	0.011764705882352941	0.8588235294117647	0.12941176470588237	0.0	0.0	0.0	1.0	0.0	0.0	0.5	0.0	0.5
replacement	EBM	500	22	0.6071428571428571	0.0	0.35714285714285715	0.03571428571428571	0.023529411764705882	0.8705882352941177	0.09411764705882353	0.011764705882352941	0.0	0.0	1.0	0.0	0.0	0.375	0.0	0.625
replacement	EBM	500	23	0.6428571428571429	0.0	0.32142857142857145	0.03571428571428571	0.03529411764705882	0.7529411764705882	0.2	0.011764705882352941	0.0	0.0	1.0	0.0	0.0	0.375	0.0	0.625
replacement	EBM	500	24	0.5714285714285714	0.03571428571428571	0.2857142857142857	0.10714285714285714	0.047058823529411764	0.9176470588235294	0.023529411764705882	0.011764705882352941	0.0	0.0	1.0	0.0	0.0	0.25	0.0	0.75
replacement	EBM	500	25	0.8571428571428571	0.0	0.10714285714285714	0.03571428571428571	0.047058823529411764	0.8	0.1411764705882353	0.011764705882352941	0.0	0.0	1.0	0.0	0.0	0.125	0.0	0.875
unaugmented	EBM	500	1	0.8571428571428571	0.0	0.14285714285714285	0.0	0.047058823529411764	0.8470588235294118	0.10588235294117647	0.0	0.0	0.0	1.0	0.0	0.0	0.625	0.0	0.375
unaugmented	EBM	500	2	0.7857142857142857	0.0	0.21428571428571427	0.0	0.047058823529411764	0.8117647058823529	0.1411764705882353	0.0	0.0	0.0	1.0	0.0	0.125	0.375	0.0	0.5
unaugmented	EBM	500	3	0.32142857142857145	0.0	0.6071428571428571	0.07142857142857142	0.011764705882352941	0.7176470588235294	0.24705882352941178	0.023529411764705882	0.0	0.0	1.0	0.0	0.0	0.375	0.0	0.625
unaugmented	EBM	500	4	0.4642857142857143	0.0	0.5357142857142857	0.0	0.011764705882352941	0.8470588235294118	0.12941176470588237	0.011764705882352941	0.0	0.0	1.0	0.0	0.0	0.375	0.0	0.625
unaugmented	EBM	500	5	0.35714285714285715	0.0	0.5714285714285714	0.07142857142857142	0.011764705882352941	0.8705882352941177	0.10588235294117647	0.011764705882352941	0.0	0.0	1.0	0.0	0.0	0.375	0.0	0.625
unaugmented	EBM	500	6	0.7142857142857143	0.0	0.2857142857142857	0.0	0.03529411764705882	0.7529411764705882	0.21176470588235294	0.0	0.0	0.0	1.0	0.0	0.0	0.25	0.0	0.75
unaugmented	EBM	500	7	0.5357142857142857	0.0	0.42857142857142855	0.03571428571428571	0.011764705882352941	0.8588235294117647	0.11764705882352941	0.011764705882352941	0.0	0.0	1.0	0.0	0.0	0.375	0.0	0.625
unaugmented	EBM	500	8	0.6785714285714286	0.0	0.32142857142857145	0.0	0.047058823529411764	0.8588235294117647	0.09411764705882353	0.0	0.0	0.0	1.0	0.0	0.0	0.625	0.0	0.375
unaugmented	EBM	500	9	0.7857142857142857	0.0	0.21428571428571427	0.0	0.023529411764705882	0.8823529411764706	0.09411764705882353	0.0	0.0	0.0	1.0	0.0	0.125	0.375	0.0	0.5
unaugmented	EBM	500	10	0.75	0.0	0.25	0.0	0.047058823529411764	0.8235294117647058	0.12941176470588237	0.0	0.0	0.0	1.0	0.0	0.125	0.375	0.0	0.5
unaugmented	EBM	500	11	0.39285714285714285	0.0	0.5357142857142857	0.07142857142857142	0.011764705882352941	0.8117647058823529	0.15294117647058825	0.023529411764705882	0.0	0.0	1.0	0.0	0.0	0.375	0.0	0.625
unaugmented	EBM	500	12	0.5357142857142857	0.0	0.42857142857142855	0.03571428571428571	0.03529411764705882	0.7058823529411765	0.23529411764705882	0.023529411764705882	0.0	0.0	1.0	0.0	0.0	0.375	0.0	0.625
unaugmented	EBM	500	13	0.8214285714285714	0.0	0.17857142857142858	0.0	0.03529411764705882	0.7411764705882353	0.2235294117647059	0.0	0.0	0.0	1.0	0.0	0.125	0.375	0.0	0.5
unaugmented	EBM	500	14	0.5714285714285714	0.0	0.39285714285714285	0.03571428571428571	0.03529411764705882	0.8470588235294118	0.11764705882352941	0.0	0.0	0.0	1.0	0.0	0.0	0.375	0.0	0.625
unaugmented	EBM	500	15	0.6785714285714286	0.0	0.32142857142857145	0.0	0.047058823529411764	0.788235294117647	0.16470588235294117	0.0	0.0	0.0	1.0	0.0	0.125	0.375	0.0	0.5
unaugmented	EBM	500	16	0.7142857142857143	0.0	0.25	0.03571428571428571	0.03529411764705882	0.7764705882352941	0.17647058823529413	0.011764705882352941	0.0	0.0	1.0	0.0	0.0	0.375	0.0	0.625
unaugmented	EBM	500	17	0.39285714285714285	0.0	0.5714285714285714	0.03571428571428571	0.011764705882352941	0.8705882352941177	0.10588235294117647	0.011764705882352941	0.0	0.0	1.0	0.0	0.0	0.5	0.0	0.5
unaugmented	EBM	500	18	0.5714285714285714	0.0	0.39285714285714285	0.03571428571428571	0.03529411764705882	0.8117647058823529	0.1411764705882353	0.011764705882352941	0.0	0.0	1.0	0.0	0.0	0.375	0.0	0.625
unaugmented	EBM	500	19	0.75	0.0	0.21428571428571427	0.03571428571428571	0.03529411764705882	0.8117647058823529	0.15294117647058825	0.0	0.0	0.0	1.0	0.0	0.0	0.25	0.0	0.75
unaugmented	EBM	500	20	0.7142857142857143	0.0	0.25	0.03571428571428571	0.03529411764705882	0.8352941176470589	0.11764705882352941	0.011764705882352941	0.0	0.0	1.0	0.0	0.0	0.375	0.0	0.625
unaugmented	EBM	500	21	0.6428571428571429	0.0	0.35714285714285715	0.0	0.03529411764705882	0.7058823529411765	0.25882352941176473	0.0	0.0	0.0	1.0	0.0	0.0	0.375	0.0	0.625
unaugmented	EBM	500	22	0.6071428571428571	0.0	0.39285714285714285	0.0	0.03529411764705882	0.7176470588235294	0.24705882352941178	0.0	0.0	0.0	1.0	0.0	0.0	0.375	0.0	0.625
unaugmented	EBM	500	23	0.6785714285714286	0.0	0.2857142857142857	0.03571428571428571	0.047058823529411764	0.8470588235294118	0.10588235294117647	0.0	0.0	0.0	1.0	0.0	0.0	0.5	0.0	0.5
unaugmented	EBM	500	24	0.6785714285714286	0.0	0.32142857142857145	0.0	0.03529411764705882	0.8941176470588236	0.07058823529411765	0.0	0.0	0.0	1.0	0.0	0.0	0.5	0.0	0.5
unaugmented	EBM	500	25	0.8571428571428571	0.0	0.14285714285714285	0.0	0.03529411764705882	0.8588235294117647	0.10588235294117647	0.0	0.0	0.0	1.0	0.0	0.0	0.375	0.0	0.625
poisson	EBM	5000	1	0.4642857142857143	0.0	0.5357142857142857	0.0	0.023529411764705882	0.8588235294117647	0.10588235294117647	0.011764705882352941	0.0	0.0	1.0	0.0	0.0	0.5	0.0	0.5
poisson	EBM	5000	2	0.6785714285714286	0.0	0.25	0.07142857142857142	0.011764705882352941	0.9058823529411765	0.07058823529411765	0.011764705882352941	0.0	0.0	1.0	0.0	0.0	0.5	0.0	0.5
poisson	EBM	5000	3	0.5714285714285714	0.0	0.25	0.17857142857142858	0.03529411764705882	0.8941176470588236	0.07058823529411765	0.0	0.0	0.0	1.0	0.0	0.0	0.375	0.0	0.625
poisson	EBM	5000	4	0.2857142857142857	0.0	0.5	0.21428571428571427	0.0	0.9529411764705882	0.03529411764705882	0.011764705882352941	0.0	0.0	1.0	0.0	0.0	0.5	0.0	0.5
poisson	EBM	5000	5	0.8214285714285714	0.0	0.14285714285714285	0.03571428571428571	0.011764705882352941	0.9176470588235294	0.058823529411764705	0.011764705882352941	0.0	0.0	1.0	0.0	0.125	0.5	0.0	0.375
poisson	EBM	5000	6	0.6785714285714286	0.0	0.25	0.07142857142857142	0.011764705882352941	0.9411764705882353	0.03529411764705882	0.011764705882352941	0.0	0.0	1.0	0.0	0.0	0.5	0.0	0.5
poisson	EBM	5000	7	0.32142857142857145	0.0	0.39285714285714285	0.2857142857142857	0.0	0.9176470588235294	0.058823529411764705	0.023529411764705882	0.0	0.0	1.0	0.0	0.0	0.5	0.0	0.5
poisson	EBM	5000	8	0.5357142857142857	0.0	0.42857142857142855	0.03571428571428571	0.03529411764705882	0.8941176470588236	0.07058823529411765	0.0	0.0	0.0	1.0	0.0	0.0	0.5	0.0	0.5
poisson	EBM	5000	9	0.75	0.0	0.25	0.0	0.023529411764705882	0.8941176470588236	0.07058823529411765	0.011764705882352941	0.0	0.0	1.0	0.0	0.125	0.625	0.0	0.25
poisson	EBM	5000	10	0.7142857142857143	0.0	0.25	0.03571428571428571	0.011764705882352941	0.8823529411764706	0.09411764705882353	0.011764705882352941	0.0	0.0	1.0	0.0	0.0	0.375	0.0	0.625
poisson	EBM	5000	11	0.32142857142857145	0.0	0.35714285714285715	0.32142857142857145	0.0	0.9411764705882353	0.047058823529411764	0.011764705882352941	0.0	0.0	1.0	0.0	0.0	0.5	0.0	0.5
poisson	EBM	5000	12	0.5	0.0	0.5	0.0	0.023529411764705882	0.8705882352941177	0.09411764705882353	0.011764705882352941	0.0	0.0	1.0	0.0	0.0	0.5	0.0	0.5
poisson	EBM	5000	13	0.7857142857142857	0.0	0.17857142857142858	0.03571428571428571	0.011764705882352941	0.9058823529411765	0.07058823529411765	0.011764705882352941	0.0	0.0	1.0	0.0	0.0	0.375	0.0	0.625
poisson	EBM	5000	14	0.6071428571428571	0.0	0.39285714285714285	0.0	0.023529411764705882	0.8705882352941177	0.09411764705882353	0.011764705882352941	0.0	0.0	1.0	0.0	0.0	0.375	0.0	0.625
poisson	EBM	5000	15	0.4642857142857143	0.0	0.5357142857142857	0.0	0.023529411764705882	0.8705882352941177	0.10588235294117647	0.0	0.0	0.0	1.0	0.0	0.0	0.625	0.0	0.375
poisson	EBM	5000	16	0.6428571428571429	0.0	0.14285714285714285	0.21428571428571427	0.011764705882352941	0.8941176470588236	0.07058823529411765	0.023529411764705882	0.0	0.0	1.0	0.0	0.0	0.5	0.0	0.5
poisson	EBM	5000	17	0.17857142857142858	0.07142857142857142	0.6428571428571429	0.10714285714285714	0.0	0.9294117647058824	0.058823529411764705	0.011764705882352941	0.0	0.0	1.0	0.0	0.0	0.5	0.0	0.5
poisson	EBM	5000	18	0.5	0.0	0.35714285714285715	0.14285714285714285	0.0	0.9058823529411765	0.07058823529411765	0.023529411764705882	0.0	0.0	1.0	0.0	0.0	0.5	0.0	0.5
poisson	EBM	5000	19	0.6428571428571429	0.0	0.35714285714285715	0.0	0.011764705882352941	0.8352941176470589	0.1411764705882353	0.011764705882352941	0.0	0.0	1.0	0.0	0.0	0.375	0.0	0.625
poisson	EBM	5000	20	0.6428571428571429	0.0	0.2857142857142857	0.07142857142857142	0.011764705882352941	0.8941176470588236	0.07058823529411765	0.023529411764705882	0.0	0.0	1.0	0.0	0.0	0.375	0.0	0.625
poisson	EBM	5000	21	0.5714285714285714	0.0	0.39285714285714285	0.03571428571428571	0.0	0.9411764705882353	0.047058823529411764	0.011764705882352941	0.0	0.0	1.0	0.0	0.0	0.5	0.0	0.5
poisson	EBM	5000	22	0.6428571428571429	0.0	0.32142857142857145	0.03571428571428571	0.023529411764705882	0.8470588235294118	0.12941176470588237	0.0	0.0	0.0	1.0	0.0	0.0	0.375	0.0	0.625
poisson	EBM	5000	23	0.75	0.0	0.21428571428571427	0.03571428571428571	0.011764705882352941	0.9529411764705882	0.023529411764705882	0.011764705882352941	0.0	0.0	1.0	0.0	0.0	0.5	0.0	0.5
poisson	EBM	5000	24	0.5	0.14285714285714285	0.25	0.10714285714285714	0.023529411764705882	0.9647058823529412	0.011764705882352941	0.0	0.0	0.0	1.0	0.0	0.0	0.375	0.0	0.625
poisson	EBM	5000	25	0.7857142857142857	0.0	0.21428571428571427	0.0	0.023529411764705882	0.8588235294117647	0.10588235294117647	0.011764705882352941	0.0	0.0	1.0	0.0	0.0	0.5	0.0	0.5
gamma_poisson	EBM	5000	1	0.6428571428571429	0.10714285714285714	0.07142857142857142	0.17857142857142858	0.0	1.0	0.0	0.0	0.0	0.0	1.0	0.0	0.0	0.25	0.0	0.75
gamma_poisson	EBM	5000	2	0.6785714285714286	0.07142857142857142	0.10714285714285714	0.14285714285714285	0.023529411764705882	0.9647058823529412	0.011764705882352941	0.0	0.0	0.0	1.0	0.0	0.0	0.25	0.0	0.75
gamma_poisson	EBM	5000	3	0.75	0.10714285714285714	0.14285714285714285	0.0	0.011764705882352941	0.9411764705882353	0.047058823529411764	0.0	0.0	0.0	1.0	0.0	0.0	0.375	0.0	0.625
gamma_poisson	EBM	5000	4	0.6785714285714286	0.10714285714285714	0.14285714285714285	0.07142857142857142	0.011764705882352941	0.9647058823529412	0.023529411764705882	0.0	0.0	0.0	1.0	0.0	0.0	0.375	0.0	0.625
gamma_poisson	EBM	5000	5	0.7857142857142857	0.14285714285714285	0.07142857142857142	0.0	0.023529411764705882	0.9294117647058824	0.047058823529411764	0.0	0.0	0.0	1.0	0.0	0.0	0.25	0.0	0.75
gamma_poisson	EBM	5000	6	0.6071428571428571	0.07142857142857142	0.10714285714285714	0.21428571428571427	0.011764705882352941	0.9411764705882353	0.03529411764705882	0.011764705882352941	0.0	0.0	1.0	0.0	0.0	0.25	0.0	0.75
gamma_poisson	EBM	5000	7	0.39285714285714285	0.14285714285714285	0.39285714285714285	0.07142857142857142	0.0	0.9647058823529412	0.03529411764705882	0.0	0.0	0.0	1.0	0.0	0.0	0.25	0.0	0.75
gamma_poisson	EBM	5000	8	0.7857142857142857	0.07142857142857142	0.07142857142857142	0.07142857142857142	0.011764705882352941	0.8941176470588236	0.058823529411764705	0.03529411764705882	0.0	0.0	1.0	0.0	0.0	0.375	0.0	0.625
gamma_poisson	EBM	5000	9	0.7142857142857143	0.0	0.07142857142857142	0.21428571428571427	0.011764705882352941	0.9411764705882353	0.03529411764705882	0.011764705882352941	0.0	0.0	1.0	0.0	0.0	0.375	0.0	0.625
gamma_poisson	EBM	5000	10	0.6785714285714286	0.07142857142857142	0.10714285714285714	0.14285714285714285	0.023529411764705882	0.9647058823529412	0.011764705882352941	0.0	0.0	0.0	1.0	0.0	0.0	0.25	0.0	0.75
gamma_poisson	EBM	5000	11	0.35714285714285715	0.07142857142857142	0.25	0.32142857142857145	0.0	0.9294117647058824	0.047058823529411764	0.023529411764705882	0.0	0.0	1.0	0.0	0.0	0.25	0.0	0.75
gamma_poisson	EBM	5000	12	0.6785714285714286	0.10714285714285714	0.17857142857142858	0.03571428571428571	0.023529411764705882	0.9647058823529412	0.011764705882352941	0.0	0.0	0.0	1.0	0.0	0.0	0.25	0.0	0.75
gamma_poisson	EBM	5000	13	0.7857142857142857	0.0	0.14285714285714285	0.07142857142857142	0.023529411764705882	0.8705882352941177	0.09411764705882353	0.011764705882352941	0.0	0.0	1.0	0.0	0.0	0.25	0.0	0.75
gamma_poisson	EBM	5000	14	0.7857142857142857	0.10714285714285714	0.10714285714285714	0.0	0.023529411764705882	0.9647058823529412	0.011764705882352941	0.0	0.0	0.0	1.0	0.0	0.0	0.375	0.0	0.625
gamma_poisson	EBM	5000	15	0.5357142857142857	0.07142857142857142	0.10714285714285714	0.2857142857142857	0.011764705882352941	0.9764705882352941	0.011764705882352941	0.0	0.0	0.0	1.0	0.0	0.0	0.375	0.0	0.625
gamma_poisson	EBM	5000	16	0.6785714285714286	0.10714285714285714	0.10714285714285714	0.10714285714285714	0.0	0.9882352941176471	0.011764705882352941	0.0	0.0	0.0	1.0	0.0	0.0	0.25	0.0	0.75
gamma_poisson	EBM	5000	17	0.42857142857142855	0.10714285714285714	0.17857142857142858	0.2857142857142857	0.011764705882352941	0.9294117647058824	0.058823529411764705	0.0	0.0	0.0	1.0	0.0	0.0	0.375	0.0	0.625
gamma_poisson	EBM	5000	18	0.6071428571428571	0.14285714285714285	0.17857142857142858	0.07142857142857142	0.011764705882352941	0.9411764705882353	0.03529411764705882	0.011764705882352941	0.0	0.0	1.0	0.0	0.0	0.25	0.0	0.75
gamma_poisson	EBM	5000	19	0.42857142857142855	0.17857142857142858	0.2857142857142857	0.10714285714285714	0.023529411764705882	0.9529411764705882	0.023529411764705882	0.0	0.0	0.0	1.0	0.0	0.0	0.25	0.0	0.75
gamma_poisson	EBM	5000	20	0.75	0.07142857142857142	0.17857142857142858	0.0	0.023529411764705882	0.9411764705882353	0.03529411764705882	0.0	0.0	0.0	1.0	0.0	0.0	0.375	0.0	0.625
gamma_poisson	EBM	5000	21	0.5357142857142857	0.07142857142857142	0.14285714285714285	0.25	0.0	0.9764705882352941	0.023529411764705882	0.0	0.0	0.0	1.0	0.0	0.0	0.25	0.0	0.75
gamma_poisson	EBM	5000	22	0.5714285714285714	0.10714285714285714	0.21428571428571427	0.10714285714285714	0.0	0.9647058823529412	0.023529411764705882	0.011764705882352941	0.0	0.0	1.0	0.0	0.0	0.125	0.0	0.875
gamma_poisson	EBM	5000	23	0.8214285714285714	0.03571428571428571	0.10714285714285714	0.03571428571428571	0.03529411764705882	0.9058823529411765	0.047058823529411764	0.011764705882352941	0.0	0.0	1.0	0.0	0.0	0.375	0.0	0.625
gamma_poisson	EBM	5000	24	0.6428571428571429	0.10714285714285714	0.25	0.0	0.023529411764705882	0.9411764705882353	0.03529411764705882	0.0	0.0	0.0	1.0	0.0	0.0	0.25	0.0	0.75
gamma_poisson	EBM	5000	25	0.5714285714285714	0.21428571428571427	0.21428571428571427	0.0	0.023529411764705882	0.9529411764705882	0.023529411764705882	0.0	0.0	0.0	1.0	0.0	0.0	0.375	0.0	0.625
local_crossover	EBM	5000	1	0.39285714285714285	0.03571428571428571	0.32142857142857145	0.25	0.023529411764705882	0.8941176470588236	0.058823529411764705	0.023529411764705882	0.0	0.0	1.0	0.0	0.0	0.125	0.0	0.875
local_crossover	EBM	5000	2	0.5357142857142857	0.0	0.32142857142857145	0.14285714285714285	0.023529411764705882	0.9176470588235294	0.047058823529411764	0.011764705882352941	0.0	0.0	1.0	0.0	0.0	0.25	0.0	0.75
local_crossover	EBM	5000	3	0.21428571428571427	0.0	0.5	0.2857142857142857	0.011764705882352941	0.8	0.10588235294117647	0.08235294117647059	0.0	0.0	1.0	0.0	0.0	0.5	0.0	0.5
local_crossover	EBM	5000	4	0.25	0.0	0.5357142857142857	0.21428571428571427	0.023529411764705882	0.8352941176470589	0.09411764705882353	0.047058823529411764	0.0	0.0	1.0	0.0	0.0	0.25	0.0	0.75
local_crossover	EBM	5000	5	0.5357142857142857	0.0	0.4642857142857143	0.0	0.023529411764705882	0.8941176470588236	0.08235294117647059	0.0	0.0	0.0	1.0	0.0	0.0	0.125	0.0	0.875
local_crossover	EBM	5000	6	0.32142857142857145	0.07142857142857142	0.21428571428571427	0.39285714285714285	0.011764705882352941	0.8941176470588236	0.047058823529411764	0.047058823529411764	0.0	0.0	1.0	0.0	0.0	0.125	0.0	0.875
local_crossover	EBM	5000	7	0.21428571428571427	0.0	0.42857142857142855	0.35714285714285715	0.0	0.9176470588235294	0.047058823529411764	0.03529411764705882	0.0	0.0	1.0	0.0	0.0	0.0	0.0	1.0
local_crossover	EBM	5000	8	0.4642857142857143	0.0	0.4642857142857143	0.07142857142857142	0.023529411764705882	0.8352941176470589	0.11764705882352941	0.023529411764705882	0.0	0.0	1.0	0.0	0.0	0.125	0.0	0.875
local_crossover	EBM	5000	9	0.6071428571428571	0.0	0.35714285714285715	0.03571428571428571	0.03529411764705882	0.8705882352941177	0.08235294117647059	0.011764705882352941	0.0	0.0	1.0	0.0	0.0	0.125	0.0	0.875
local_crossover	EBM	5000	10	0.5	0.0	0.21428571428571427	0.2857142857142857	0.03529411764705882	0.6823529411764706	0.09411764705882353	0.18823529411764706	0.0	0.0	1.0	0.0	0.0	0.0	0.0	1.0
local_crossover	EBM	5000	11	0.17857142857142858	0.03571428571428571	0.4642857142857143	0.32142857142857145	0.011764705882352941	0.9058823529411765	0.047058823529411764	0.03529411764705882	0.0	0.0	1.0	0.0	0.0	0.125	0.0	0.875
local_crossover	EBM	5000	12	0.35714285714285715	0.0	0.4642857142857143	0.17857142857142858	0.0	0.9294117647058824	0.058823529411764705	0.011764705882352941	0.0	0.0	1.0	0.0	0.0	0.0	0.0	1.0
local_crossover	EBM	5000	13	0.5357142857142857	0.0	0.25	0.21428571428571427	0.03529411764705882	0.8823529411764706	0.058823529411764705	0.023529411764705882	0.0	0.0	1.0	0.0	0.0	0.125	0.0	0.875
local_crossover	EBM	5000	14	0.6428571428571429	0.14285714285714285	0.14285714285714285	0.07142857142857142	0.023529411764705882	0.9647058823529412	0.011764705882352941	0.0	0.0	0.0	1.0	0.0	0.0	0.375	0.0	0.625
local_crossover	EBM	5000	15	0.42857142857142855	0.0	0.4642857142857143	0.10714285714285714	0.023529411764705882	0.8941176470588236	0.058823529411764705	0.023529411764705882	0.0	0.0	1.0	0.0	0.0	0.375	0.0	0.625
local_crossover	EBM	5000	16	0.6071428571428571	0.0	0.39285714285714285	0.0	0.023529411764705882	0.9176470588235294	0.047058823529411764	0.011764705882352941	0.0	0.0	1.0	0.0	0.0	0.125	0.0	0.875
local_crossover	EBM	5000	17	0.25	0.07142857142857142	0.32142857142857145	0.35714285714285715	0.0	0.8823529411764706	0.047058823529411764	0.07058823529411765	0.0	0.0	1.0	0.0	0.0	0.125	0.0	0.875
local_crossover	EBM	5000	18	0.39285714285714285	0.0	0.39285714285714285	0.21428571428571427	0.023529411764705882	0.8705882352941177	0.07058823529411765	0.03529411764705882	0.0	0.0	1.0	0.0	0.0	0.25	0.0	0.75
local_crossover	EBM	5000	19	0.4642857142857143	0.03571428571428571	0.25	0.25	0.03529411764705882	0.9176470588235294	0.03529411764705882	0.011764705882352941	0.0	0.0	1.0	0.0	0.0	0.125	0.0	0.875
local_crossover	EBM	5000	20	0.35714285714285715	0.0	0.5714285714285714	0.07142857142857142	0.011764705882352941	0.8470588235294118	0.10588235294117647	0.03529411764705882	0.0	0.0	1.0	0.0	0.0	0.25	0.0	0.75
local_crossover	EBM	5000	21	0.5357142857142857	0.07142857142857142	0.17857142857142858	0.21428571428571427	0.0	0.9294117647058824	0.047058823529411764	0.023529411764705882	0.0	0.0	1.0	0.0	0.0	0.5	0.0	0.5
local_crossover	EBM	5000	22	0.21428571428571427	0.0	0.5	0.2857142857142857	0.011764705882352941	0.8235294117647058	0.08235294117647059	0.08235294117647059	0.0	0.0	1.0	0.0	0.0	0.0	0.0	1.0
local_crossover	EBM	5000	23	0.42857142857142855	0.0	0.39285714285714285	0.17857142857142858	0.023529411764705882	0.8941176470588236	0.07058823529411765	0.011764705882352941	0.0	0.0	1.0	0.0	0.0	0.25	0.0	0.75
local_crossover	EBM	5000	24	0.5	0.0	0.42857142857142855	0.07142857142857142	0.03529411764705882	0.9294117647058824	0.03529411764705882	0.0	0.0	0.0	1.0	0.0	0.0	0.0	0.0	1.0
[truncated: 626 more rows]
