# Supplementary material for: Phenotype driven data augmentation methods for transcriptomic data
Source: Bioinform Adv. 2025 May 23;5(1):vbaf124. doi: 10.1093/bioadv/vbaf124 (PMC12141816; doi:10.1093/bioadv/vbaf124)
Supplement: vbaf124_Supplementary_Data [file vbaf124_supplementary_data.zip › METABRIC_confusion_matrices.csv]

Sampling Method	Model	Class-Size	Split	True LumA - Pred LumA	True LumA - Pred LumB	True LumA - Pred Basal	True LumB - Pred LumA	True LumB - Pred LumB	True LumB - Pred Basal	True Basal - Pred LumA	True Basal - Pred LumB	True Basal - Pred Basal
poisson	Logistic	max	1	0.0	0.9785714285714285	0.02142857142857143	0.0	0.9178947368421052	0.08210526315789474	0.0	0.22966507177033493	0.7703349282296651
poisson	Logistic	max	2	0.9685714285714285	0.002857142857142857	0.02857142857142857	0.7873684210526316	0.016842105263157894	0.1957894736842105	0.009569377990430622	0.0	0.9904306220095693
poisson	Logistic	max	3	0.6985714285714286	0.2814285714285714	0.02	0.23578947368421052	0.6568421052631579	0.10736842105263159	0.004784688995215311	0.03349282296650718	0.9617224880382775
poisson	Logistic	max	4	0.6314285714285715	0.09857142857142857	0.27	0.2231578947368421	0.19157894736842104	0.5852631578947368	0.004784688995215311	0.004784688995215311	0.9904306220095693
poisson	Logistic	max	5	0.012857142857142857	0.4742857142857143	0.5128571428571429	0.0	0.44	0.56	0.0	0.019138755980861243	0.9808612440191388
poisson	Logistic	max	6	0.42	0.3485714285714286	0.23142857142857143	0.10105263157894737	0.3894736842105263	0.5094736842105263	0.0	0.014354066985645933	0.9856459330143541
poisson	Logistic	max	7	0.025714285714285714	0.9414285714285714	0.032857142857142856	0.004210526315789474	0.8863157894736842	0.10947368421052632	0.0	0.08133971291866028	0.9186602870813397
poisson	Logistic	max	8	0.9928571428571429	0.007142857142857143	0.0	0.8421052631578947	0.14526315789473684	0.01263157894736842	0.16267942583732056	0.1339712918660287	0.7033492822966507
poisson	Logistic	max	9	0.4471428571428571	0.5528571428571428	0.0	0.11157894736842106	0.8863157894736842	0.002105263157894737	0.004784688995215311	0.36363636363636365	0.631578947368421
poisson	Logistic	max	10	0.27	0.6671428571428571	0.06285714285714286	0.04842105263157895	0.783157894736842	0.16842105263157894	0.009569377990430622	0.06220095693779904	0.9282296650717703
poisson	Logistic	max	11	0.9971428571428571	0.0	0.002857142857142857	0.9410526315789474	0.002105263157894737	0.056842105263157895	0.08133971291866028	0.0	0.9186602870813397
poisson	Logistic	max	12	0.9414285714285714	0.055714285714285716	0.002857142857142857	0.6610526315789473	0.3031578947368421	0.035789473684210524	0.0430622009569378	0.023923444976076555	0.9330143540669856
poisson	Logistic	max	13	0.13714285714285715	0.8628571428571429	0.0	0.029473684210526315	0.968421052631579	0.002105263157894737	0.0	0.6411483253588517	0.3588516746411483
poisson	Logistic	max	14	0.89	0.11	0.0	0.42526315789473684	0.5494736842105263	0.02526315789473684	0.05741626794258373	0.2583732057416268	0.6842105263157895
poisson	Logistic	max	15	0.3157142857142857	0.43142857142857144	0.25285714285714284	0.07789473684210527	0.4147368421052632	0.5073684210526316	0.0	0.004784688995215311	0.9952153110047847
poisson	Logistic	max	16	0.9985714285714286	0.0014285714285714286	0.0	0.9726315789473684	0.004210526315789474	0.023157894736842106	0.23923444976076555	0.0	0.7607655502392344
poisson	Logistic	max	17	0.7757142857142857	0.21857142857142858	0.005714285714285714	0.37684210526315787	0.5494736842105263	0.07368421052631578	0.014354066985645933	0.07177033492822966	0.9138755980861244
poisson	Logistic	max	18	0.8057142857142857	0.15857142857142856	0.03571428571428571	0.2926315789473684	0.4968421052631579	0.21052631578947367	0.009569377990430622	0.05263157894736842	0.937799043062201
poisson	Logistic	max	19	0.2642857142857143	0.7357142857142858	0.0	0.04	0.9473684210526315	0.01263157894736842	0.004784688995215311	0.35406698564593303	0.6411483253588517
poisson	Logistic	max	20	0.9242857142857143	0.05285714285714286	0.022857142857142857	0.608421052631579	0.16631578947368422	0.22526315789473683	0.03349282296650718	0.004784688995215311	0.9617224880382775
poisson	Logistic	max	21	0.002857142857142857	0.9942857142857143	0.002857142857142857	0.0	0.9768421052631578	0.023157894736842106	0.0	0.47368421052631576	0.5263157894736842
poisson	Logistic	max	22	0.07	0.93	0.0	0.010526315789473684	0.9894736842105263	0.0	0.0	0.8995215311004785	0.10047846889952153
poisson	Logistic	max	23	0.6485714285714286	0.0	0.3514285714285714	0.3684210526315789	0.002105263157894737	0.6294736842105263	0.0	0.0	1.0
poisson	Logistic	max	24	0.9928571428571429	0.004285714285714286	0.002857142857142857	0.8189473684210526	0.04421052631578947	0.1368421052631579	0.07177033492822966	0.004784688995215311	0.9234449760765551
poisson	Logistic	max	25	0.9928571428571429	0.002857142857142857	0.004285714285714286	0.848421052631579	0.023157894736842106	0.12842105263157894	0.05263157894736842	0.0	0.9473684210526315
poisson	Logistic	50	1	0.7128571428571429	0.25	0.037142857142857144	0.20210526315789473	0.6378947368421053	0.16	0.0	0.023923444976076555	0.9760765550239234
poisson	Logistic	50	2	0.6885714285714286	0.31142857142857144	0.0	0.17684210526315788	0.8147368421052632	0.008421052631578947	0.0	0.19138755980861244	0.8086124401913876
poisson	Logistic	50	3	0.43142857142857144	0.5685714285714286	0.0	0.10105263157894737	0.8989473684210526	0.0	0.009569377990430622	0.3253588516746411	0.6650717703349283
poisson	Logistic	50	4	0.8614285714285714	0.13857142857142857	0.0	0.35157894736842105	0.6484210526315789	0.0	0.014354066985645933	0.5263157894736842	0.45933014354066987
poisson	Logistic	50	5	0.9528571428571428	0.047142857142857146	0.0	0.5368421052631579	0.4442105263157895	0.018947368421052633	0.019138755980861243	0.18660287081339713	0.7942583732057417
poisson	Logistic	50	6	0.9271428571428572	0.06428571428571428	0.008571428571428572	0.5431578947368421	0.33052631578947367	0.12631578947368421	0.014354066985645933	0.014354066985645933	0.9712918660287081
poisson	Logistic	50	7	0.047142857142857146	0.9528571428571428	0.0	0.004210526315789474	0.9831578947368421	0.01263157894736842	0.0	0.22966507177033493	0.7703349282296651
poisson	Logistic	50	8	0.2057142857142857	0.61	0.18428571428571427	0.018947368421052633	0.6231578947368421	0.35789473684210527	0.004784688995215311	0.004784688995215311	0.9904306220095693
poisson	Logistic	50	9	0.9985714285714286	0.0014285714285714286	0.0	0.8231578947368421	0.15157894736842106	0.02526315789473684	0.1339712918660287	0.004784688995215311	0.861244019138756
poisson	Logistic	50	10	0.8685714285714285	0.13142857142857142	0.0	0.2631578947368421	0.7326315789473684	0.004210526315789474	0.07655502392344497	0.22966507177033493	0.69377990430622
poisson	Logistic	50	11	0.43142857142857144	0.5685714285714286	0.0	0.07368421052631578	0.9242105263157895	0.002105263157894737	0.0	0.22009569377990432	0.7799043062200957
poisson	Logistic	50	12	0.7628571428571429	0.23714285714285716	0.0	0.2463157894736842	0.7242105263157895	0.029473684210526315	0.004784688995215311	0.05263157894736842	0.9425837320574163
poisson	Logistic	50	13	0.7942857142857143	0.2057142857142857	0.0	0.26526315789473687	0.7347368421052631	0.0	0.1291866028708134	0.5454545454545454	0.3253588516746411
poisson	Logistic	50	14	0.48857142857142855	0.5028571428571429	0.008571428571428572	0.10105263157894737	0.8505263157894737	0.04842105263157895	0.004784688995215311	0.04784688995215311	0.9473684210526315
poisson	Logistic	50	15	0.37142857142857144	0.6285714285714286	0.0	0.056842105263157895	0.9410526315789474	0.002105263157894737	0.0	0.2822966507177033	0.7177033492822966
poisson	Logistic	50	16	0.9971428571428571	0.002857142857142857	0.0	0.8589473684210527	0.11368421052631579	0.02736842105263158	0.09569377990430622	0.04784688995215311	0.8564593301435407
poisson	Logistic	50	17	0.4014285714285714	0.5985714285714285	0.0	0.07368421052631578	0.9242105263157895	0.002105263157894737	0.004784688995215311	0.3157894736842105	0.6794258373205742
poisson	Logistic	50	18	0.24714285714285714	0.7528571428571429	0.0	0.02736842105263158	0.9642105263157895	0.008421052631578947	0.0	0.14354066985645933	0.8564593301435407
poisson	Logistic	50	19	0.7114285714285714	0.2857142857142857	0.002857142857142857	0.15368421052631578	0.7684210526315789	0.07789473684210527	0.009569377990430622	0.05741626794258373	0.9330143540669856
poisson	Logistic	50	20	0.12142857142857143	0.8714285714285714	0.007142857142857143	0.010526315789473684	0.8863157894736842	0.1031578947368421	0.0	0.04784688995215311	0.9521531100478469
poisson	Logistic	50	21	0.4471428571428571	0.5528571428571428	0.0	0.06315789473684211	0.9178947368421052	0.018947368421052633	0.004784688995215311	0.18181818181818182	0.8133971291866029
poisson	Logistic	50	22	0.02	0.9742857142857143	0.005714285714285714	0.0	0.9052631578947369	0.09473684210526316	0.0	0.04784688995215311	0.9521531100478469
poisson	Logistic	50	23	0.9	0.027142857142857142	0.07285714285714286	0.5452631578947369	0.24842105263157896	0.2063157894736842	0.004784688995215311	0.014354066985645933	0.9808612440191388
poisson	Logistic	50	24	0.9985714285714286	0.0014285714285714286	0.0	0.9368421052631579	0.04	0.023157894736842106	0.1291866028708134	0.009569377990430622	0.861244019138756
poisson	Logistic	50	25	0.9857142857142858	0.014285714285714285	0.0	0.6778947368421052	0.27789473684210525	0.04421052631578947	0.0861244019138756	0.03827751196172249	0.8755980861244019
poisson	Logistic	500	1	0.6171428571428571	0.38285714285714284	0.0	0.10105263157894737	0.8905263157894737	0.008421052631578947	0.004784688995215311	0.13875598086124402	0.8564593301435407
poisson	Logistic	500	2	0.7271428571428571	0.27285714285714285	0.0	0.14526315789473684	0.8463157894736842	0.008421052631578947	0.004784688995215311	0.18660287081339713	0.8086124401913876
poisson	Logistic	500	3	0.2757142857142857	0.7242857142857143	0.0	0.018947368421052633	0.9705263157894737	0.010526315789473684	0.0	0.11483253588516747	0.8851674641148325
poisson	Logistic	500	4	0.4057142857142857	0.5942857142857143	0.0	0.02736842105263158	0.9536842105263158	0.018947368421052633	0.0	0.09569377990430622	0.9043062200956937
poisson	Logistic	500	5	0.25142857142857145	0.7485714285714286	0.0	0.01263157894736842	0.9768421052631578	0.010526315789473684	0.0	0.12440191387559808	0.8755980861244019
poisson	Logistic	500	6	0.6157142857142858	0.3842857142857143	0.0	0.0968421052631579	0.888421052631579	0.014736842105263158	0.004784688995215311	0.14354066985645933	0.8516746411483254
poisson	Logistic	500	7	0.20285714285714285	0.7971428571428572	0.0	0.016842105263157894	0.9663157894736842	0.016842105263157894	0.0	0.10047846889952153	0.8995215311004785
poisson	Logistic	500	8	0.8128571428571428	0.18714285714285714	0.0	0.1831578947368421	0.7936842105263158	0.023157894736842106	0.004784688995215311	0.09090909090909091	0.9043062200956937
poisson	Logistic	500	9	0.48857142857142855	0.5114285714285715	0.0	0.05894736842105263	0.9305263157894736	0.010526315789473684	0.004784688995215311	0.07177033492822966	0.9234449760765551
poisson	Logistic	500	10	0.6171428571428571	0.38285714285714284	0.0	0.07157894736842105	0.9031578947368422	0.02526315789473684	0.004784688995215311	0.06698564593301436	0.9282296650717703
poisson	Logistic	500	11	0.74	0.26	0.0	0.15368421052631578	0.8336842105263158	0.01263157894736842	0.0	0.09569377990430622	0.9043062200956937
poisson	Logistic	500	12	0.1	0.9	0.0	0.004210526315789474	0.9873684210526316	0.008421052631578947	0.0	0.17703349282296652	0.8229665071770335
poisson	Logistic	500	13	0.8485714285714285	0.15142857142857144	0.0	0.2336842105263158	0.7621052631578947	0.004210526315789474	0.009569377990430622	0.17703349282296652	0.8133971291866029
poisson	Logistic	500	14	0.5771428571428572	0.4228571428571429	0.0	0.07789473684210527	0.9094736842105263	0.01263157894736842	0.0	0.16267942583732056	0.8373205741626795
poisson	Logistic	500	15	0.6885714285714286	0.31142857142857144	0.0	0.11157894736842106	0.8821052631578947	0.00631578947368421	0.004784688995215311	0.11961722488038277	0.8755980861244019
poisson	Logistic	500	16	0.3342857142857143	0.6657142857142857	0.0	0.023157894736842106	0.9642105263157895	0.01263157894736842	0.0	0.11483253588516747	0.8851674641148325
poisson	Logistic	500	17	0.8028571428571428	0.19714285714285715	0.0	0.1957894736842105	0.7957894736842105	0.008421052631578947	0.004784688995215311	0.17703349282296652	0.8181818181818182
poisson	Logistic	500	18	0.19857142857142857	0.8014285714285714	0.0	0.010526315789473684	0.9873684210526316	0.002105263157894737	0.0	0.20095693779904306	0.7990430622009569
poisson	Logistic	500	19	0.4942857142857143	0.5057142857142857	0.0	0.04842105263157895	0.9431578947368421	0.008421052631578947	0.004784688995215311	0.14832535885167464	0.84688995215311
poisson	Logistic	500	20	0.6971428571428572	0.3028571428571429	0.0	0.12	0.8694736842105263	0.010526315789473684	0.004784688995215311	0.15311004784688995	0.8421052631578947
poisson	Logistic	500	21	0.31	0.69	0.0	0.014736842105263158	0.9747368421052631	0.010526315789473684	0.0	0.09569377990430622	0.9043062200956937
poisson	Logistic	500	22	0.6742857142857143	0.32571428571428573	0.0	0.10736842105263159	0.8821052631578947	0.010526315789473684	0.004784688995215311	0.1674641148325359	0.8277511961722488
poisson	Logistic	500	23	0.3485714285714286	0.6514285714285715	0.0	0.02526315789473684	0.968421052631579	0.00631578947368421	0.0	0.11961722488038277	0.8803827751196173
poisson	Logistic	500	24	0.5971428571428572	0.40285714285714286	0.0	0.1031578947368421	0.8863157894736842	0.010526315789473684	0.004784688995215311	0.1722488038277512	0.8229665071770335
poisson	Logistic	500	25	0.6028571428571429	0.39714285714285713	0.0	0.06947368421052631	0.9136842105263158	0.016842105263157894	0.0	0.09569377990430622	0.9043062200956937
poisson	KNN	max	1	0.7628571428571429	0.12142857142857143	0.11571428571428571	0.42947368421052634	0.4652631578947368	0.10526315789473684	0.0	0.07177033492822966	0.9282296650717703
poisson	KNN	max	2	0.5985714285714285	0.0014285714285714286	0.4	0.3452631578947368	0.035789473684210524	0.6189473684210526	0.009569377990430622	0.0	0.9904306220095693
poisson	KNN	max	3	0.43857142857142856	0.05714285714285714	0.5042857142857143	0.3473684210526316	0.08210526315789474	0.5705263157894737	0.0	0.0	1.0
poisson	KNN	max	4	0.8471428571428572	0.1457142857142857	0.007142857142857143	0.5810526315789474	0.3389473684210526	0.08	0.03827751196172249	0.004784688995215311	0.9569377990430622
poisson	KNN	max	5	0.03857142857142857	0.31142857142857144	0.65	0.00631578947368421	0.4126315789473684	0.5810526315789474	0.0	0.03349282296650718	0.9665071770334929
poisson	KNN	max	6	0.33	0.4157142857142857	0.2542857142857143	0.30526315789473685	0.3157894736842105	0.37894736842105264	0.0	0.014354066985645933	0.9856459330143541
poisson	KNN	max	7	0.7871428571428571	0.1357142857142857	0.07714285714285714	0.47368421052631576	0.2863157894736842	0.24	0.009569377990430622	0.03827751196172249	0.9521531100478469
poisson	KNN	max	8	0.8657142857142858	0.13285714285714287	0.0014285714285714286	0.4842105263157895	0.48210526315789476	0.03368421052631579	0.028708133971291867	0.0861244019138756	0.8851674641148325
poisson	KNN	max	9	0.8228571428571428	0.10285714285714286	0.07428571428571429	0.44	0.28842105263157897	0.27157894736842103	0.004784688995215311	0.004784688995215311	0.9904306220095693
poisson	KNN	max	10	0.7271428571428571	0.05285714285714286	0.22	0.4673684210526316	0.25473684210526315	0.27789473684210525	0.014354066985645933	0.009569377990430622	0.9760765550239234
poisson	KNN	max	11	0.8985714285714286	0.004285714285714286	0.09714285714285714	0.5536842105263158	0.08842105263157894	0.35789473684210527	0.0	0.004784688995215311	0.9952153110047847
poisson	KNN	max	12	0.5157142857142857	0.4542857142857143	0.03	0.18526315789473685	0.7873684210526316	0.02736842105263158	0.004784688995215311	0.1339712918660287	0.861244019138756
poisson	KNN	max	13	0.36714285714285716	0.6328571428571429	0.0	0.12631578947368421	0.871578947368421	0.002105263157894737	0.004784688995215311	0.27751196172248804	0.7177033492822966
poisson	KNN	max	14	0.9185714285714286	0.07	0.011428571428571429	0.6294736842105263	0.25263157894736843	0.11789473684210526	0.03349282296650718	0.009569377990430622	0.9569377990430622
poisson	KNN	max	15	0.18857142857142858	0.7342857142857143	0.07714285714285714	0.10947368421052632	0.7789473684210526	0.11157894736842106	0.0	0.0861244019138756	0.9138755980861244
poisson	KNN	max	16	0.48857142857142855	0.4657142857142857	0.045714285714285714	0.2926315789473684	0.5894736842105263	0.11789473684210526	0.009569377990430622	0.05263157894736842	0.937799043062201
poisson	KNN	max	17	0.14285714285714285	0.8414285714285714	0.015714285714285715	0.008421052631578947	0.9557894736842105	0.035789473684210524	0.004784688995215311	0.23923444976076555	0.7559808612440191
poisson	KNN	max	18	0.4357142857142857	0.04428571428571428	0.52	0.1936842105263158	0.18105263157894738	0.6252631578947369	0.0	0.004784688995215311	0.9952153110047847
poisson	KNN	max	19	0.9885714285714285	0.005714285714285714	0.005714285714285714	0.7873684210526316	0.10105263157894737	0.11157894736842106	0.04784688995215311	0.0	0.9521531100478469
poisson	KNN	max	20	0.4357142857142857	0.5571428571428572	0.007142857142857143	0.16842105263157894	0.7326315789473684	0.09894736842105263	0.004784688995215311	0.507177033492823	0.4880382775119617
poisson	KNN	max	21	0.28	0.72	0.0	0.010526315789473684	0.9789473684210527	0.010526315789473684	0.009569377990430622	0.11004784688995216	0.8803827751196173
poisson	KNN	max	22	0.8371428571428572	0.16	0.002857142857142857	0.6547368421052632	0.2905263157894737	0.05473684210526316	0.04784688995215311	0.004784688995215311	0.9473684210526315
poisson	KNN	max	23	0.84	0.02142857142857143	0.13857142857142857	0.4610526315789474	0.16	0.37894736842105264	0.0	0.0	1.0
poisson	KNN	max	24	0.87	0.11714285714285715	0.012857142857142857	0.5052631578947369	0.4231578947368421	0.07157894736842105	0.009569377990430622	0.0430622009569378	0.9473684210526315
poisson	KNN	max	25	0.3485714285714286	0.5085714285714286	0.14285714285714285	0.1831578947368421	0.6568421052631579	0.16	0.0	0.03827751196172249	0.9617224880382775
poisson	KNN	50	1	0.43142857142857144	0.5657142857142857	0.002857142857142857	0.11368421052631579	0.8652631578947368	0.021052631578947368	0.004784688995215311	0.06698564593301436	0.9282296650717703
poisson	KNN	50	2	0.6971428571428572	0.30142857142857143	0.0014285714285714286	0.1957894736842105	0.783157894736842	0.021052631578947368	0.014354066985645933	0.05741626794258373	0.9282296650717703
poisson	KNN	50	3	0.2785714285714286	0.7214285714285714	0.0	0.10736842105263159	0.8821052631578947	0.010526315789473684	0.009569377990430622	0.10047846889952153	0.8899521531100478
poisson	KNN	50	4	0.41285714285714287	0.5857142857142857	0.0014285714285714286	0.06947368421052631	0.8989473684210526	0.031578947368421054	0.0	0.13875598086124402	0.861244019138756
poisson	KNN	50	5	0.4785714285714286	0.52	0.0014285714285714286	0.15157894736842106	0.8294736842105264	0.018947368421052633	0.0	0.06220095693779904	0.937799043062201
poisson	KNN	50	6	0.3557142857142857	0.6428571428571429	0.0014285714285714286	0.14736842105263157	0.8210526315789474	0.031578947368421054	0.004784688995215311	0.07655502392344497	0.9186602870813397
poisson	KNN	50	7	0.37	0.63	0.0	0.17473684210526316	0.8063157894736842	0.018947368421052633	0.009569377990430622	0.07177033492822966	0.9186602870813397
poisson	KNN	50	8	0.3942857142857143	0.6057142857142858	0.0	0.02526315789473684	0.9621052631578947	0.01263157894736842	0.004784688995215311	0.10047846889952153	0.8947368421052632
poisson	KNN	50	9	0.5385714285714286	0.4614285714285714	0.0	0.10526315789473684	0.88	0.014736842105263158	0.0	0.11004784688995216	0.8899521531100478
poisson	KNN	50	10	0.5114285714285715	0.48857142857142855	0.0	0.12421052631578948	0.8589473684210527	0.016842105263157894	0.028708133971291867	0.06698564593301436	0.9043062200956937
poisson	KNN	50	11	0.5271428571428571	0.46714285714285714	0.005714285714285714	0.21263157894736842	0.7221052631578947	0.06526315789473684	0.0	0.03827751196172249	0.9617224880382775
poisson	KNN	50	12	0.24	0.76	0.0	0.05894736842105263	0.9221052631578948	0.018947368421052633	0.004784688995215311	0.09569377990430622	0.8995215311004785
poisson	KNN	50	13	0.42714285714285716	0.5728571428571428	0.0	0.056842105263157895	0.9305263157894736	0.01263157894736842	0.009569377990430622	0.1291866028708134	0.861244019138756
poisson	KNN	50	14	0.6914285714285714	0.30714285714285716	0.0014285714285714286	0.2968421052631579	0.671578947368421	0.031578947368421054	0.014354066985645933	0.05741626794258373	0.9282296650717703
poisson	KNN	50	15	0.3657142857142857	0.6342857142857142	0.0	0.023157894736842106	0.9642105263157895	0.01263157894736842	0.0	0.0861244019138756	0.9138755980861244
poisson	KNN	50	16	0.6985714285714286	0.30142857142857143	0.0	0.2168421052631579	0.7557894736842106	0.02736842105263158	0.014354066985645933	0.08133971291866028	0.9043062200956937
poisson	KNN	50	17	0.29	0.71	0.0	0.04	0.9515789473684211	0.008421052631578947	0.0	0.11004784688995216	0.8899521531100478
poisson	KNN	50	18	0.4357142857142857	0.5614285714285714	0.002857142857142857	0.07157894736842105	0.8989473684210526	0.029473684210526315	0.0	0.07655502392344497	0.9234449760765551
poisson	KNN	50	19	0.5628571428571428	0.43714285714285717	0.0	0.2063157894736842	0.7810526315789473	0.01263157894736842	0.014354066985645933	0.14832535885167464	0.8373205741626795
poisson	KNN	50	20	0.3842857142857143	0.6157142857142858	0.0	0.10947368421052632	0.8736842105263158	0.016842105263157894	0.009569377990430622	0.1339712918660287	0.8564593301435407
poisson	KNN	50	21	0.3271428571428571	0.6728571428571428	0.0	0.04631578947368421	0.9284210526315789	0.02526315789473684	0.004784688995215311	0.08133971291866028	0.9138755980861244
poisson	KNN	50	22	0.5228571428571429	0.47714285714285715	0.0	0.20421052631578948	0.76	0.035789473684210524	0.023923444976076555	0.06220095693779904	0.9138755980861244
poisson	KNN	50	23	0.47	0.5285714285714286	0.0014285714285714286	0.08421052631578947	0.9010526315789473	0.014736842105263158	0.0	0.08133971291866028	0.9186602870813397
poisson	KNN	50	24	0.6214285714285714	0.37857142857142856	0.0	0.18736842105263157	0.8021052631578948	0.010526315789473684	0.004784688995215311	0.11004784688995216	0.8851674641148325
poisson	KNN	50	25	0.3757142857142857	0.6214285714285714	0.002857142857142857	0.14526315789473684	0.8210526315789474	0.03368421052631579	0.009569377990430622	0.03827751196172249	0.9521531100478469
poisson	KNN	500	1	0.3242857142857143	0.6757142857142857	0.0	0.1031578947368421	0.8821052631578947	0.014736842105263158	0.0	0.09090909090909091	0.9090909090909091
poisson	KNN	500	2	0.5714285714285714	0.42714285714285716	0.0014285714285714286	0.16210526315789472	0.8147368421052632	0.023157894736842106	0.009569377990430622	0.06698564593301436	0.9234449760765551
poisson	KNN	500	3	0.48428571428571426	0.5157142857142857	0.0	0.12421052631578948	0.8652631578947368	0.010526315789473684	0.0	0.10047846889952153	0.8995215311004785
poisson	KNN	500	4	0.46285714285714286	0.5371428571428571	0.0	0.07368421052631578	0.911578947368421	0.014736842105263158	0.004784688995215311	0.09569377990430622	0.8995215311004785
poisson	KNN	500	5	0.41714285714285715	0.58	0.002857142857142857	0.06315789473684211	0.9157894736842105	0.021052631578947368	0.0	0.06698564593301436	0.9330143540669856
poisson	KNN	500	6	0.6014285714285714	0.39714285714285713	0.0014285714285714286	0.22526315789473683	0.751578947368421	0.023157894736842106	0.004784688995215311	0.07177033492822966	0.9234449760765551
poisson	KNN	500	7	0.45	0.55	0.0	0.2231578947368421	0.7642105263157895	0.01263157894736842	0.0	0.1339712918660287	0.8660287081339713
poisson	KNN	500	8	0.4471428571428571	0.5528571428571428	0.0	0.09894736842105263	0.8842105263157894	0.016842105263157894	0.009569377990430622	0.10047846889952153	0.8899521531100478
poisson	KNN	500	9	0.6314285714285715	0.36857142857142855	0.0	0.1705263157894737	0.8231578947368421	0.00631578947368421	0.004784688995215311	0.11483253588516747	0.8803827751196173
poisson	KNN	500	10	0.34285714285714286	0.6571428571428571	0.0	0.10947368421052632	0.8778947368421053	0.01263157894736842	0.028708133971291867	0.11004784688995216	0.861244019138756
poisson	KNN	500	11	0.64	0.3585714285714286	0.0014285714285714286	0.24210526315789474	0.7242105263157895	0.03368421052631579	0.004784688995215311	0.04784688995215311	0.9473684210526315
poisson	KNN	500	12	0.24	0.7585714285714286	0.0014285714285714286	0.010526315789473684	0.9726315789473684	0.016842105263157894	0.0	0.06220095693779904	0.937799043062201
poisson	KNN	500	13	0.38857142857142857	0.6114285714285714	0.0	0.10947368421052632	0.8821052631578947	0.008421052631578947	0.023923444976076555	0.14354066985645933	0.8325358851674641
poisson	KNN	500	14	0.6914285714285714	0.3057142857142857	0.002857142857142857	0.32842105263157895	0.6442105263157895	0.02736842105263158	0.009569377990430622	0.07177033492822966	0.9186602870813397
poisson	KNN	500	15	0.6757142857142857	0.32285714285714284	0.0014285714285714286	0.14526315789473684	0.84	0.014736842105263158	0.009569377990430622	0.08133971291866028	0.9090909090909091
poisson	KNN	500	16	0.9142857142857143	0.08428571428571428	0.0014285714285714286	0.4442105263157895	0.5221052631578947	0.03368421052631579	0.009569377990430622	0.03827751196172249	0.9521531100478469
poisson	KNN	500	17	0.38857142857142857	0.6114285714285714	0.0	0.04421052631578947	0.9515789473684211	0.004210526315789474	0.0	0.1722488038277512	0.8277511961722488
poisson	KNN	500	18	0.4785714285714286	0.52	0.0014285714285714286	0.07789473684210527	0.8968421052631579	0.02526315789473684	0.0	0.07655502392344497	0.9234449760765551
poisson	KNN	500	19	0.7042857142857143	0.29428571428571426	0.0014285714285714286	0.2631578947368421	0.7242105263157895	0.01263157894736842	0.019138755980861243	0.10047846889952153	0.8803827751196173
poisson	KNN	500	20	0.21857142857142858	0.7814285714285715	0.0	0.04421052631578947	0.9410526315789474	0.014736842105263158	0.0	0.13875598086124402	0.861244019138756
poisson	KNN	500	21	0.31142857142857144	0.6871428571428572	0.0014285714285714286	0.042105263157894736	0.9368421052631579	0.021052631578947368	0.009569377990430622	0.07655502392344497	0.9138755980861244
poisson	KNN	500	22	0.6428571428571429	0.35714285714285715	0.0	0.22736842105263158	0.7684210526315789	0.004210526315789474	0.014354066985645933	0.13875598086124402	0.84688995215311
poisson	KNN	500	23	0.5642857142857143	0.4357142857142857	0.0	0.15368421052631578	0.8252631578947368	0.021052631578947368	0.0	0.07655502392344497	0.9234449760765551
poisson	KNN	500	24	0.58	0.42	0.0	0.18736842105263157	0.8021052631578948	0.010526315789473684	0.009569377990430622	0.09569377990430622	0.8947368421052632
poisson	KNN	500	25	0.6814285714285714	0.3171428571428571	0.0014285714285714286	0.21894736842105264	0.7621052631578947	0.018947368421052633	0.009569377990430622	0.04784688995215311	0.9425837320574163
poisson	RF	max	1	0.5242857142857142	0.4757142857142857	0.0	0.13052631578947368	0.8673684210526316	0.002105263157894737	0.004784688995215311	0.33014354066985646	0.6650717703349283
poisson	RF	max	2	0.48428571428571426	0.5157142857142857	0.0	0.07157894736842105	0.9263157894736842	0.002105263157894737	0.0	0.22966507177033493	0.7703349282296651
poisson	RF	max	3	0.6342857142857142	0.36142857142857143	0.004285714285714286	0.18105263157894738	0.7978947368421052	0.021052631578947368	0.004784688995215311	0.18660287081339713	0.8086124401913876
poisson	RF	max	4	0.5642857142857143	0.4357142857142857	0.0	0.12421052631578948	0.8631578947368421	0.01263157894736842	0.004784688995215311	0.1722488038277512	0.8229665071770335
poisson	RF	max	5	0.31857142857142856	0.6814285714285714	0.0	0.03368421052631579	0.9515789473684211	0.014736842105263158	0.0	0.11483253588516747	0.8851674641148325
poisson	RF	max	6	0.5414285714285715	0.4585714285714286	0.0	0.1431578947368421	0.8526315789473684	0.004210526315789474	0.0	0.2822966507177033	0.7177033492822966
poisson	RF	max	7	0.3342857142857143	0.6657142857142857	0.0	0.04631578947368421	0.9473684210526315	0.00631578947368421	0.0	0.23444976076555024	0.7655502392344498
poisson	RF	max	8	0.2557142857142857	0.7442857142857143	0.0	0.01263157894736842	0.9831578947368421	0.004210526315789474	0.0	0.24401913875598086	0.7559808612440191
poisson	RF	max	9	0.33	0.6685714285714286	0.0014285714285714286	0.021052631578947368	0.9705263157894737	0.008421052631578947	0.0	0.22488038277511962	0.7751196172248804
poisson	RF	max	10	0.46714285714285714	0.5328571428571428	0.0	0.09052631578947369	0.9073684210526316	0.002105263157894737	0.0	0.2631578947368421	0.7368421052631579
poisson	RF	max	11	0.6	0.4	0.0	0.18105263157894738	0.8189473684210526	0.0	0.009569377990430622	0.22009569377990432	0.7703349282296651
poisson	RF	max	12	0.58	0.4185714285714286	0.0014285714285714286	0.17684210526315788	0.8084210526315789	0.014736842105263158	0.0	0.33014354066985646	0.6698564593301436
poisson	RF	max	13	0.49	0.51	0.0	0.06526315789473684	0.9284210526315789	0.00631578947368421	0.004784688995215311	0.22488038277511962	0.7703349282296651
poisson	RF	max	14	0.5785714285714286	0.42	0.0014285714285714286	0.18947368421052632	0.791578947368421	0.018947368421052633	0.004784688995215311	0.11483253588516747	0.8803827751196173
poisson	RF	max	15	0.32285714285714284	0.6757142857142857	0.0014285714285714286	0.018947368421052633	0.9747368421052631	0.00631578947368421	0.0	0.20095693779904306	0.7990430622009569
poisson	RF	max	16	0.89	0.11	0.0	0.4336842105263158	0.5536842105263158	0.01263157894736842	0.019138755980861243	0.09090909090909091	0.8899521531100478
poisson	RF	max	17	0.3942857142857143	0.6028571428571429	0.002857142857142857	0.04842105263157895	0.9368421052631579	0.014736842105263158	0.0	0.3684210526315789	0.631578947368421
poisson	RF	max	18	0.4442857142857143	0.5557142857142857	0.0	0.07157894736842105	0.9242105263157895	0.004210526315789474	0.0	0.2631578947368421	0.7368421052631579
poisson	RF	max	19	0.2757142857142857	0.7228571428571429	0.0014285714285714286	0.021052631578947368	0.9621052631578947	0.016842105263157894	0.0	0.24880382775119617	0.7511961722488039
poisson	RF	max	20	0.5128571428571429	0.48714285714285716	0.0	0.1031578947368421	0.8905263157894737	0.00631578947368421	0.004784688995215311	0.24401913875598086	0.7511961722488039
poisson	RF	max	21	0.34	0.66	0.0	0.037894736842105266	0.96	0.002105263157894737	0.0	0.22009569377990432	0.7799043062200957
poisson	RF	max	22	0.3057142857142857	0.6942857142857143	0.0	0.03368421052631579	0.9621052631578947	0.004210526315789474	0.0	0.3397129186602871	0.6602870813397129
poisson	RF	max	23	0.6042857142857143	0.39571428571428574	0.0	0.23157894736842105	0.7536842105263157	0.014736842105263158	0.004784688995215311	0.18181818181818182	0.8133971291866029
poisson	RF	max	24	0.6814285714285714	0.31857142857142856	0.0	0.1936842105263158	0.7873684210526316	0.018947368421052633	0.009569377990430622	0.18181818181818182	0.8086124401913876
poisson	RF	max	25	0.6528571428571428	0.34714285714285714	0.0	0.22526315789473683	0.7705263157894737	0.004210526315789474	0.009569377990430622	0.24880382775119617	0.7416267942583732
poisson	RF	50	1	0.6471428571428571	0.35	0.002857142857142857	0.18736842105263157	0.7936842105263158	0.018947368421052633	0.004784688995215311	0.11961722488038277	0.8755980861244019
poisson	RF	50	2	0.7342857142857143	0.26285714285714284	0.002857142857142857	0.22526315789473683	0.7705263157894737	0.004210526315789474	0.0	0.19138755980861244	0.8086124401913876
poisson	RF	50	3	0.34	0.66	0.0	0.037894736842105266	0.9557894736842105	0.00631578947368421	0.0	0.215311004784689	0.784688995215311
poisson	RF	50	4	0.46	0.54	0.0	0.12631578947368421	0.8631578947368421	0.010526315789473684	0.004784688995215311	0.1291866028708134	0.8660287081339713
poisson	RF	50	5	0.5214285714285715	0.4785714285714286	0.0	0.1726315789473684	0.8021052631578948	0.02526315789473684	0.004784688995215311	0.12440191387559808	0.8708133971291866
poisson	RF	50	6	0.74	0.25857142857142856	0.0014285714285714286	0.25894736842105265	0.72	0.021052631578947368	0.019138755980861243	0.12440191387559808	0.8564593301435407
poisson	RF	50	7	0.47	0.53	0.0	0.09052631578947369	0.8947368421052632	0.014736842105263158	0.004784688995215311	0.20095693779904306	0.7942583732057417
poisson	RF	50	8	0.3485714285714286	0.6471428571428571	0.004285714285714286	0.037894736842105266	0.9452631578947368	0.016842105263157894	0.0	0.11004784688995216	0.8899521531100478
poisson	RF	50	9	0.84	0.15714285714285714	0.002857142857142857	0.3031578947368421	0.68	0.016842105263157894	0.014354066985645933	0.08133971291866028	0.9043062200956937
poisson	RF	50	10	0.8728571428571429	0.12714285714285714	0.0	0.38105263157894737	0.6147368421052631	0.004210526315789474	0.0861244019138756	0.17703349282296652	0.7368421052631579
poisson	RF	50	11	0.4257142857142857	0.5728571428571428	0.0014285714285714286	0.06736842105263158	0.9094736842105263	0.023157894736842106	0.0	0.15789473684210525	0.8421052631578947
poisson	RF	50	12	0.9357142857142857	0.06	0.004285714285714286	0.5557894736842105	0.3894736842105263	0.05473684210526316	0.028708133971291867	0.05741626794258373	0.9138755980861244
poisson	RF	50	13	0.42	0.58	0.0	0.05263157894736842	0.9473684210526315	0.0	0.009569377990430622	0.19617224880382775	0.7942583732057417
poisson	RF	50	14	0.3628571428571429	0.6371428571428571	0.0	0.05052631578947368	0.9452631578947368	0.004210526315789474	0.004784688995215311	0.21052631578947367	0.784688995215311
poisson	RF	50	15	0.42428571428571427	0.5757142857142857	0.0	0.05263157894736842	0.9410526315789474	0.00631578947368421	0.0	0.18181818181818182	0.8181818181818182
poisson	RF	50	16	0.8814285714285715	0.11714285714285715	0.0014285714285714286	0.5178947368421053	0.4631578947368421	0.018947368421052633	0.009569377990430622	0.11483253588516747	0.8755980861244019
poisson	RF	50	17	0.7942857142857143	0.2057142857142857	0.0	0.3094736842105263	0.6842105263157895	0.00631578947368421	0.004784688995215311	0.21052631578947367	0.784688995215311
poisson	RF	50	18	0.27714285714285714	0.7228571428571429	0.0	0.023157894736842106	0.9747368421052631	0.002105263157894737	0.0	0.3588516746411483	0.6411483253588517
poisson	RF	50	19	0.6314285714285715	0.36428571428571427	0.004285714285714286	0.11157894736842106	0.8568421052631578	0.031578947368421054	0.023923444976076555	0.11961722488038277	0.8564593301435407
poisson	RF	50	20	0.2842857142857143	0.7157142857142857	0.0	0.02526315789473684	0.968421052631579	0.00631578947368421	0.0	0.22488038277511962	0.7751196172248804
poisson	RF	50	21	0.53	0.46714285714285714	0.002857142857142857	0.07157894736842105	0.9157894736842105	0.01263157894736842	0.009569377990430622	0.15311004784688995	0.8373205741626795
poisson	RF	50	22	0.7228571428571429	0.2757142857142857	0.0014285714285714286	0.2063157894736842	0.7852631578947369	0.008421052631578947	0.023923444976076555	0.11004784688995216	0.8660287081339713
poisson	RF	50	23	0.3	0.7	0.0	0.018947368421052633	0.9642105263157895	0.016842105263157894	0.0	0.11961722488038277	0.8803827751196173
poisson	RF	50	24	0.87	0.13	0.0	0.33052631578947367	0.6652631578947369	0.004210526315789474	0.023923444976076555	0.14354066985645933	0.8325358851674641
poisson	RF	50	25	0.5257142857142857	0.4742857142857143	0.0	0.17684210526315788	0.8231578947368421	0.0	0.009569377990430622	0.28708133971291866	0.7033492822966507
poisson	RF	500	1	0.38	0.62	0.0	0.031578947368421054	0.9663157894736842	0.002105263157894737	0.0	0.18660287081339713	0.8133971291866029
poisson	RF	500	2	0.29714285714285715	0.7028571428571428	0.0	0.031578947368421054	0.9642105263157895	0.004210526315789474	0.0	0.20574162679425836	0.7942583732057417
poisson	RF	500	3	0.6042857142857143	0.39571428571428574	0.0	0.12631578947368421	0.871578947368421	0.002105263157894737	0.004784688995215311	0.22966507177033493	0.7655502392344498
poisson	RF	500	4	0.43142857142857144	0.5628571428571428	0.005714285714285714	0.02736842105263158	0.9578947368421052	0.014736842105263158	0.0	0.0861244019138756	0.9138755980861244
poisson	RF	500	5	0.48428571428571426	0.5157142857142857	0.0	0.05894736842105263	0.9347368421052632	0.00631578947368421	0.0	0.14832535885167464	0.8516746411483254
poisson	RF	500	6	0.7228571428571429	0.27714285714285714	0.0	0.22105263157894736	0.7726315789473684	0.00631578947368421	0.0	0.23923444976076555	0.7607655502392344
poisson	RF	500	7	0.36857142857142855	0.63	0.0014285714285714286	0.06315789473684211	0.9284210526315789	0.008421052631578947	0.0	0.11961722488038277	0.8803827751196173
poisson	RF	500	8	0.5085714285714286	0.49142857142857144	0.0	0.08842105263157894	0.9094736842105263	0.002105263157894737	0.004784688995215311	0.20574162679425836	0.7894736842105263
poisson	RF	500	9	0.7528571428571429	0.24714285714285714	0.0	0.1936842105263158	0.8	0.00631578947368421	0.009569377990430622	0.09090909090909091	0.8995215311004785
poisson	RF	500	10	0.7128571428571429	0.28714285714285714	0.0	0.14105263157894737	0.8526315789473684	0.00631578947368421	0.009569377990430622	0.17703349282296652	0.8133971291866029
poisson	RF	500	11	0.5328571428571428	0.46714285714285714	0.0	0.12631578947368421	0.8694736842105263	0.004210526315789474	0.0	0.16267942583732056	0.8373205741626795
poisson	RF	500	12	0.2357142857142857	0.7642857142857142	0.0	0.018947368421052633	0.9768421052631578	0.004210526315789474	0.004784688995215311	0.18660287081339713	0.8086124401913876
poisson	RF	500	13	0.9614285714285714	0.03857142857142857	0.0	0.5157894736842106	0.47368421052631576	0.010526315789473684	0.07177033492822966	0.07177033492822966	0.8564593301435407
poisson	RF	500	14	0.42714285714285716	0.5728571428571428	0.0	0.05052631578947368	0.9178947368421052	0.031578947368421054	0.004784688995215311	0.09090909090909091	0.9043062200956937
poisson	RF	500	15	0.5614285714285714	0.43857142857142856	0.0	0.08	0.9178947368421052	0.002105263157894737	0.004784688995215311	0.17703349282296652	0.8181818181818182
poisson	RF	500	16	0.7928571428571428	0.20714285714285716	0.0	0.23578947368421052	0.7578947368421053	0.00631578947368421	0.004784688995215311	0.16267942583732056	0.8325358851674641
poisson	RF	500	17	0.6071428571428571	0.39285714285714285	0.0	0.09263157894736843	0.9073684210526316	0.0	0.0	0.22009569377990432	0.7799043062200957
poisson	RF	500	18	0.5557142857142857	0.4442857142857143	0.0	0.10105263157894737	0.8989473684210526	0.0	0.0	0.24880382775119617	0.7511961722488039
poisson	RF	500	19	0.21428571428571427	0.7857142857142857	0.0	0.021052631578947368	0.9726315789473684	0.00631578947368421	0.0	0.215311004784689	0.784688995215311
poisson	RF	500	20	0.4642857142857143	0.5357142857142857	0.0	0.07368421052631578	0.911578947368421	0.014736842105263158	0.004784688995215311	0.2535885167464115	0.7416267942583732
poisson	RF	500	21	0.43857142857142856	0.56	0.0014285714285714286	0.03368421052631579	0.9557894736842105	0.010526315789473684	0.0	0.1291866028708134	0.8708133971291866
poisson	RF	500	22	0.31142857142857144	0.6885714285714286	0.0	0.023157894736842106	0.9747368421052631	0.002105263157894737	0.0	0.2727272727272727	0.7272727272727273
poisson	RF	500	23	0.3942857142857143	0.6057142857142858	0.0	0.056842105263157895	0.9431578947368421	0.0	0.0	0.17703349282296652	0.8229665071770335
poisson	RF	500	24	0.55	0.45	0.0	0.1031578947368421	0.8947368421052632	0.002105263157894737	0.004784688995215311	0.215311004784689	0.7799043062200957
poisson	RF	500	25	0.5114285714285715	0.48714285714285716	0.0014285714285714286	0.042105263157894736	0.9536842105263158	0.004210526315789474	0.004784688995215311	0.15789473684210525	0.8373205741626795
poisson	EBM	max	1	0.6671428571428571	0.30142857142857143	0.03142857142857143	0.21263157894736842	0.728421052631579	0.05894736842105263	0.004784688995215311	0.11961722488038277	0.8755980861244019
poisson	EBM	max	2	0.72	0.26	0.02	0.2336842105263158	0.5978947368421053	0.16842105263157894	0.009569377990430622	0.03827751196172249	0.9521531100478469
poisson	EBM	max	3	0.6785714285714286	0.09428571428571429	0.22714285714285715	0.3410526315789474	0.3368421052631579	0.32210526315789473	0.004784688995215311	0.014354066985645933	0.9808612440191388
poisson	EBM	max	4	0.8057142857142857	0.10428571428571429	0.09	0.27157894736842103	0.3389473684210526	0.3894736842105263	0.019138755980861243	0.023923444976076555	0.9569377990430622
poisson	EBM	max	5	0.3985714285714286	0.5071428571428571	0.09428571428571429	0.11157894736842106	0.5157894736842106	0.3726315789473684	0.0	0.023923444976076555	0.9760765550239234
poisson	EBM	max	6	0.7214285714285714	0.2571428571428571	0.02142857142857143	0.22105263157894736	0.6126315789473684	0.16631578947368422	0.009569377990430622	0.07177033492822966	0.9186602870813397
poisson	EBM	max	7	0.7342857142857143	0.25	0.015714285714285715	0.3389473684210526	0.5347368421052632	0.12631578947368421	0.019138755980861243	0.04784688995215311	0.9330143540669856
poisson	EBM	max	8	0.37285714285714283	0.5871428571428572	0.04	0.08	0.8147368421052632	0.10526315789473684	0.004784688995215311	0.11961722488038277	0.8755980861244019
poisson	EBM	max	9	0.6	0.36714285714285716	0.032857142857142856	0.09052631578947369	0.8673684210526316	0.042105263157894736	0.004784688995215311	0.18660287081339713	0.8086124401913876
poisson	EBM	max	10	0.4085714285714286	0.5885714285714285	0.002857142857142857	0.12	0.8168421052631579	0.06315789473684211	0.009569377990430622	0.0861244019138756	0.9043062200956937
poisson	EBM	max	11	0.7314285714285714	0.20857142857142857	0.06	0.27157894736842103	0.5389473684210526	0.18947368421052632	0.004784688995215311	0.019138755980861243	0.9760765550239234
poisson	EBM	max	12	0.22285714285714286	0.7771428571428571	0.0	0.05473684210526316	0.9389473684210526	0.00631578947368421	0.0	0.3253588516746411	0.6746411483253588
poisson	EBM	max	13	0.5985714285714285	0.3985714285714286	0.002857142857142857	0.15368421052631578	0.8	0.04631578947368421	0.014354066985645933	0.1291866028708134	0.8564593301435407
poisson	EBM	max	14	0.44285714285714284	0.49714285714285716	0.06	0.16631578947368422	0.6526315789473685	0.18105263157894738	0.004784688995215311	0.04784688995215311	0.9473684210526315
poisson	EBM	max	15	0.43857142857142856	0.2571428571428571	0.30428571428571427	0.06736842105263158	0.3157894736842105	0.6168421052631579	0.0	0.019138755980861243	0.9808612440191388
poisson	EBM	max	16	0.5114285714285715	0.48428571428571426	0.004285714285714286	0.16421052631578947	0.7810526315789473	0.05473684210526316	0.004784688995215311	0.1339712918660287	0.861244019138756
poisson	EBM	max	17	0.8242857142857143	0.1742857142857143	0.0014285714285714286	0.27157894736842103	0.6968421052631579	0.031578947368421054	0.019138755980861243	0.11961722488038277	0.861244019138756
poisson	EBM	max	18	0.61	0.38285714285714284	0.007142857142857143	0.17473684210526316	0.7705263157894737	0.05473684210526316	0.004784688995215311	0.10526315789473684	0.8899521531100478
poisson	EBM	max	19	0.75	0.09	0.16	0.25263157894736843	0.21263157894736842	0.5347368421052632	0.019138755980861243	0.004784688995215311	0.9760765550239234
poisson	EBM	max	20	0.6528571428571428	0.3414285714285714	0.005714285714285714	0.1957894736842105	0.7031578947368421	0.10105263157894737	0.014354066985645933	0.0861244019138756	0.8995215311004785
poisson	EBM	max	21	0.49	0.51	0.0	0.08842105263157894	0.8905263157894737	0.021052631578947368	0.009569377990430622	0.15311004784688995	0.8373205741626795
poisson	EBM	max	22	0.9057142857142857	0.07428571428571429	0.02	0.4610526315789474	0.37473684210526315	0.16421052631578947	0.03349282296650718	0.014354066985645933	0.9521531100478469
poisson	EBM	max	23	0.45	0.5371428571428571	0.012857142857142857	0.11157894736842106	0.8315789473684211	0.056842105263157895	0.004784688995215311	0.07177033492822966	0.9234449760765551
poisson	EBM	max	24	0.5414285714285715	0.4342857142857143	0.024285714285714285	0.11368421052631579	0.6547368421052632	0.23157894736842105	0.0	0.0861244019138756	0.9138755980861244
poisson	EBM	max	25	0.5914285714285714	0.39571428571428574	0.012857142857142857	0.21473684210526317	0.7136842105263158	0.07157894736842105	0.004784688995215311	0.10047846889952153	0.8947368421052632
poisson	EBM	50	1	0.9457142857142857	0.05285714285714286	0.0014285714285714286	0.5978947368421053	0.3494736842105263	0.05263157894736842	0.06220095693779904	0.10047846889952153	0.8373205741626795
poisson	EBM	50	2	0.7571428571428571	0.24142857142857144	0.0014285714285714286	0.2463157894736842	0.7347368421052631	0.018947368421052633	0.009569377990430622	0.1722488038277512	0.8181818181818182
poisson	EBM	50	3	0.3628571428571429	0.63	0.007142857142857143	0.04842105263157895	0.9431578947368421	0.008421052631578947	0.0	0.2631578947368421	0.7368421052631579
poisson	EBM	50	4	0.5571428571428572	0.42857142857142855	0.014285714285714285	0.18526315789473685	0.6736842105263158	0.14105263157894737	0.004784688995215311	0.09569377990430622	0.8995215311004785
poisson	EBM	50	5	0.68	0.3157142857142857	0.004285714285714286	0.2673684210526316	0.6463157894736842	0.0863157894736842	0.014354066985645933	0.23444976076555024	0.7511961722488039
poisson	EBM	50	6	0.7571428571428571	0.23285714285714285	0.01	0.3873684210526316	0.5263157894736842	0.0863157894736842	0.03827751196172249	0.019138755980861243	0.9425837320574163
poisson	EBM	50	7	0.5228571428571429	0.47285714285714286	0.004285714285714286	0.16	0.8294736842105264	0.010526315789473684	0.014354066985645933	0.19617224880382775	0.7894736842105263
poisson	EBM	50	8	0.5071428571428571	0.49	0.002857142857142857	0.06315789473684211	0.9094736842105263	0.02736842105263158	0.0	0.11483253588516747	0.8851674641148325
poisson	EBM	50	9	0.7185714285714285	0.2757142857142857	0.005714285714285714	0.16421052631578947	0.8063157894736842	0.029473684210526315	0.014354066985645933	0.1722488038277512	0.8133971291866029
poisson	EBM	50	10	0.8928571428571429	0.10714285714285714	0.0	0.4568421052631579	0.5284210526315789	0.014736842105263158	0.08133971291866028	0.07655502392344497	0.8421052631578947
poisson	EBM	50	11	0.6257142857142857	0.3557142857142857	0.018571428571428572	0.16	0.6736842105263158	0.16631578947368422	0.009569377990430622	0.08133971291866028	0.9090909090909091
poisson	EBM	50	12	0.6342857142857142	0.34	0.025714285714285714	0.1031578947368421	0.7978947368421052	0.09894736842105263	0.009569377990430622	0.07655502392344497	0.9138755980861244
poisson	EBM	50	13	0.6314285714285715	0.36857142857142855	0.0	0.21263157894736842	0.7810526315789473	0.00631578947368421	0.03349282296650718	0.215311004784689	0.7511961722488039
poisson	EBM	50	14	0.2885714285714286	0.7114285714285714	0.0	0.031578947368421054	0.9663157894736842	0.002105263157894737	0.004784688995215311	0.23923444976076555	0.7559808612440191
poisson	EBM	50	15	0.52	0.47714285714285715	0.002857142857142857	0.10105263157894737	0.8568421052631578	0.042105263157894736	0.014354066985645933	0.20095693779904306	0.784688995215311
poisson	EBM	50	16	0.8214285714285714	0.17857142857142858	0.0	0.4336842105263158	0.5473684210526316	0.018947368421052633	0.023923444976076555	0.1674641148325359	0.8086124401913876
poisson	EBM	50	17	0.82	0.1742857142857143	0.005714285714285714	0.37684210526315787	0.5705263157894737	0.05263157894736842	0.009569377990430622	0.11004784688995216	0.8803827751196173
poisson	EBM	50	18	0.8057142857142857	0.19428571428571428	0.0	0.38105263157894737	0.6021052631578947	0.016842105263157894	0.07655502392344497	0.09090909090909091	0.8325358851674641
poisson	EBM	50	19	0.6485714285714286	0.3385714285714286	0.012857142857142857	0.23578947368421052	0.6884210526315789	0.07578947368421053	0.0430622009569378	0.07177033492822966	0.8851674641148325
poisson	EBM	50	20	0.23857142857142857	0.7614285714285715	0.0	0.029473684210526315	0.9557894736842105	0.014736842105263158	0.0	0.3397129186602871	0.6602870813397129
poisson	EBM	50	21	0.4328571428571429	0.5371428571428571	0.03	0.08210526315789474	0.8336842105263158	0.08421052631578947	0.019138755980861243	0.10047846889952153	0.8803827751196173
poisson	EBM	50	22	0.76	0.2257142857142857	0.014285714285714285	0.31157894736842107	0.6105263157894737	0.07789473684210527	0.023923444976076555	0.09569377990430622	0.8803827751196173
poisson	EBM	50	23	0.3871428571428571	0.5885714285714285	0.024285714285714285	0.16	0.7768421052631579	0.06315789473684211	0.0	0.1291866028708134	0.8708133971291866
poisson	EBM	50	24	0.7814285714285715	0.21857142857142858	0.0	0.2736842105263158	0.6989473684210527	0.02736842105263158	0.023923444976076555	0.14832535885167464	0.8277511961722488
poisson	EBM	50	25	0.8028571428571428	0.19714285714285715	0.0	0.3726315789473684	0.6252631578947369	0.002105263157894737	0.014354066985645933	0.49760765550239233	0.4880382775119617
poisson	EBM	500	1	0.5757142857142857	0.42428571428571427	0.0	0.08421052631578947	0.9136842105263158	0.002105263157894737	0.009569377990430622	0.15789473684210525	0.8325358851674641
poisson	EBM	500	2	0.23857142857142857	0.7614285714285715	0.0	0.04631578947368421	0.9389473684210526	0.014736842105263158	0.0	0.14354066985645933	0.8564593301435407
poisson	EBM	500	3	0.37285714285714283	0.6271428571428571	0.0	0.061052631578947365	0.9242105263157895	0.014736842105263158	0.0	0.1674641148325359	0.8325358851674641
poisson	EBM	500	4	0.40285714285714286	0.5971428571428572	0.0	0.04631578947368421	0.9431578947368421	0.010526315789473684	0.0	0.10526315789473684	0.8947368421052632
poisson	EBM	500	5	0.5257142857142857	0.4742857142857143	0.0	0.0863157894736842	0.9031578947368422	0.010526315789473684	0.0	0.16267942583732056	0.8373205741626795
poisson	EBM	500	6	0.4657142857142857	0.5342857142857143	0.0	0.11157894736842106	0.88	0.008421052631578947	0.0	0.18660287081339713	0.8133971291866029
poisson	EBM	500	7	0.4328571428571429	0.5671428571428572	0.0	0.15578947368421053	0.84	0.004210526315789474	0.009569377990430622	0.1291866028708134	0.861244019138756
poisson	EBM	500	8	0.3485714285714286	0.6514285714285715	0.0	0.06526315789473684	0.9263157894736842	0.008421052631578947	0.0	0.17703349282296652	0.8229665071770335
poisson	EBM	500	9	0.76	0.24	0.0	0.24210526315789474	0.7494736842105263	0.008421052631578947	0.004784688995215311	0.1339712918660287	0.861244019138756
poisson	EBM	500	10	0.4642857142857143	0.5357142857142857	0.0	0.06947368421052631	0.9263157894736842	0.004210526315789474	0.0	0.18181818181818182	0.8181818181818182
poisson	EBM	500	11	0.4942857142857143	0.5057142857142857	0.0	0.12	0.8694736842105263	0.010526315789473684	0.0	0.13875598086124402	0.861244019138756
poisson	EBM	500	12	0.48	0.52	0.0	0.06947368421052631	0.92	0.010526315789473684	0.0	0.16267942583732056	0.8373205741626795
poisson	EBM	500	13	0.98	0.02	0.0	0.7494736842105263	0.23578947368421052	0.014736842105263158	0.09090909090909091	0.07177033492822966	0.8373205741626795
poisson	EBM	500	14	0.5671428571428572	0.4328571428571429	0.0	0.09894736842105263	0.88	0.021052631578947368	0.009569377990430622	0.1339712918660287	0.8564593301435407
poisson	EBM	500	15	0.5114285714285715	0.48857142857142855	0.0	0.09263157894736843	0.9010526315789473	0.00631578947368421	0.004784688995215311	0.2583732057416268	0.7368421052631579
poisson	EBM	500	16	0.5971428571428572	0.40285714285714286	0.0	0.15157894736842106	0.8315789473684211	0.016842105263157894	0.004784688995215311	0.1339712918660287	0.861244019138756
poisson	EBM	500	17	0.6157142857142858	0.3842857142857143	0.0	0.11368421052631579	0.8757894736842106	0.010526315789473684	0.0	0.18181818181818182	0.8181818181818182
poisson	EBM	500	18	0.2914285714285714	0.7085714285714285	0.0	0.04421052631578947	0.9557894736842105	0.0	0.0	0.2679425837320574	0.7320574162679426
poisson	EBM	500	19	0.37714285714285717	0.6228571428571429	0.0	0.04842105263157895	0.9473684210526315	0.004210526315789474	0.004784688995215311	0.16267942583732056	0.8325358851674641
poisson	EBM	500	20	0.4742857142857143	0.5257142857142857	0.0	0.10736842105263159	0.888421052631579	0.004210526315789474	0.009569377990430622	0.1722488038277512	0.8181818181818182
poisson	EBM	500	21	0.17857142857142858	0.8185714285714286	0.002857142857142857	0.018947368421052633	0.968421052631579	0.01263157894736842	0.0	0.10526315789473684	0.8947368421052632
poisson	EBM	500	22	0.8828571428571429	0.11714285714285715	0.0	0.3410526315789474	0.6589473684210526	0.0	0.06698564593301436	0.215311004784689	0.7177033492822966
poisson	EBM	500	23	0.4585714285714286	0.5414285714285715	0.0	0.11368421052631579	0.8842105263157894	0.002105263157894737	0.0	0.31100478468899523	0.6889952153110048
poisson	EBM	500	24	0.7028571428571428	0.29714285714285715	0.0	0.28	0.7073684210526315	0.01263157894736842	0.014354066985645933	0.10526315789473684	0.8803827751196173
poisson	EBM	500	25	0.5914285714285714	0.4057142857142857	0.002857142857142857	0.11578947368421053	0.8652631578947368	0.018947368421052633	0.004784688995215311	0.11483253588516747	0.8803827751196173
poisson	SVM-RBF	max	1	0.0	0.0	1.0	0.0	0.0	1.0	0.0	0.0	1.0
poisson	SVM-RBF	max	2	0.0	0.0	1.0	0.0	0.0	1.0	0.0	0.0	1.0
poisson	SVM-RBF	max	3	0.0	0.0	1.0	0.0	0.0	1.0	0.0	0.0	1.0
poisson	SVM-RBF	max	4	0.0	0.0	1.0	0.0	0.0	1.0	0.0	0.0	1.0
poisson	SVM-RBF	max	5	0.0	0.0	1.0	0.0	0.0	1.0	0.0	0.0	1.0
poisson	SVM-RBF	max	6	0.0	0.0	1.0	0.0	0.0	1.0	0.0	0.0	1.0
poisson	SVM-RBF	max	7	0.0	0.0	1.0	0.0	0.0	1.0	0.0	0.0	1.0
poisson	SVM-RBF	max	8	0.0	0.0	1.0	0.0	0.0	1.0	0.0	0.0	1.0
poisson	SVM-RBF	max	9	0.0	0.0	1.0	0.0	0.0	1.0	0.0	0.0	1.0
poisson	SVM-RBF	max	10	0.0	0.0	1.0	0.0	0.0	1.0	0.0	0.0	1.0
poisson	SVM-RBF	max	11	0.0	0.0	1.0	0.0	0.0	1.0	0.0	0.0	1.0
poisson	SVM-RBF	max	12	0.0	0.0	1.0	0.0	0.0	1.0	0.0	0.0	1.0
poisson	SVM-RBF	max	13	0.0	0.0	1.0	0.0	0.0	1.0	0.0	0.0	1.0
poisson	SVM-RBF	max	14	0.0	0.0	1.0	0.0	0.002105263157894737	0.9978947368421053	0.0	0.0	1.0
poisson	SVM-RBF	max	15	0.0	0.0	1.0	0.0	0.0	1.0	0.0	0.0	1.0
poisson	SVM-RBF	max	16	0.0	0.0	1.0	0.0	0.0	1.0	0.0	0.0	1.0
poisson	SVM-RBF	max	17	0.0	0.0	1.0	0.0	0.0	1.0	0.0	0.0	1.0
poisson	SVM-RBF	max	18	0.0	0.0	1.0	0.0	0.0	1.0	0.0	0.0	1.0
poisson	SVM-RBF	max	19	0.0	0.0	1.0	0.0	0.0	1.0	0.0	0.0	1.0
poisson	SVM-RBF	max	20	0.0	0.0	1.0	0.0	0.0	1.0	0.0	0.0	1.0
poisson	SVM-RBF	max	21	0.0	0.7642857142857142	0.2357142857142857	0.0	0.7852631578947369	0.21473684210526317	0.0	0.11483253588516747	0.8851674641148325
poisson	SVM-RBF	max	22	0.0	0.0	1.0	0.0	0.0	1.0	0.0	0.0	1.0
poisson	SVM-RBF	max	23	0.0	0.0	1.0	0.0	0.0	1.0	0.0	0.0	1.0
poisson	SVM-RBF	max	24	0.0	0.0	1.0	0.0	0.0	1.0	0.0	0.0	1.0
poisson	SVM-RBF	max	25	0.0	0.0	1.0	0.0	0.0	1.0	0.0	0.0	1.0
poisson	SVM-RBF	50	1	0.75	0.24714285714285714	0.002857142857142857	0.18947368421052632	0.783157894736842	0.02736842105263158	0.009569377990430622	0.0430622009569378	0.9473684210526315
poisson	SVM-RBF	50	2	0.9142857142857143	0.08571428571428572	0.0	0.391578947368421	0.5873684210526315	0.021052631578947368	0.014354066985645933	0.11961722488038277	0.8660287081339713
poisson	SVM-RBF	50	3	0.05857142857142857	0.9414285714285714	0.0	0.0	0.9873684210526316	0.01263157894736842	0.0	0.1291866028708134	0.8708133971291866
poisson	SVM-RBF	50	4	0.6842857142857143	0.3157142857142857	0.0	0.11578947368421053	0.8631578947368421	0.021052631578947368	0.004784688995215311	0.09569377990430622	0.8995215311004785
poisson	SVM-RBF	50	5	0.8114285714285714	0.18857142857142858	0.0	0.23157894736842105	0.7536842105263157	0.014736842105263158	0.009569377990430622	0.11004784688995216	0.8803827751196173
poisson	SVM-RBF	50	6	0.6257142857142857	0.3742857142857143	0.0	0.16842105263157894	0.8	0.031578947368421054	0.009569377990430622	0.07177033492822966	0.9186602870813397
poisson	SVM-RBF	50	7	0.4	0.6	0.0	0.04842105263157895	0.9263157894736842	0.02526315789473684	0.0	0.12440191387559808	0.8755980861244019
poisson	SVM-RBF	50	8	0.6142857142857143	0.3842857142857143	0.0014285714285714286	0.12631578947368421	0.8315789473684211	0.042105263157894736	0.0	0.0430622009569378	0.9569377990430622
poisson	SVM-RBF	50	9	0.9	0.09428571428571429	0.005714285714285714	0.33473684210526317	0.608421052631579	0.056842105263157895	0.03349282296650718	0.023923444976076555	0.9425837320574163
poisson	SVM-RBF	50	10	0.8771428571428571	0.12285714285714286	0.0	0.29894736842105263	0.6842105263157895	0.016842105263157894	0.019138755980861243	0.06220095693779904	0.9186602870813397
poisson	SVM-RBF	50	11	0.2257142857142857	0.7728571428571429	0.0014285714285714286	0.02526315789473684	0.911578947368421	0.06315789473684211	0.0	0.09090909090909091	0.9090909090909091
poisson	SVM-RBF	50	12	0.7257142857142858	0.2642857142857143	0.01	0.18105263157894738	0.6905263157894737	0.12842105263157894	0.0	0.0430622009569378	0.9569377990430622
poisson	SVM-RBF	50	13	0.4685714285714286	0.5314285714285715	0.0	0.04631578947368421	0.9515789473684211	0.002105263157894737	0.023923444976076555	0.18181818181818182	0.7942583732057417
poisson	SVM-RBF	50	14	0.3514285714285714	0.6471428571428571	0.0014285714285714286	0.061052631578947365	0.9052631578947369	0.03368421052631579	0.004784688995215311	0.05263157894736842	0.9425837320574163
poisson	SVM-RBF	50	15	0.11428571428571428	0.8857142857142857	0.0	0.0	0.9957894736842106	0.004210526315789474	0.0	0.1722488038277512	0.8277511961722488
poisson	SVM-RBF	50	16	0.8371428571428572	0.16285714285714287	0.0	0.3473684210526316	0.6336842105263157	0.018947368421052633	0.009569377990430622	0.11961722488038277	0.8708133971291866
poisson	SVM-RBF	50	17	0.36857142857142855	0.6314285714285715	0.0	0.035789473684210524	0.96	0.004210526315789474	0.0	0.1674641148325359	0.8325358851674641
poisson	SVM-RBF	50	18	0.55	0.45	0.0	0.08842105263157894	0.8989473684210526	0.01263157894736842	0.0	0.13875598086124402	0.861244019138756
poisson	SVM-RBF	50	19	0.5014285714285714	0.4785714285714286	0.02	0.04842105263157895	0.76	0.19157894736842104	0.004784688995215311	0.028708133971291867	0.9665071770334929
poisson	SVM-RBF	50	20	0.36142857142857143	0.6385714285714286	0.0	0.021052631578947368	0.9726315789473684	0.00631578947368421	0.0	0.18181818181818182	0.8181818181818182
poisson	SVM-RBF	50	21	0.24857142857142858	0.7471428571428571	0.004285714285714286	0.008421052631578947	0.9642105263157895	0.02736842105263158	0.0	0.0861244019138756	0.9138755980861244
poisson	SVM-RBF	50	22	0.022857142857142857	0.9771428571428571	0.0	0.0	0.9810526315789474	0.018947368421052633	0.0	0.10526315789473684	0.8947368421052632
poisson	SVM-RBF	50	23	0.9157142857142857	0.07571428571428572	0.008571428571428572	0.40842105263157896	0.5347368421052632	0.056842105263157895	0.009569377990430622	0.03349282296650718	0.9569377990430622
poisson	SVM-RBF	50	24	0.9385714285714286	0.06142857142857143	0.0	0.5684210526315789	0.42526315789473684	0.00631578947368421	0.019138755980861243	0.11483253588516747	0.8660287081339713
poisson	SVM-RBF	50	25	0.9285714285714286	0.06714285714285714	0.004285714285714286	0.36	0.5326315789473685	0.10736842105263159	0.028708133971291867	0.019138755980861243	0.9521531100478469
poisson	SVM-RBF	500	1	0.3271428571428571	0.6728571428571428	0.0	0.010526315789473684	0.9789473684210527	0.010526315789473684	0.0	0.09090909090909091	0.9090909090909091
poisson	SVM-RBF	500	2	0.46285714285714286	0.5371428571428571	0.0	0.06947368421052631	0.9157894736842105	0.014736842105263158	0.0	0.14832535885167464	0.8516746411483254
poisson	SVM-RBF	500	3	0.30857142857142855	0.6914285714285714	0.0	0.031578947368421054	0.96	0.008421052631578947	0.0	0.16267942583732056	0.8373205741626795
poisson	SVM-RBF	500	4	0.32857142857142857	0.6714285714285714	0.0	0.029473684210526315	0.9452631578947368	0.02526315789473684	0.0	0.0861244019138756	0.9138755980861244
poisson	SVM-RBF	500	5	0.3585714285714286	0.6414285714285715	0.0	0.02736842105263158	0.9642105263157895	0.008421052631578947	0.0	0.1291866028708134	0.8708133971291866
poisson	SVM-RBF	500	6	0.7157142857142857	0.2842857142857143	0.0	0.16	0.8231578947368421	0.016842105263157894	0.004784688995215311	0.14832535885167464	0.84688995215311
poisson	SVM-RBF	500	7	0.32285714285714284	0.6771428571428572	0.0	0.031578947368421054	0.9494736842105264	0.018947368421052633	0.0	0.10047846889952153	0.8995215311004785
poisson	SVM-RBF	500	8	0.6871428571428572	0.31285714285714283	0.0	0.11368421052631579	0.8778947368421053	0.008421052631578947	0.004784688995215311	0.20095693779904306	0.7942583732057417
poisson	SVM-RBF	500	9	0.6385714285714286	0.36142857142857143	0.0	0.09052631578947369	0.8968421052631579	0.01263157894736842	0.004784688995215311	0.08133971291866028	0.9138755980861244
poisson	SVM-RBF	500	10	0.7228571428571429	0.27714285714285714	0.0	0.1368421052631579	0.8442105263157895	0.018947368421052633	0.004784688995215311	0.10526315789473684	0.8899521531100478
poisson	SVM-RBF	500	11	0.4057142857142857	0.5942857142857143	0.0	0.06736842105263158	0.92	0.01263157894736842	0.0	0.09569377990430622	0.9043062200956937
poisson	SVM-RBF	500	12	0.16	0.84	0.0	0.008421052631578947	0.9768421052631578	0.014736842105263158	0.0	0.15789473684210525	0.8421052631578947
poisson	SVM-RBF	500	13	0.8857142857142857	0.11428571428571428	0.0	0.28421052631578947	0.7115789473684211	0.004210526315789474	0.014354066985645933	0.1674641148325359	0.8181818181818182
poisson	SVM-RBF	500	14	0.6742857142857143	0.32571428571428573	0.0	0.12842105263157894	0.8568421052631578	0.014736842105263158	0.0	0.1674641148325359	0.8325358851674641
poisson	SVM-RBF	500	15	0.5457142857142857	0.4542857142857143	0.0	0.06526315789473684	0.92	0.014736842105263158	0.004784688995215311	0.13875598086124402	0.8564593301435407
poisson	SVM-RBF	500	16	0.5085714285714286	0.49142857142857144	0.0	0.061052631578947365	0.9178947368421052	0.021052631578947368	0.0	0.10047846889952153	0.8995215311004785
poisson	SVM-RBF	500	17	0.7014285714285714	0.2985714285714286	0.0	0.15368421052631578	0.8315789473684211	0.014736842105263158	0.0	0.11483253588516747	0.8851674641148325
poisson	SVM-RBF	500	18	0.26	0.74	0.0	0.014736842105263158	0.9831578947368421	0.002105263157894737	0.0	0.2583732057416268	0.7416267942583732
poisson	SVM-RBF	500	19	0.5571428571428572	0.44285714285714284	0.0	0.08842105263157894	0.8905263157894737	0.021052631578947368	0.004784688995215311	0.1291866028708134	0.8660287081339713
poisson	SVM-RBF	500	20	0.8385714285714285	0.16142857142857142	0.0	0.22105263157894736	0.7663157894736842	0.01263157894736842	0.004784688995215311	0.1722488038277512	0.8229665071770335
poisson	SVM-RBF	500	21	0.31142857142857144	0.6885714285714286	0.0	0.018947368421052633	0.968421052631579	0.01263157894736842	0.0	0.12440191387559808	0.8755980861244019
poisson	SVM-RBF	500	22	0.3142857142857143	0.6857142857142857	0.0	0.014736842105263158	0.9789473684210527	0.00631578947368421	0.0	0.22009569377990432	0.7799043062200957
poisson	SVM-RBF	500	23	0.6442857142857142	0.3557142857142857	0.0	0.0968421052631579	0.9010526315789473	0.002105263157894737	0.004784688995215311	0.19138755980861244	0.8038277511961722
poisson	SVM-RBF	500	24	0.3385714285714286	0.6614285714285715	0.0	0.03368421052631579	0.9642105263157895	0.002105263157894737	0.0	0.3157894736842105	0.6842105263157895
poisson	SVM-RBF	500	25	0.87	0.13	0.0	0.2294736842105263	0.7557894736842106	0.014736842105263158	0.019138755980861243	0.05741626794258373	0.9234449760765551
gamma_poisson	Logistic	max	1	0.002857142857142857	0.57	0.42714285714285716	0.0	0.5810526315789474	0.4189473684210526	0.0	0.04784688995215311	0.9521531100478469
gamma_poisson	Logistic	max	2	0.7028571428571428	0.29714285714285715	0.0	0.3431578947368421	0.6547368421052632	0.002105263157894737	0.019138755980861243	0.6411483253588517	0.3397129186602871
gamma_poisson	Logistic	max	3	0.9785714285714285	0.017142857142857144	0.004285714285714286	0.728421052631579	0.24842105263157896	0.023157894736842106	0.06220095693779904	0.06698564593301436	0.8708133971291866
gamma_poisson	Logistic	max	4	0.05857142857142857	0.9414285714285714	0.0	0.00631578947368421	0.9936842105263158	0.0	0.0	1.0	0.0
gamma_poisson	Logistic	max	5	0.011428571428571429	0.9885714285714285	0.0	0.0	0.9978947368421053	0.002105263157894737	0.0	0.5406698564593302	0.45933014354066987
gamma_poisson	Logistic	max	6	0.76	0.21142857142857144	0.02857142857142857	0.45473684210526316	0.30736842105263157	0.23789473684210527	0.014354066985645933	0.0430622009569378	0.9425837320574163
gamma_poisson	Logistic	max	7	0.01	0.7028571428571428	0.28714285714285714	0.0	0.5284210526315789	0.47157894736842104	0.0	0.009569377990430622	0.9904306220095693
gamma_poisson	Logistic	max	8	0.37285714285714283	0.6271428571428571	0.0	0.20210526315789473	0.783157894736842	0.014736842105263158	0.004784688995215311	0.32057416267942584	0.6746411483253588
gamma_poisson	Logistic	max	9	0.37	0.63	0.0	0.10526315789473684	0.8947368421052632	0.0	0.004784688995215311	0.9952153110047847	0.0
gamma_poisson	Logistic	max	10	0.9885714285714285	0.007142857142857143	0.004285714285714286	0.9052631578947369	0.04421052631578947	0.05052631578947368	0.11483253588516747	0.0	0.8851674641148325
gamma_poisson	Logistic	max	11	0.6271428571428571	0.36857142857142855	0.004285714285714286	0.19157894736842104	0.7536842105263157	0.05473684210526316	0.004784688995215311	0.2583732057416268	0.7368421052631579
gamma_poisson	Logistic	max	12	1.0	0.0	0.0	0.9873684210526316	0.004210526315789474	0.008421052631578947	0.18181818181818182	0.009569377990430622	0.8086124401913876
gamma_poisson	Logistic	max	13	0.005714285714285714	0.9942857142857143	0.0	0.002105263157894737	0.9978947368421053	0.0	0.0	0.8803827751196173	0.11961722488038277
gamma_poisson	Logistic	max	14	0.6285714285714286	0.37142857142857144	0.0	0.27157894736842103	0.7178947368421053	0.010526315789473684	0.0430622009569378	0.5263157894736842	0.430622009569378
gamma_poisson	Logistic	max	15	0.47714285714285715	0.5228571428571429	0.0	0.1936842105263158	0.8063157894736842	0.0	0.0861244019138756	0.6363636363636364	0.27751196172248804
gamma_poisson	Logistic	max	16	0.9628571428571429	0.0	0.037142857142857144	0.7031578947368421	0.0	0.2968421052631579	0.028708133971291867	0.0	0.9712918660287081
gamma_poisson	Logistic	max	17	0.7885714285714286	0.21	0.0014285714285714286	0.4378947368421053	0.5157894736842106	0.04631578947368421	0.03349282296650718	0.10047846889952153	0.8660287081339713
gamma_poisson	Logistic	max	18	0.9371428571428572	0.06142857142857143	0.0014285714285714286	0.4926315789473684	0.43157894736842106	0.07578947368421053	0.08133971291866028	0.08133971291866028	0.8373205741626795
gamma_poisson	Logistic	max	19	0.041428571428571426	0.9214285714285714	0.037142857142857144	0.0	0.8273684210526315	0.1726315789473684	0.0	0.06220095693779904	0.937799043062201
gamma_poisson	Logistic	max	20	0.2557142857142857	0.7342857142857143	0.01	0.07789473684210527	0.8505263157894737	0.07157894736842105	0.0	0.18181818181818182	0.8181818181818182
gamma_poisson	Logistic	max	21	0.025714285714285714	0.09	0.8842857142857142	0.0	0.2063157894736842	0.7936842105263158	0.0	0.0	1.0
gamma_poisson	Logistic	max	22	0.9442857142857143	0.002857142857142857	0.05285714285714286	0.6421052631578947	0.01263157894736842	0.3452631578947368	0.028708133971291867	0.0	0.9712918660287081
gamma_poisson	Logistic	max	23	0.40285714285714286	0.5928571428571429	0.004285714285714286	0.1431578947368421	0.8168421052631579	0.04	0.0	0.18660287081339713	0.8133971291866029
gamma_poisson	Logistic	max	24	0.44857142857142857	0.5514285714285714	0.0	0.1431578947368421	0.8526315789473684	0.004210526315789474	0.009569377990430622	0.569377990430622	0.42105263157894735
gamma_poisson	Logistic	max	25	0.7928571428571428	0.011428571428571429	0.1957142857142857	0.37684210526315787	0.03368421052631579	0.5894736842105263	0.014354066985645933	0.0	0.9856459330143541
gamma_poisson	Logistic	50	1	0.9314285714285714	0.06857142857142857	0.0	0.5473684210526316	0.44	0.01263157894736842	0.0430622009569378	0.04784688995215311	0.9090909090909091
gamma_poisson	Logistic	50	2	0.9171428571428571	0.06	0.022857142857142857	0.4189473684210526	0.44	0.14105263157894737	0.009569377990430622	0.028708133971291867	0.9617224880382775
gamma_poisson	Logistic	50	3	0.9985714285714286	0.0014285714285714286	0.0	0.8821052631578947	0.10526315789473684	0.01263157894736842	0.1674641148325359	0.05263157894736842	0.7799043062200957
gamma_poisson	Logistic	50	4	0.05857142857142857	0.9414285714285714	0.0	0.0	0.9726315789473684	0.02736842105263158	0.0	0.2535885167464115	0.7464114832535885
gamma_poisson	Logistic	50	5	0.38285714285714284	0.6171428571428571	0.0	0.042105263157894736	0.9536842105263158	0.004210526315789474	0.1722488038277512	0.2822966507177033	0.5454545454545454
gamma_poisson	Logistic	50	6	0.9771428571428571	0.014285714285714285	0.008571428571428572	0.7052631578947368	0.14736842105263157	0.14736842105263157	0.03349282296650718	0.06220095693779904	0.9043062200956937
gamma_poisson	Logistic	50	7	0.3157142857142857	0.6842857142857143	0.0	0.10526315789473684	0.8568421052631578	0.037894736842105266	0.0	0.11483253588516747	0.8851674641148325
gamma_poisson	Logistic	50	8	0.6771428571428572	0.32285714285714284	0.0	0.1705263157894737	0.8231578947368421	0.00631578947368421	0.019138755980861243	0.15789473684210525	0.8229665071770335
gamma_poisson	Logistic	50	9	0.5814285714285714	0.41714285714285715	0.0014285714285714286	0.08842105263157894	0.8905263157894737	0.021052631578947368	0.004784688995215311	0.15311004784688995	0.8421052631578947
gamma_poisson	Logistic	50	10	0.9857142857142858	0.014285714285714285	0.0	0.68	0.3094736842105263	0.010526315789473684	0.10047846889952153	0.14354066985645933	0.7559808612440191
gamma_poisson	Logistic	50	11	0.03142857142857143	0.9685714285714285	0.0	0.00631578947368421	0.96	0.03368421052631579	0.0	0.21052631578947367	0.7894736842105263
gamma_poisson	Logistic	50	12	0.86	0.12571428571428572	0.014285714285714285	0.33263157894736844	0.5452631578947369	0.12210526315789473	0.009569377990430622	0.03827751196172249	0.9521531100478469
gamma_poisson	Logistic	50	13	0.24428571428571427	0.7514285714285714	0.004285714285714286	0.02736842105263158	0.9452631578947368	0.02736842105263158	0.0	0.27751196172248804	0.722488038277512
gamma_poisson	Logistic	50	14	0.9842857142857143	0.0014285714285714286	0.014285714285714285	0.7768421052631579	0.016842105263157894	0.2063157894736842	0.04784688995215311	0.0	0.9521531100478469
gamma_poisson	Logistic	50	15	0.10142857142857142	0.8985714285714286	0.0	0.004210526315789474	0.9936842105263158	0.002105263157894737	0.0	0.24401913875598086	0.7559808612440191
gamma_poisson	Logistic	50	16	0.22	0.7614285714285715	0.018571428571428572	0.02526315789473684	0.8526315789473684	0.12210526315789473	0.0	0.0430622009569378	0.9569377990430622
gamma_poisson	Logistic	50	17	0.4228571428571429	0.5385714285714286	0.03857142857142857	0.08421052631578947	0.8021052631578948	0.11368421052631579	0.0	0.0430622009569378	0.9569377990430622
gamma_poisson	Logistic	50	18	0.03142857142857143	0.9685714285714285	0.0	0.00631578947368421	0.9747368421052631	0.018947368421052633	0.0	0.0861244019138756	0.9138755980861244
gamma_poisson	Logistic	50	19	0.0	1.0	0.0	0.0	1.0	0.0	0.0	0.4688995215311005	0.5311004784688995
gamma_poisson	Logistic	50	20	0.9785714285714285	0.02	0.0014285714285714286	0.7389473684210527	0.2063157894736842	0.05473684210526316	0.05741626794258373	0.05263157894736842	0.8899521531100478
gamma_poisson	Logistic	50	21	0.0	1.0	0.0	0.0	0.9978947368421053	0.002105263157894737	0.0	0.16267942583732056	0.8373205741626795
gamma_poisson	Logistic	50	22	0.8885714285714286	0.11142857142857143	0.0	0.30105263157894735	0.6989473684210527	0.0	0.04784688995215311	0.215311004784689	0.7368421052631579
gamma_poisson	Logistic	50	23	0.041428571428571426	0.9585714285714285	0.0	0.0	1.0	0.0	0.0	0.3588516746411483	0.6411483253588517
gamma_poisson	Logistic	50	24	0.5442857142857143	0.42428571428571427	0.03142857142857143	0.09263157894736843	0.7621052631578947	0.14526315789473684	0.004784688995215311	0.019138755980861243	0.9760765550239234
gamma_poisson	Logistic	50	25	0.3414285714285714	0.6585714285714286	0.0	0.021052631578947368	0.9789473684210527	0.0	0.0	0.5167464114832536	0.48325358851674644
gamma_poisson	Logistic	500	1	0.56	0.44	0.0	0.061052631578947365	0.9263157894736842	0.01263157894736842	0.0	0.09569377990430622	0.9043062200956937
gamma_poisson	Logistic	500	2	0.7214285714285714	0.2785714285714286	0.0	0.14526315789473684	0.8336842105263158	0.021052631578947368	0.004784688995215311	0.09090909090909091	0.9043062200956937
gamma_poisson	Logistic	500	3	0.6714285714285714	0.32857142857142857	0.0	0.13263157894736843	0.8463157894736842	0.021052631578947368	0.004784688995215311	0.0861244019138756	0.9090909090909091
gamma_poisson	Logistic	500	4	0.56	0.44	0.0	0.06315789473684211	0.911578947368421	0.02526315789473684	0.0	0.11483253588516747	0.8851674641148325
gamma_poisson	Logistic	500	5	0.24571428571428572	0.7542857142857143	0.0	0.01263157894736842	0.9789473684210527	0.008421052631578947	0.0	0.18660287081339713	0.8133971291866029
gamma_poisson	Logistic	500	6	0.9228571428571428	0.07714285714285714	0.0	0.42947368421052634	0.5263157894736842	0.04421052631578947	0.014354066985645933	0.05741626794258373	0.9282296650717703
gamma_poisson	Logistic	500	7	0.41714285714285715	0.5828571428571429	0.0	0.05894736842105263	0.9284210526315789	0.01263157894736842	0.0	0.1339712918660287	0.8660287081339713
gamma_poisson	Logistic	500	8	0.6657142857142857	0.3342857142857143	0.0	0.10947368421052632	0.8610526315789474	0.029473684210526315	0.004784688995215311	0.08133971291866028	0.9138755980861244
gamma_poisson	Logistic	500	9	0.35714285714285715	0.6428571428571429	0.0	0.029473684210526315	0.9642105263157895	0.00631578947368421	0.0	0.12440191387559808	0.8755980861244019
gamma_poisson	Logistic	500	10	0.66	0.34	0.0	0.14526315789473684	0.8526315789473684	0.002105263157894737	0.0	0.1722488038277512	0.8277511961722488
gamma_poisson	Logistic	500	11	0.68	0.32	0.0	0.16	0.8336842105263158	0.00631578947368421	0.004784688995215311	0.11961722488038277	0.8755980861244019
gamma_poisson	Logistic	500	12	0.44	0.56	0.0	0.042105263157894736	0.9452631578947368	0.01263157894736842	0.0	0.11483253588516747	0.8851674641148325
gamma_poisson	Logistic	500	13	0.66	0.34	0.0	0.12210526315789473	0.871578947368421	0.00631578947368421	0.004784688995215311	0.1339712918660287	0.861244019138756
gamma_poisson	Logistic	500	14	0.5257142857142857	0.4742857142857143	0.0	0.06947368421052631	0.911578947368421	0.018947368421052633	0.004784688995215311	0.09569377990430622	0.8995215311004785
gamma_poisson	Logistic	500	15	0.5314285714285715	0.4685714285714286	0.0	0.08842105263157894	0.9052631578947369	0.00631578947368421	0.0	0.18181818181818182	0.8181818181818182
gamma_poisson	Logistic	500	16	0.8685714285714285	0.13142857142857142	0.0	0.3178947368421053	0.6610526315789473	0.021052631578947368	0.009569377990430622	0.07655502392344497	0.9138755980861244
gamma_poisson	Logistic	500	17	0.5442857142857143	0.45571428571428574	0.0	0.08421052631578947	0.9136842105263158	0.002105263157894737	0.0	0.15789473684210525	0.8421052631578947
gamma_poisson	Logistic	500	18	0.49	0.51	0.0	0.05263157894736842	0.9347368421052632	0.01263157894736842	0.0	0.10047846889952153	0.8995215311004785
gamma_poisson	Logistic	500	19	0.28285714285714286	0.7171428571428572	0.0	0.010526315789473684	0.9810526315789474	0.008421052631578947	0.0	0.12440191387559808	0.8755980861244019
gamma_poisson	Logistic	500	20	0.5571428571428572	0.44285714285714284	0.0	0.06526315789473684	0.9284210526315789	0.00631578947368421	0.0	0.19138755980861244	0.8086124401913876
gamma_poisson	Logistic	500	21	0.5414285714285715	0.4585714285714286	0.0	0.09894736842105263	0.888421052631579	0.01263157894736842	0.0	0.09090909090909091	0.9090909090909091
gamma_poisson	Logistic	500	22	0.7757142857142857	0.22428571428571428	0.0	0.19157894736842104	0.7894736842105263	0.018947368421052633	0.004784688995215311	0.07177033492822966	0.9234449760765551
gamma_poisson	Logistic	500	23	0.2914285714285714	0.7085714285714285	0.0	0.016842105263157894	0.9621052631578947	0.021052631578947368	0.0	0.09569377990430622	0.9043062200956937
gamma_poisson	Logistic	500	24	0.2	0.8	0.0	0.00631578947368421	0.991578947368421	0.002105263157894737	0.004784688995215311	0.22488038277511962	0.7703349282296651
gamma_poisson	Logistic	500	25	0.6014285714285714	0.3985714285714286	0.0	0.07368421052631578	0.9157894736842105	0.010526315789473684	0.004784688995215311	0.11483253588516747	0.8803827751196173
gamma_poisson	KNN	max	1	0.38	0.61	0.01	0.13263157894736843	0.7536842105263157	0.11368421052631579	0.004784688995215311	0.04784688995215311	0.9473684210526315
gamma_poisson	KNN	max	2	0.8242857142857143	0.02142857142857143	0.15428571428571428	0.5263157894736842	0.09473684210526316	0.37894736842105264	0.009569377990430622	0.0	0.9904306220095693
gamma_poisson	KNN	max	3	0.5157142857142857	0.4785714285714286	0.005714285714285714	0.12421052631578948	0.8673684210526316	0.008421052631578947	0.014354066985645933	0.2966507177033493	0.6889952153110048
gamma_poisson	KNN	max	4	0.8042857142857143	0.18857142857142858	0.007142857142857143	0.5242105263157895	0.40421052631578946	0.07157894736842105	0.014354066985645933	0.014354066985645933	0.9712918660287081
gamma_poisson	KNN	max	5	0.29428571428571426	0.6828571428571428	0.022857142857142857	0.1368421052631579	0.8168421052631579	0.04631578947368421	0.004784688995215311	0.11004784688995216	0.8851674641148325
gamma_poisson	KNN	max	6	0.7971428571428572	0.06857142857142857	0.13428571428571429	0.4463157894736842	0.3031578947368421	0.2505263157894737	0.009569377990430622	0.10047846889952153	0.8899521531100478
gamma_poisson	KNN	max	7	0.6771428571428572	0.09571428571428571	0.22714285714285715	0.39789473684210525	0.15789473684210525	0.4442105263157895	0.009569377990430622	0.009569377990430622	0.9808612440191388
gamma_poisson	KNN	max	8	0.6542857142857142	0.23	0.11571428571428571	0.16842105263157894	0.4610526315789474	0.3705263157894737	0.0	0.009569377990430622	0.9904306220095693
gamma_poisson	KNN	max	9	0.6642857142857143	0.11142857142857143	0.22428571428571428	0.37894736842105264	0.2463157894736842	0.37473684210526315	0.004784688995215311	0.004784688995215311	0.9904306220095693
gamma_poisson	KNN	max	10	0.63	0.19142857142857142	0.17857142857142858	0.3494736842105263	0.3957894736842105	0.25473684210526315	0.014354066985645933	0.009569377990430622	0.9760765550239234
gamma_poisson	KNN	max	11	0.8157142857142857	0.04	0.1442857142857143	0.47157894736842104	0.27789473684210525	0.2505263157894737	0.009569377990430622	0.019138755980861243	0.9712918660287081
gamma_poisson	KNN	max	12	0.5371428571428571	0.4614285714285714	0.0014285714285714286	0.13052631578947368	0.8547368421052631	0.014736842105263158	0.004784688995215311	0.2822966507177033	0.7129186602870813
gamma_poisson	KNN	max	13	0.6657142857142857	0.3342857142857143	0.0	0.1368421052631579	0.8547368421052631	0.008421052631578947	0.028708133971291867	0.12440191387559808	0.84688995215311
gamma_poisson	KNN	max	14	0.76	0.23857142857142857	0.0014285714285714286	0.26526315789473687	0.7136842105263158	0.021052631578947368	0.009569377990430622	0.0861244019138756	0.9043062200956937
gamma_poisson	KNN	max	15	0.35714285714285715	0.6185714285714285	0.024285714285714285	0.1936842105263158	0.72	0.0863157894736842	0.009569377990430622	0.10047846889952153	0.8899521531100478
gamma_poisson	KNN	max	16	0.48857142857142855	0.0	0.5114285714285715	0.1726315789473684	0.002105263157894737	0.8252631578947368	0.0	0.0	1.0
gamma_poisson	KNN	max	17	0.24857142857142858	0.7514285714285714	0.0	0.06526315789473684	0.9347368421052632	0.0	0.0	0.5358851674641149	0.46411483253588515
gamma_poisson	KNN	max	18	0.69	0.29	0.02	0.32	0.6210526315789474	0.05894736842105263	0.009569377990430622	0.04784688995215311	0.9425837320574163
gamma_poisson	KNN	max	19	0.7214285714285714	0.17	0.10857142857142857	0.33263157894736844	0.47789473684210526	0.18947368421052632	0.004784688995215311	0.023923444976076555	0.9712918660287081
gamma_poisson	KNN	max	20	0.34285714285714286	0.6471428571428571	0.01	0.13473684210526315	0.6863157894736842	0.17894736842105263	0.004784688995215311	0.17703349282296652	0.8181818181818182
gamma_poisson	KNN	max	21	0.1757142857142857	0.8242857142857143	0.0	0.08210526315789474	0.8694736842105263	0.04842105263157895	0.0	0.15789473684210525	0.8421052631578947
gamma_poisson	KNN	max	22	0.5785714285714286	0.0	0.42142857142857143	0.3136842105263158	0.0	0.6863157894736842	0.0	0.0	1.0
gamma_poisson	KNN	max	23	0.5714285714285714	0.42714285714285716	0.0014285714285714286	0.2	0.7894736842105263	0.010526315789473684	0.009569377990430622	0.11961722488038277	0.8708133971291866
gamma_poisson	KNN	max	24	0.5014285714285714	0.49857142857142855	0.0	0.18526315789473685	0.8063157894736842	0.008421052631578947	0.014354066985645933	0.20574162679425836	0.7799043062200957
gamma_poisson	KNN	max	25	0.3514285714285714	0.4471428571428571	0.20142857142857143	0.16631578947368422	0.6547368421052632	0.17894736842105263	0.0	0.05741626794258373	0.9425837320574163
gamma_poisson	KNN	50	1	0.7414285714285714	0.25857142857142856	0.0	0.27157894736842103	0.7094736842105264	0.018947368421052633	0.004784688995215311	0.0861244019138756	0.9090909090909091
gamma_poisson	KNN	50	2	0.6942857142857143	0.3057142857142857	0.0	0.23157894736842105	0.7452631578947368	0.023157894736842106	0.014354066985645933	0.07177033492822966	0.9138755980861244
gamma_poisson	KNN	50	3	0.44142857142857145	0.5571428571428572	0.0014285714285714286	0.10947368421052632	0.871578947368421	0.018947368421052633	0.004784688995215311	0.07655502392344497	0.9186602870813397
gamma_poisson	KNN	50	4	0.42142857142857143	0.5771428571428572	0.0014285714285714286	0.061052631578947365	0.9157894736842105	0.023157894736842106	0.0	0.09090909090909091	0.9090909090909091
gamma_poisson	KNN	50	5	0.3742857142857143	0.6257142857142857	0.0	0.04	0.9494736842105264	0.010526315789473684	0.0	0.0861244019138756	0.9138755980861244
gamma_poisson	KNN	50	6	0.6485714285714286	0.3485714285714286	0.002857142857142857	0.22736842105263158	0.7431578947368421	0.029473684210526315	0.009569377990430622	0.06220095693779904	0.9282296650717703
gamma_poisson	KNN	50	7	0.39571428571428574	0.6042857142857143	0.0	0.18526315789473685	0.7978947368421052	0.016842105263157894	0.0	0.09090909090909091	0.9090909090909091
gamma_poisson	KNN	50	8	0.6928571428571428	0.3057142857142857	0.0014285714285714286	0.14947368421052631	0.8147368421052632	0.035789473684210524	0.014354066985645933	0.04784688995215311	0.937799043062201
gamma_poisson	KNN	50	9	0.5628571428571428	0.43714285714285717	0.0	0.11789473684210526	0.871578947368421	0.010526315789473684	0.0	0.11961722488038277	0.8803827751196173
gamma_poisson	KNN	50	10	0.5628571428571428	0.43714285714285717	0.0	0.13263157894736843	0.8526315789473684	0.014736842105263158	0.023923444976076555	0.07655502392344497	0.8995215311004785
gamma_poisson	KNN	50	11	0.8414285714285714	0.15857142857142856	0.0	0.4442105263157895	0.5305263157894737	0.02526315789473684	0.023923444976076555	0.0430622009569378	0.9330143540669856
gamma_poisson	KNN	50	12	0.32857142857142857	0.6714285714285714	0.0	0.04	0.9494736842105264	0.010526315789473684	0.009569377990430622	0.09569377990430622	0.8947368421052632
gamma_poisson	KNN	50	13	0.5728571428571428	0.42714285714285716	0.0	0.14736842105263157	0.848421052631579	0.004210526315789474	0.009569377990430622	0.1674641148325359	0.8229665071770335
gamma_poisson	KNN	50	14	0.59	0.4057142857142857	0.004285714285714286	0.23157894736842105	0.7221052631578947	0.04631578947368421	0.004784688995215311	0.05741626794258373	0.937799043062201
gamma_poisson	KNN	50	15	0.6257142857142857	0.37285714285714283	0.0014285714285714286	0.12631578947368421	0.8610526315789474	0.01263157894736842	0.004784688995215311	0.0861244019138756	0.9090909090909091
gamma_poisson	KNN	50	16	0.6942857142857143	0.3028571428571429	0.002857142857142857	0.24842105263157896	0.7094736842105264	0.042105263157894736	0.009569377990430622	0.05263157894736842	0.937799043062201
gamma_poisson	KNN	50	17	0.30142857142857143	0.6985714285714286	0.0	0.02526315789473684	0.9663157894736842	0.008421052631578947	0.0	0.10526315789473684	0.8947368421052632
gamma_poisson	KNN	50	18	0.5542857142857143	0.4442857142857143	0.0014285714285714286	0.11578947368421053	0.8568421052631578	0.02736842105263158	0.004784688995215311	0.05263157894736842	0.9425837320574163
gamma_poisson	KNN	50	19	0.65	0.35	0.0	0.19789473684210526	0.7936842105263158	0.008421052631578947	0.019138755980861243	0.14832535885167464	0.8325358851674641
gamma_poisson	KNN	50	20	0.21285714285714286	0.7871428571428571	0.0	0.05263157894736842	0.9347368421052632	0.01263157894736842	0.0	0.11004784688995216	0.8899521531100478
gamma_poisson	KNN	50	21	0.26857142857142857	0.7314285714285714	0.0	0.031578947368421054	0.9263157894736842	0.042105263157894736	0.0	0.09090909090909091	0.9090909090909091
gamma_poisson	KNN	50	22	0.6614285714285715	0.3385714285714286	0.0	0.20421052631578948	0.7747368421052632	0.021052631578947368	0.028708133971291867	0.11961722488038277	0.8516746411483254
gamma_poisson	KNN	50	23	0.5971428571428572	0.40285714285714286	0.0	0.11368421052631579	0.871578947368421	0.014736842105263158	0.0	0.07655502392344497	0.9234449760765551
gamma_poisson	KNN	50	24	0.3271428571428571	0.6728571428571428	0.0	0.09473684210526316	0.8905263157894737	0.014736842105263158	0.009569377990430622	0.09569377990430622	0.8947368421052632
gamma_poisson	KNN	50	25	0.6371428571428571	0.36142857142857143	0.0014285714285714286	0.18526315789473685	0.8	0.014736842105263158	0.019138755980861243	0.05741626794258373	0.9234449760765551
gamma_poisson	KNN	500	1	0.5871428571428572	0.41285714285714287	0.0	0.14947368421052631	0.8357894736842105	0.014736842105263158	0.004784688995215311	0.09090909090909091	0.9043062200956937
gamma_poisson	KNN	500	2	0.6471428571428571	0.3514285714285714	0.0014285714285714286	0.1726315789473684	0.8042105263157895	0.023157894736842106	0.014354066985645933	0.06220095693779904	0.9234449760765551
gamma_poisson	KNN	500	3	0.43714285714285717	0.5614285714285714	0.0014285714285714286	0.14526315789473684	0.8442105263157895	0.010526315789473684	0.009569377990430622	0.0861244019138756	0.9043062200956937
gamma_poisson	KNN	500	4	0.39285714285714285	0.6071428571428571	0.0	0.035789473684210524	0.9452631578947368	0.018947368421052633	0.0	0.11483253588516747	0.8851674641148325
gamma_poisson	KNN	500	5	0.6771428571428572	0.32142857142857145	0.0014285714285714286	0.24842105263157896	0.728421052631579	0.023157894736842106	0.0	0.07177033492822966	0.9282296650717703
gamma_poisson	KNN	500	6	0.8414285714285714	0.15857142857142856	0.0	0.44	0.5389473684210526	0.021052631578947368	0.019138755980861243	0.07177033492822966	0.9090909090909091
gamma_poisson	KNN	500	7	0.5642857142857143	0.4357142857142857	0.0	0.35789473684210527	0.6294736842105263	0.01263157894736842	0.014354066985645933	0.05741626794258373	0.9282296650717703
gamma_poisson	KNN	500	8	0.47714285714285715	0.5228571428571429	0.0	0.04	0.9347368421052632	0.02526315789473684	0.014354066985645933	0.05263157894736842	0.9330143540669856
gamma_poisson	KNN	500	9	0.2757142857142857	0.7242857142857143	0.0	0.02736842105263158	0.9642105263157895	0.008421052631578947	0.0	0.11483253588516747	0.8851674641148325
gamma_poisson	KNN	500	10	0.46	0.5385714285714286	0.0014285714285714286	0.14526315789473684	0.8294736842105264	0.02526315789473684	0.009569377990430622	0.04784688995215311	0.9425837320574163
gamma_poisson	KNN	500	11	0.6242857142857143	0.3757142857142857	0.0	0.16210526315789472	0.8294736842105264	0.008421052631578947	0.0	0.11483253588516747	0.8851674641148325
gamma_poisson	KNN	500	12	0.3628571428571429	0.6371428571428571	0.0	0.08842105263157894	0.8926315789473684	0.018947368421052633	0.014354066985645933	0.06698564593301436	0.9186602870813397
gamma_poisson	KNN	500	13	0.4514285714285714	0.5485714285714286	0.0	0.056842105263157895	0.9347368421052632	0.008421052631578947	0.004784688995215311	0.19138755980861244	0.8038277511961722
gamma_poisson	KNN	500	14	0.7214285714285714	0.2757142857142857	0.002857142857142857	0.3368421052631579	0.6294736842105263	0.03368421052631579	0.009569377990430622	0.05263157894736842	0.937799043062201
gamma_poisson	KNN	500	15	0.6371428571428571	0.3628571428571429	0.0	0.1431578947368421	0.8463157894736842	0.010526315789473684	0.004784688995215311	0.10047846889952153	0.8947368421052632
gamma_poisson	KNN	500	16	0.7628571428571429	0.2342857142857143	0.002857142857142857	0.22736842105263158	0.751578947368421	0.021052631578947368	0.019138755980861243	0.0430622009569378	0.937799043062201
gamma_poisson	KNN	500	17	0.38142857142857145	0.6185714285714285	0.0	0.09052631578947369	0.9031578947368422	0.00631578947368421	0.0	0.1339712918660287	0.8660287081339713
gamma_poisson	KNN	500	18	0.5442857142857143	0.4542857142857143	0.0014285714285714286	0.11368421052631579	0.8547368421052631	0.031578947368421054	0.0	0.09569377990430622	0.9043062200956937
gamma_poisson	KNN	500	19	0.5714285714285714	0.42428571428571427	0.004285714285714286	0.11578947368421053	0.8568421052631578	0.02736842105263158	0.004784688995215311	0.08133971291866028	0.9138755980861244
gamma_poisson	KNN	500	20	0.21857142857142858	0.7814285714285715	0.0	0.08421052631578947	0.9010526315789473	0.014736842105263158	0.004784688995215311	0.10047846889952153	0.8947368421052632
gamma_poisson	KNN	500	21	0.39	0.6085714285714285	0.0014285714285714286	0.04631578947368421	0.9326315789473684	0.021052631578947368	0.009569377990430622	0.07655502392344497	0.9138755980861244
gamma_poisson	KNN	500	22	0.7528571428571429	0.24571428571428572	0.0014285714285714286	0.30105263157894735	0.6778947368421052	0.021052631578947368	0.019138755980861243	0.09090909090909091	0.8899521531100478
gamma_poisson	KNN	500	23	0.4328571428571429	0.5671428571428572	0.0	0.09263157894736843	0.8926315789473684	0.014736842105263158	0.0	0.09090909090909091	0.9090909090909091
gamma_poisson	KNN	500	24	0.4185714285714286	0.58	0.0014285714285714286	0.12	0.8694736842105263	0.010526315789473684	0.009569377990430622	0.09569377990430622	0.8947368421052632
gamma_poisson	KNN	500	25	0.5857142857142857	0.4142857142857143	0.0	0.14736842105263157	0.8315789473684211	0.021052631578947368	0.009569377990430622	0.05263157894736842	0.937799043062201
gamma_poisson	RF	max	1	0.6314285714285715	0.36857142857142855	0.0	0.17473684210526316	0.8147368421052632	0.010526315789473684	0.004784688995215311	0.18181818181818182	0.8133971291866029
gamma_poisson	RF	max	2	0.08	0.92	0.0	0.004210526315789474	0.991578947368421	0.004210526315789474	0.0	0.3014354066985646	0.6985645933014354
gamma_poisson	RF	max	3	0.8128571428571428	0.18571428571428572	0.0014285714285714286	0.2863157894736842	0.7010526315789474	0.01263157894736842	0.004784688995215311	0.2631578947368421	0.7320574162679426
gamma_poisson	RF	max	4	0.33285714285714285	0.6671428571428571	0.0	0.03368421052631579	0.9642105263157895	0.002105263157894737	0.0	0.3684210526315789	0.631578947368421
gamma_poisson	RF	max	5	0.5671428571428572	0.4328571428571429	0.0	0.18105263157894738	0.8105263157894737	0.008421052631578947	0.0	0.19617224880382775	0.8038277511961722
gamma_poisson	RF	max	6	0.6785714285714286	0.32142857142857145	0.0	0.21263157894736842	0.783157894736842	0.004210526315789474	0.014354066985645933	0.31100478468899523	0.6746411483253588
gamma_poisson	RF	max	7	0.43	0.57	0.0	0.07789473684210527	0.9178947368421052	0.004210526315789474	0.0	0.20574162679425836	0.7942583732057417
gamma_poisson	RF	max	8	0.30142857142857143	0.6985714285714286	0.0	0.016842105263157894	0.9810526315789474	0.002105263157894737	0.0	0.215311004784689	0.784688995215311
gamma_poisson	RF	max	9	0.4542857142857143	0.5457142857142857	0.0	0.061052631578947365	0.9347368421052632	0.004210526315789474	0.0	0.2583732057416268	0.7416267942583732
gamma_poisson	RF	max	10	0.48428571428571426	0.5157142857142857	0.0	0.08842105263157894	0.9010526315789473	0.010526315789473684	0.0	0.27751196172248804	0.722488038277512
gamma_poisson	RF	max	11	0.6071428571428571	0.39285714285714285	0.0	0.15368421052631578	0.8463157894736842	0.0	0.019138755980861243	0.33014354066985646	0.6507177033492823
gamma_poisson	RF	max	12	0.37714285714285717	0.6214285714285714	0.0014285714285714286	0.16	0.8231578947368421	0.016842105263157894	0.004784688995215311	0.2631578947368421	0.7320574162679426
gamma_poisson	RF	max	13	0.6885714285714286	0.31142857142857144	0.0	0.16	0.8294736842105264	0.010526315789473684	0.004784688995215311	0.20574162679425836	0.7894736842105263
gamma_poisson	RF	max	14	0.5642857142857143	0.4357142857142857	0.0	0.18736842105263157	0.7957894736842105	0.016842105263157894	0.004784688995215311	0.1722488038277512	0.8229665071770335
gamma_poisson	RF	max	15	0.7042857142857143	0.2957142857142857	0.0	0.14736842105263157	0.8463157894736842	0.00631578947368421	0.0	0.19138755980861244	0.8086124401913876
gamma_poisson	RF	max	16	0.8128571428571428	0.18571428571428572	0.0014285714285714286	0.3473684210526316	0.6294736842105263	0.023157894736842106	0.009569377990430622	0.20095693779904306	0.7894736842105263
gamma_poisson	RF	max	17	0.6257142857142857	0.3742857142857143	0.0	0.15578947368421053	0.8315789473684211	0.01263157894736842	0.0	0.3157894736842105	0.6842105263157895
gamma_poisson	RF	max	18	0.4257142857142857	0.5742857142857143	0.0	0.08842105263157894	0.9073684210526316	0.004210526315789474	0.0	0.16267942583732056	0.8373205741626795
gamma_poisson	RF	max	19	0.34285714285714286	0.6571428571428571	0.0	0.042105263157894736	0.9515789473684211	0.00631578947368421	0.0	0.291866028708134	0.7081339712918661
gamma_poisson	RF	max	20	0.8528571428571429	0.14714285714285713	0.0	0.4126315789473684	0.5810526315789474	0.00631578947368421	0.004784688995215311	0.22966507177033493	0.7655502392344498
gamma_poisson	RF	max	21	0.44857142857142857	0.5514285714285714	0.0	0.061052631578947365	0.9284210526315789	0.010526315789473684	0.0	0.18660287081339713	0.8133971291866029
gamma_poisson	RF	max	22	0.6271428571428571	0.37285714285714283	0.0	0.14526315789473684	0.8505263157894737	0.004210526315789474	0.0	0.24880382775119617	0.7511961722488039
gamma_poisson	RF	max	23	0.43857142857142856	0.56	0.0014285714285714286	0.07157894736842105	0.911578947368421	0.016842105263157894	0.0	0.18660287081339713	0.8133971291866029
gamma_poisson	RF	max	24	0.6785714285714286	0.32142857142857145	0.0	0.22736842105263158	0.7494736842105263	0.023157894736842106	0.009569377990430622	0.215311004784689	0.7751196172248804
gamma_poisson	RF	max	25	0.72	0.28	0.0	0.25894736842105265	0.7389473684210527	0.002105263157894737	0.009569377990430622	0.24401913875598086	0.7464114832535885
gamma_poisson	RF	50	1	0.7742857142857142	0.2257142857142857	0.0	0.27789473684210525	0.7115789473684211	0.010526315789473684	0.023923444976076555	0.10047846889952153	0.8755980861244019
gamma_poisson	RF	50	2	0.23714285714285716	0.7614285714285715	0.0014285714285714286	0.016842105263157894	0.9747368421052631	0.008421052631578947	0.0	0.13875598086124402	0.861244019138756
gamma_poisson	RF	50	3	0.94	0.06	0.0	0.5705263157894737	0.42105263157894735	0.008421052631578947	0.03349282296650718	0.22009569377990432	0.7464114832535885
gamma_poisson	RF	50	4	0.68	0.3142857142857143	0.005714285714285714	0.2231578947368421	0.7094736842105264	0.06736842105263158	0.009569377990430622	0.10047846889952153	0.8899521531100478
gamma_poisson	RF	50	5	0.32571428571428573	0.6742857142857143	0.0	0.06315789473684211	0.9263157894736842	0.010526315789473684	0.009569377990430622	0.15789473684210525	0.8325358851674641
gamma_poisson	RF	50	6	0.74	0.2542857142857143	0.005714285714285714	0.30736842105263157	0.6126315789473684	0.08	0.019138755980861243	0.10047846889952153	0.8803827751196173
gamma_poisson	RF	50	7	0.5714285714285714	0.42	0.008571428571428572	0.25473684210526315	0.728421052631579	0.016842105263157894	0.014354066985645933	0.10526315789473684	0.8803827751196173
gamma_poisson	RF	50	8	0.44142857142857145	0.5585714285714286	0.0	0.04842105263157895	0.9368421052631579	0.014736842105263158	0.0	0.18660287081339713	0.8133971291866029
gamma_poisson	RF	50	9	0.22	0.78	0.0	0.01263157894736842	0.9831578947368421	0.004210526315789474	0.0	0.2583732057416268	0.7416267942583732
gamma_poisson	RF	50	10	0.45714285714285713	0.5428571428571428	0.0	0.05263157894736842	0.9389473684210526	0.008421052631578947	0.0	0.20574162679425836	0.7942583732057417
gamma_poisson	RF	50	11	0.01	0.99	0.0	0.002105263157894737	0.991578947368421	0.00631578947368421	0.0	0.20574162679425836	0.7942583732057417
gamma_poisson	RF	50	12	0.1457142857142857	0.8528571428571429	0.0014285714285714286	0.010526315789473684	0.9831578947368421	0.00631578947368421	0.0	0.13875598086124402	0.861244019138756
gamma_poisson	RF	50	13	0.5714285714285714	0.42714285714285716	0.0014285714285714286	0.16631578947368422	0.8126315789473684	0.021052631578947368	0.004784688995215311	0.18660287081339713	0.8086124401913876
gamma_poisson	RF	50	14	0.7057142857142857	0.2914285714285714	0.002857142857142857	0.2694736842105263	0.6863157894736842	0.04421052631578947	0.014354066985645933	0.0430622009569378	0.9425837320574163
gamma_poisson	RF	50	15	0.08428571428571428	0.9157142857142857	0.0	0.01263157894736842	0.9873684210526316	0.0	0.0	0.3684210526315789	0.631578947368421
gamma_poisson	RF	50	16	0.8314285714285714	0.16857142857142857	0.0	0.30105263157894735	0.6821052631578948	0.016842105263157894	0.004784688995215311	0.09569377990430622	0.8995215311004785
gamma_poisson	RF	50	17	0.16857142857142857	0.8314285714285714	0.0	0.029473684210526315	0.96	0.010526315789473684	0.0	0.23923444976076555	0.7607655502392344
gamma_poisson	RF	50	18	0.5642857142857143	0.4357142857142857	0.0	0.1936842105263158	0.8063157894736842	0.0	0.009569377990430622	0.215311004784689	0.7751196172248804
gamma_poisson	RF	50	19	0.5885714285714285	0.4114285714285714	0.0	0.18736842105263157	0.7978947368421052	0.014736842105263158	0.004784688995215311	0.1722488038277512	0.8229665071770335
gamma_poisson	RF	50	20	0.7	0.29714285714285715	0.002857142857142857	0.2694736842105263	0.6947368421052632	0.035789473684210524	0.009569377990430622	0.09569377990430622	0.8947368421052632
gamma_poisson	RF	50	21	0.8571428571428571	0.14285714285714285	0.0	0.3263157894736842	0.671578947368421	0.002105263157894737	0.014354066985645933	0.32057416267942584	0.6650717703349283
gamma_poisson	RF	50	22	0.6942857142857143	0.30428571428571427	0.0014285714285714286	0.1431578947368421	0.8442105263157895	0.01263157894736842	0.009569377990430622	0.15311004784688995	0.8373205741626795
gamma_poisson	RF	50	23	0.5971428571428572	0.40285714285714286	0.0	0.1957894736842105	0.7789473684210526	0.02526315789473684	0.009569377990430622	0.20574162679425836	0.784688995215311
gamma_poisson	RF	50	24	0.5728571428571428	0.42714285714285716	0.0	0.13263157894736843	0.8463157894736842	0.021052631578947368	0.0	0.18181818181818182	0.8181818181818182
gamma_poisson	RF	50	25	0.8742857142857143	0.12571428571428572	0.0	0.32842105263157895	0.671578947368421	0.0	0.004784688995215311	0.45454545454545453	0.5406698564593302
gamma_poisson	RF	500	1	0.6185714285714285	0.38	0.0014285714285714286	0.12	0.8694736842105263	0.010526315789473684	0.004784688995215311	0.12440191387559808	0.8708133971291866
gamma_poisson	RF	500	2	0.7657142857142857	0.2342857142857143	0.0	0.2063157894736842	0.7894736842105263	0.004210526315789474	0.0	0.2535885167464115	0.7464114832535885
gamma_poisson	RF	500	3	0.5942857142857143	0.4057142857142857	0.0	0.13263157894736843	0.8610526315789474	0.00631578947368421	0.014354066985645933	0.20095693779904306	0.784688995215311
gamma_poisson	RF	500	4	0.48714285714285716	0.5128571428571429	0.0	0.07789473684210527	0.9052631578947369	0.016842105263157894	0.004784688995215311	0.14354066985645933	0.8516746411483254
gamma_poisson	RF	500	5	0.25142857142857145	0.7485714285714286	0.0	0.035789473684210524	0.9621052631578947	0.002105263157894737	0.0	0.20574162679425836	0.7942583732057417
gamma_poisson	RF	500	6	0.7728571428571429	0.22714285714285715	0.0	0.25684210526315787	0.7263157894736842	0.016842105263157894	0.014354066985645933	0.11004784688995216	0.8755980861244019
gamma_poisson	RF	500	7	0.6314285714285715	0.36857142857142855	0.0	0.16421052631578947	0.8315789473684211	0.004210526315789474	0.0	0.1674641148325359	0.8325358851674641
gamma_poisson	RF	500	8	0.40714285714285714	0.5928571428571429	0.0	0.04	0.9515789473684211	0.008421052631578947	0.004784688995215311	0.15789473684210525	0.8373205741626795
gamma_poisson	RF	500	9	0.6	0.4	0.0	0.10736842105263159	0.8905263157894737	0.002105263157894737	0.009569377990430622	0.20095693779904306	0.7894736842105263
gamma_poisson	RF	500	10	0.16	0.84	0.0	0.00631578947368421	0.9894736842105263	0.004210526315789474	0.0	0.14832535885167464	0.8516746411483254
gamma_poisson	RF	500	11	0.3442857142857143	0.6542857142857142	0.0014285714285714286	0.029473684210526315	0.968421052631579	0.002105263157894737	0.0	0.24880382775119617	0.7511961722488039
gamma_poisson	RF	500	12	0.5371428571428571	0.46285714285714286	0.0	0.18105263157894738	0.8147368421052632	0.004210526315789474	0.004784688995215311	0.1339712918660287	0.861244019138756
gamma_poisson	RF	500	13	0.3314285714285714	0.6685714285714286	0.0	0.05052631578947368	0.9452631578947368	0.004210526315789474	0.004784688995215311	0.23444976076555024	0.7607655502392344
gamma_poisson	RF	500	14	0.6157142857142858	0.37857142857142856	0.005714285714285714	0.16842105263157894	0.8021052631578948	0.029473684210526315	0.014354066985645933	0.04784688995215311	0.937799043062201
gamma_poisson	RF	500	15	0.054285714285714284	0.9457142857142857	0.0	0.002105263157894737	0.9936842105263158	0.004210526315789474	0.0	0.22488038277511962	0.7751196172248804
gamma_poisson	RF	500	16	0.6814285714285714	0.3171428571428571	0.0014285714285714286	0.14736842105263157	0.8463157894736842	0.00631578947368421	0.019138755980861243	0.09569377990430622	0.8851674641148325
gamma_poisson	RF	500	17	0.38571428571428573	0.6142857142857143	0.0	0.056842105263157895	0.9431578947368421	0.0	0.0	0.28708133971291866	0.7129186602870813
gamma_poisson	RF	500	18	0.19857142857142857	0.8014285714285714	0.0	0.014736842105263158	0.9726315789473684	0.01263157894736842	0.0	0.1339712918660287	0.8660287081339713
gamma_poisson	RF	500	19	0.09857142857142857	0.9014285714285715	0.0	0.004210526315789474	0.9894736842105263	0.00631578947368421	0.0	0.20095693779904306	0.7990430622009569
gamma_poisson	RF	500	20	0.7471428571428571	0.25285714285714284	0.0	0.2168421052631579	0.7768421052631579	0.00631578947368421	0.009569377990430622	0.14832535885167464	0.8421052631578947
gamma_poisson	RF	500	21	0.2885714285714286	0.7114285714285714	0.0	0.02736842105263158	0.968421052631579	0.004210526315789474	0.0	0.18660287081339713	0.8133971291866029
gamma_poisson	RF	500	22	0.6357142857142857	0.36428571428571427	0.0	0.21052631578947367	0.7810526315789473	0.008421052631578947	0.004784688995215311	0.16267942583732056	0.8325358851674641
gamma_poisson	RF	500	23	0.42714285714285716	0.5728571428571428	0.0	0.09052631578947369	0.9052631578947369	0.004210526315789474	0.0	0.18660287081339713	0.8133971291866029
gamma_poisson	RF	500	24	0.5371428571428571	0.46285714285714286	0.0	0.05894736842105263	0.9389473684210526	0.002105263157894737	0.004784688995215311	0.3492822966507177	0.645933014354067
gamma_poisson	RF	500	25	0.37285714285714283	0.6271428571428571	0.0	0.035789473684210524	0.9536842105263158	0.010526315789473684	0.0	0.17703349282296652	0.8229665071770335
gamma_poisson	EBM	max	1	0.6471428571428571	0.34714285714285714	0.005714285714285714	0.2	0.7642105263157895	0.035789473684210524	0.004784688995215311	0.10526315789473684	0.8899521531100478
gamma_poisson	EBM	max	2	0.2785714285714286	0.7214285714285714	0.0	0.03368421052631579	0.9494736842105264	0.016842105263157894	0.0	0.18660287081339713	0.8133971291866029
gamma_poisson	EBM	max	3	0.7685714285714286	0.16	0.07142857142857142	0.28842105263157897	0.4926315789473684	0.21894736842105264	0.004784688995215311	0.0861244019138756	0.9090909090909091
gamma_poisson	EBM	max	4	0.5671428571428572	0.42857142857142855	0.004285714285714286	0.15578947368421053	0.7768421052631579	0.06736842105263158	0.009569377990430622	0.15311004784688995	0.8373205741626795
gamma_poisson	EBM	max	5	0.4785714285714286	0.41714285714285715	0.10428571428571429	0.14526315789473684	0.5410526315789473	0.3136842105263158	0.0	0.019138755980861243	0.9808612440191388
gamma_poisson	EBM	max	6	0.82	0.16857142857142857	0.011428571428571429	0.3642105263157895	0.5494736842105263	0.0863157894736842	0.023923444976076555	0.05741626794258373	0.9186602870813397
gamma_poisson	EBM	max	7	0.7085714285714285	0.27	0.02142857142857143	0.2673684210526316	0.47578947368421054	0.25684210526315787	0.014354066985645933	0.06220095693779904	0.9234449760765551
gamma_poisson	EBM	max	8	0.72	0.2557142857142857	0.024285714285714285	0.19157894736842104	0.6210526315789474	0.18736842105263157	0.004784688995215311	0.1291866028708134	0.8660287081339713
gamma_poisson	EBM	max	9	0.3985714285714286	0.5457142857142857	0.055714285714285716	0.05473684210526316	0.8842105263157894	0.061052631578947365	0.0	0.15789473684210525	0.8421052631578947
gamma_poisson	EBM	max	10	0.9014285714285715	0.09428571428571429	0.004285714285714286	0.5347368421052632	0.4126315789473684	0.05263157894736842	0.028708133971291867	0.09090909090909091	0.8803827751196173
gamma_poisson	EBM	max	11	0.6514285714285715	0.3385714285714286	0.01	0.17473684210526316	0.7452631578947368	0.08	0.009569377990430622	0.09090909090909091	0.8995215311004785
gamma_poisson	EBM	max	12	0.4585714285714286	0.5328571428571428	0.008571428571428572	0.13052631578947368	0.8231578947368421	0.04631578947368421	0.0	0.14832535885167464	0.8516746411483254
gamma_poisson	EBM	max	13	0.7514285714285714	0.23714285714285716	0.011428571428571429	0.29473684210526313	0.6484210526315789	0.056842105263157895	0.014354066985645933	0.0861244019138756	0.8995215311004785
gamma_poisson	EBM	max	14	0.37	0.6042857142857143	0.025714285714285714	0.13263157894736843	0.7789473684210526	0.08842105263157894	0.0	0.09569377990430622	0.9043062200956937
gamma_poisson	EBM	max	15	0.7228571428571429	0.26857142857142857	0.008571428571428572	0.1957894736842105	0.7115789473684211	0.09263157894736843	0.014354066985645933	0.11004784688995216	0.8755980861244019
gamma_poisson	EBM	max	16	0.44571428571428573	0.5471428571428572	0.007142857142857143	0.12	0.7978947368421052	0.08210526315789474	0.0	0.13875598086124402	0.861244019138756
gamma_poisson	EBM	max	17	0.84	0.15857142857142856	0.0014285714285714286	0.3452631578947368	0.6021052631578947	0.05263157894736842	0.04784688995215311	0.1339712918660287	0.8181818181818182
gamma_poisson	EBM	max	18	0.4228571428571429	0.49	0.08714285714285715	0.07578947368421053	0.68	0.24421052631578946	0.0	0.03349282296650718	0.9665071770334929
gamma_poisson	EBM	max	19	0.31142857142857144	0.5342857142857143	0.15428571428571428	0.06947368421052631	0.6736842105263158	0.25684210526315787	0.0	0.028708133971291867	0.9712918660287081
gamma_poisson	EBM	max	20	0.7771428571428571	0.20142857142857143	0.02142857142857143	0.3263157894736842	0.5178947368421053	0.15578947368421053	0.004784688995215311	0.07177033492822966	0.9234449760765551
gamma_poisson	EBM	max	21	0.5957142857142858	0.40285714285714286	0.0014285714285714286	0.14736842105263157	0.8189473684210526	0.03368421052631579	0.009569377990430622	0.10526315789473684	0.8851674641148325
gamma_poisson	EBM	max	22	0.6871428571428572	0.2842857142857143	0.02857142857142857	0.2463157894736842	0.608421052631579	0.14526315789473684	0.014354066985645933	0.0430622009569378	0.9425837320574163
gamma_poisson	EBM	max	23	0.3942857142857143	0.05714285714285714	0.5485714285714286	0.15578947368421053	0.21263157894736842	0.631578947368421	0.0	0.0	1.0
gamma_poisson	EBM	max	24	0.47714285714285715	0.5185714285714286	0.004285714285714286	0.05894736842105263	0.888421052631579	0.05263157894736842	0.0	0.1722488038277512	0.8277511961722488
gamma_poisson	EBM	max	25	0.5742857142857143	0.4142857142857143	0.011428571428571429	0.16842105263157894	0.751578947368421	0.08	0.004784688995215311	0.16267942583732056	0.8325358851674641
gamma_poisson	EBM	50	1	0.71	0.11571428571428571	0.1742857142857143	0.28	0.4126315789473684	0.30736842105263157	0.009569377990430622	0.03349282296650718	0.9569377990430622
gamma_poisson	EBM	50	2	0.33	0.6628571428571428	0.007142857142857143	0.035789473684210524	0.9305263157894736	0.03368421052631579	0.0	0.14832535885167464	0.8516746411483254
gamma_poisson	EBM	50	3	0.9728571428571429	0.018571428571428572	0.008571428571428572	0.791578947368421	0.1368421052631579	0.07157894736842105	0.11483253588516747	0.04784688995215311	0.8373205741626795
gamma_poisson	EBM	50	4	0.8014285714285714	0.15714285714285714	0.041428571428571426	0.3031578947368421	0.48210526315789476	0.21473684210526317	0.03349282296650718	0.03827751196172249	0.9282296650717703
gamma_poisson	EBM	50	5	0.8342857142857143	0.16428571428571428	0.0014285714285714286	0.4463157894736842	0.4926315789473684	0.061052631578947365	0.08133971291866028	0.11961722488038277	0.7990430622009569
gamma_poisson	EBM	50	6	0.82	0.16142857142857142	0.018571428571428572	0.37473684210526315	0.4905263157894737	0.13473684210526315	0.03827751196172249	0.07655502392344497	0.8851674641148325
gamma_poisson	EBM	50	7	0.6	0.36857142857142855	0.03142857142857143	0.18526315789473685	0.728421052631579	0.0863157894736842	0.009569377990430622	0.05263157894736842	0.937799043062201
gamma_poisson	EBM	50	8	0.6985714285714286	0.2814285714285714	0.02	0.16210526315789472	0.6757894736842105	0.16210526315789472	0.009569377990430622	0.05263157894736842	0.937799043062201
gamma_poisson	EBM	50	9	0.6971428571428572	0.3	0.002857142857142857	0.15157894736842106	0.8357894736842105	0.01263157894736842	0.004784688995215311	0.23444976076555024	0.7607655502392344
gamma_poisson	EBM	50	10	0.6057142857142858	0.39285714285714285	0.0014285714285714286	0.24421052631578946	0.7263157894736842	0.029473684210526315	0.0430622009569378	0.1339712918660287	0.8229665071770335
gamma_poisson	EBM	50	11	0.2814285714285714	0.7185714285714285	0.0	0.031578947368421054	0.96	0.008421052631578947	0.0	0.24880382775119617	0.7511961722488039
gamma_poisson	EBM	50	12	0.21571428571428572	0.7814285714285715	0.002857142857142857	0.03368421052631579	0.9557894736842105	0.010526315789473684	0.0	0.18181818181818182	0.8181818181818182
gamma_poisson	EBM	50	13	0.5557142857142857	0.44142857142857145	0.002857142857142857	0.1705263157894737	0.7810526315789473	0.04842105263157895	0.009569377990430622	0.16267942583732056	0.8277511961722488
gamma_poisson	EBM	50	14	0.6428571428571429	0.3	0.05714285714285714	0.17473684210526316	0.6905263157894737	0.13473684210526315	0.019138755980861243	0.023923444976076555	0.9569377990430622
gamma_poisson	EBM	50	15	0.10285714285714286	0.8971428571428571	0.0	0.008421052631578947	0.9894736842105263	0.002105263157894737	0.0	0.6363636363636364	0.36363636363636365
gamma_poisson	EBM	50	16	0.9014285714285715	0.09857142857142857	0.0	0.44842105263157894	0.5263157894736842	0.02526315789473684	0.06220095693779904	0.07655502392344497	0.861244019138756
gamma_poisson	EBM	50	17	0.41714285714285715	0.5757142857142857	0.007142857142857143	0.12421052631578948	0.8442105263157895	0.031578947368421054	0.009569377990430622	0.3684210526315789	0.6220095693779905
gamma_poisson	EBM	50	18	0.7057142857142857	0.29428571428571426	0.0	0.2968421052631579	0.6842105263157895	0.018947368421052633	0.004784688995215311	0.23444976076555024	0.7607655502392344
gamma_poisson	EBM	50	19	0.6342857142857142	0.3628571428571429	0.002857142857142857	0.1726315789473684	0.7894736842105263	0.037894736842105266	0.004784688995215311	0.17703349282296652	0.8181818181818182
gamma_poisson	EBM	50	20	0.9342857142857143	0.047142857142857146	0.018571428571428572	0.6821052631578948	0.1831578947368421	0.13473684210526315	0.0430622009569378	0.019138755980861243	0.937799043062201
gamma_poisson	EBM	50	21	0.8971428571428571	0.1	0.002857142857142857	0.40421052631578946	0.5789473684210527	0.016842105263157894	0.05263157894736842	0.12440191387559808	0.8229665071770335
gamma_poisson	EBM	50	22	0.5842857142857143	0.4042857142857143	0.011428571428571429	0.11578947368421053	0.8231578947368421	0.061052631578947365	0.004784688995215311	0.09090909090909091	0.9043062200956937
gamma_poisson	EBM	50	23	0.6542857142857142	0.33	0.015714285714285715	0.2	0.7094736842105264	0.09052631578947369	0.009569377990430622	0.09569377990430622	0.8947368421052632
gamma_poisson	EBM	50	24	0.26142857142857145	0.7385714285714285	0.0	0.04421052631578947	0.9452631578947368	0.010526315789473684	0.004784688995215311	0.3062200956937799	0.6889952153110048
gamma_poisson	EBM	50	25	0.86	0.14	0.0	0.3431578947368421	0.6568421052631579	0.0	0.03349282296650718	0.5598086124401914	0.40669856459330145
gamma_poisson	EBM	500	1	0.61	0.39	0.0	0.12842105263157894	0.8568421052631578	0.014736842105263158	0.009569377990430622	0.10526315789473684	0.8851674641148325
gamma_poisson	EBM	500	2	0.5514285714285714	0.44857142857142857	0.0	0.08842105263157894	0.9073684210526316	0.004210526315789474	0.0	0.3492822966507177	0.6507177033492823
gamma_poisson	EBM	500	3	0.42	0.58	0.0	0.13052631578947368	0.8547368421052631	0.014736842105263158	0.023923444976076555	0.14832535885167464	0.8277511961722488
gamma_poisson	EBM	500	4	0.6128571428571429	0.3871428571428571	0.0	0.12	0.8736842105263158	0.00631578947368421	0.014354066985645933	0.15311004784688995	0.8325358851674641
gamma_poisson	EBM	500	5	0.6285714285714286	0.37142857142857144	0.0	0.21052631578947367	0.7747368421052632	0.014736842105263158	0.004784688995215311	0.22488038277511962	0.7703349282296651
gamma_poisson	EBM	500	6	0.8	0.2	0.0	0.42736842105263156	0.5326315789473685	0.04	0.0430622009569378	0.05741626794258373	0.8995215311004785
gamma_poisson	EBM	500	7	0.62	0.38	0.0	0.35789473684210527	0.6336842105263157	0.008421052631578947	0.009569377990430622	0.11483253588516747	0.8755980861244019
gamma_poisson	EBM	500	8	0.5414285714285715	0.4585714285714286	0.0	0.07368421052631578	0.9221052631578948	0.004210526315789474	0.004784688995215311	0.2679425837320574	0.7272727272727273
gamma_poisson	EBM	500	9	0.5714285714285714	0.4257142857142857	0.002857142857142857	0.11368421052631579	0.8821052631578947	0.004210526315789474	0.009569377990430622	0.20574162679425836	0.784688995215311
gamma_poisson	EBM	500	10	0.5071428571428571	0.4928571428571429	0.0	0.1936842105263158	0.7957894736842105	0.010526315789473684	0.009569377990430622	0.11483253588516747	0.8755980861244019
gamma_poisson	EBM	500	11	0.3914285714285714	0.6085714285714285	0.0	0.10526315789473684	0.8926315789473684	0.002105263157894737	0.009569377990430622	0.2727272727272727	0.7177033492822966
gamma_poisson	EBM	500	12	0.6271428571428571	0.37142857142857144	0.0014285714285714286	0.1831578947368421	0.8021052631578948	0.014736842105263158	0.004784688995215311	0.09090909090909091	0.9043062200956937
gamma_poisson	EBM	500	13	0.7442857142857143	0.2557142857142857	0.0	0.28	0.7136842105263158	0.00631578947368421	0.028708133971291867	0.20095693779904306	0.7703349282296651
gamma_poisson	EBM	500	14	0.48142857142857143	0.5142857142857142	0.004285714285714286	0.07578947368421053	0.8863157894736842	0.037894736842105266	0.004784688995215311	0.06220095693779904	0.9330143540669856
gamma_poisson	EBM	500	15	0.44857142857142857	0.5514285714285714	0.0	0.06526315789473684	0.9263157894736842	0.008421052631578947	0.0	0.19617224880382775	0.8038277511961722
gamma_poisson	EBM	500	16	0.6057142857142858	0.3914285714285714	0.002857142857142857	0.12210526315789473	0.8547368421052631	0.023157894736842106	0.014354066985645933	0.07177033492822966	0.9138755980861244
gamma_poisson	EBM	500	17	0.48857142857142855	0.5114285714285715	0.0	0.1031578947368421	0.8947368421052632	0.002105263157894737	0.0	0.3014354066985646	0.6985645933014354
gamma_poisson	EBM	500	18	0.5285714285714286	0.4714285714285714	0.0	0.12842105263157894	0.848421052631579	0.023157894736842106	0.009569377990430622	0.11004784688995216	0.8803827751196173
gamma_poisson	EBM	500	19	0.5271428571428571	0.47	0.002857142857142857	0.1831578947368421	0.7957894736842105	0.021052631578947368	0.004784688995215311	0.0861244019138756	0.9090909090909091
gamma_poisson	EBM	500	20	0.5071428571428571	0.4928571428571429	0.0	0.13052631578947368	0.8652631578947368	0.004210526315789474	0.009569377990430622	0.2583732057416268	0.7320574162679426
gamma_poisson	EBM	500	21	0.39	0.61	0.0	0.08421052631578947	0.9073684210526316	0.008421052631578947	0.004784688995215311	0.1674641148325359	0.8277511961722488
gamma_poisson	EBM	500	22	0.9171428571428571	0.08285714285714285	0.0	0.5073684210526316	0.47157894736842104	0.021052631578947368	0.028708133971291867	0.12440191387559808	0.84688995215311
gamma_poisson	EBM	500	23	0.42857142857142855	0.5714285714285714	0.0	0.11368421052631579	0.8778947368421053	0.008421052631578947	0.0	0.13875598086124402	0.861244019138756
gamma_poisson	EBM	500	24	0.15	0.85	0.0	0.01263157894736842	0.9852631578947368	0.002105263157894737	0.0	0.3684210526315789	0.631578947368421
gamma_poisson	EBM	500	25	0.7971428571428572	0.20285714285714285	0.0	0.23578947368421052	0.7578947368421053	0.00631578947368421	0.0	0.1291866028708134	0.8708133971291866
gamma_poisson	SVM-RBF	max	1	0.0	0.011428571428571429	0.9885714285714285	0.0	0.004210526315789474	0.9957894736842106	0.0	0.0	1.0
gamma_poisson	SVM-RBF	max	2	0.0	0.0	1.0	0.0	0.0	1.0	0.0	0.0	1.0
gamma_poisson	SVM-RBF	max	3	0.0	0.0	1.0	0.0	0.0	1.0	0.0	0.0	1.0
gamma_poisson	SVM-RBF	max	4	0.0	0.0	1.0	0.0	0.0	1.0	0.0	0.0	1.0
gamma_poisson	SVM-RBF	max	5	0.0	0.0	1.0	0.0	0.0	1.0	0.0	0.0	1.0
gamma_poisson	SVM-RBF	max	6	0.0	0.0	1.0	0.0	0.0	1.0	0.0	0.0	1.0
gamma_poisson	SVM-RBF	max	7	0.0	0.0	1.0	0.0	0.0	1.0	0.0	0.0	1.0
gamma_poisson	SVM-RBF	max	8	0.0	0.0	1.0	0.0	0.0	1.0	0.0	0.0	1.0
gamma_poisson	SVM-RBF	max	9	0.0	0.0	1.0	0.0	0.0	1.0	0.0	0.0	1.0
gamma_poisson	SVM-RBF	max	10	0.0	0.0	1.0	0.0	0.0	1.0	0.0	0.0	1.0
gamma_poisson	SVM-RBF	max	11	0.0	0.0	1.0	0.0	0.0	1.0	0.0	0.0	1.0
gamma_poisson	SVM-RBF	max	12	0.0014285714285714286	0.002857142857142857	0.9957142857142857	0.0	0.004210526315789474	0.9957894736842106	0.0	0.0	1.0
gamma_poisson	SVM-RBF	max	13	0.0	0.13	0.87	0.0	0.2463157894736842	0.7536842105263157	0.0	0.004784688995215311	0.9952153110047847
gamma_poisson	SVM-RBF	max	14	0.0	0.007142857142857143	0.9928571428571429	0.0	0.016842105263157894	0.9831578947368421	0.0	0.0	1.0
gamma_poisson	SVM-RBF	max	15	0.0	0.0	1.0	0.0	0.0	1.0	0.0	0.0	1.0
gamma_poisson	SVM-RBF	max	16	0.0	0.0	1.0	0.0	0.0	1.0	0.0	0.0	1.0
gamma_poisson	SVM-RBF	max	17	0.0	0.0	1.0	0.0	0.0	1.0	0.0	0.0	1.0
gamma_poisson	SVM-RBF	max	18	0.0	0.0	1.0	0.0	0.0	1.0	0.0	0.0	1.0
gamma_poisson	SVM-RBF	max	19	0.0	0.0	1.0	0.0	0.0	1.0	0.0	0.0	1.0
gamma_poisson	SVM-RBF	max	20	0.0	0.0	1.0	0.0	0.0	1.0	0.0	0.0	1.0
gamma_poisson	SVM-RBF	max	21	0.0	0.0	1.0	0.0	0.0	1.0	0.0	0.0	1.0
gamma_poisson	SVM-RBF	max	22	0.0	0.0	1.0	0.0	0.0	1.0	0.0	0.0	1.0
gamma_poisson	SVM-RBF	max	23	0.0	0.0014285714285714286	0.9985714285714286	0.0	0.010526315789473684	0.9894736842105263	0.0	0.0	1.0
gamma_poisson	SVM-RBF	max	24	0.0	0.0	1.0	0.0	0.0	1.0	0.0	0.0	1.0
gamma_poisson	SVM-RBF	max	25	0.0	0.0	1.0	0.0	0.0	1.0	0.0	0.0	1.0
gamma_poisson	SVM-RBF	50	1	0.34	0.66	0.0	0.031578947368421054	0.9431578947368421	0.02526315789473684	0.0	0.04784688995215311	0.9521531100478469
gamma_poisson	SVM-RBF	50	2	0.9528571428571428	0.03428571428571429	0.012857142857142857	0.48210526315789476	0.37894736842105264	0.13894736842105262	0.009569377990430622	0.023923444976076555	0.9665071770334929
gamma_poisson	SVM-RBF	50	3	0.9942857142857143	0.005714285714285714	0.0	0.7705263157894737	0.18105263157894738	0.04842105263157895	0.09569377990430622	0.004784688995215311	0.8995215311004785
gamma_poisson	SVM-RBF	50	4	0.3057142857142857	0.6942857142857143	0.0	0.010526315789473684	0.9347368421052632	0.05473684210526316	0.0	0.07177033492822966	0.9282296650717703
gamma_poisson	SVM-RBF	50	5	0.23142857142857143	0.7685714285714286	0.0	0.014736842105263158	0.9768421052631578	0.008421052631578947	0.004784688995215311	0.17703349282296652	0.8181818181818182
gamma_poisson	SVM-RBF	50	6	0.5657142857142857	0.42857142857142855	0.005714285714285714	0.11157894736842106	0.7978947368421052	0.09052631578947369	0.004784688995215311	0.06220095693779904	0.9330143540669856
gamma_poisson	SVM-RBF	50	7	0.8742857142857143	0.12285714285714286	0.002857142857142857	0.4	0.52	0.08	0.009569377990430622	0.03349282296650718	0.9569377990430622
gamma_poisson	SVM-RBF	50	8	0.9214285714285714	0.07857142857142857	0.0	0.3684210526315789	0.6168421052631579	0.014736842105263158	0.014354066985645933	0.17703349282296652	0.8086124401913876
gamma_poisson	SVM-RBF	50	9	0.11	0.89	0.0	0.00631578947368421	0.9852631578947368	0.008421052631578947	0.0	0.19138755980861244	0.8086124401913876
gamma_poisson	SVM-RBF	50	10	0.9642857142857143	0.03571428571428571	0.0	0.5073684210526316	0.4694736842105263	0.023157894736842106	0.05263157894736842	0.06220095693779904	0.8851674641148325
gamma_poisson	SVM-RBF	50	11	0.06428571428571428	0.9342857142857143	0.0014285714285714286	0.004210526315789474	0.9515789473684211	0.04421052631578947	0.0	0.07177033492822966	0.9282296650717703
gamma_poisson	SVM-RBF	50	12	0.22857142857142856	0.7628571428571429	0.008571428571428572	0.01263157894736842	0.9305263157894736	0.056842105263157895	0.0	0.0430622009569378	0.9569377990430622
gamma_poisson	SVM-RBF	50	13	0.7014285714285714	0.2985714285714286	0.0	0.12631578947368421	0.871578947368421	0.002105263157894737	0.0	0.3444976076555024	0.6555023923444976
gamma_poisson	SVM-RBF	50	14	0.3985714285714286	0.5742857142857143	0.027142857142857142	0.05052631578947368	0.7431578947368421	0.2063157894736842	0.004784688995215311	0.019138755980861243	0.9760765550239234
gamma_poisson	SVM-RBF	50	15	0.5257142857142857	0.4742857142857143	0.0	0.056842105263157895	0.9347368421052632	0.008421052631578947	0.009569377990430622	0.11961722488038277	0.8708133971291866
gamma_poisson	SVM-RBF	50	16	0.6257142857142857	0.3742857142857143	0.0	0.11157894736842106	0.8547368421052631	0.03368421052631579	0.004784688995215311	0.06698564593301436	0.9282296650717703
gamma_poisson	SVM-RBF	50	17	0.10571428571428572	0.8928571428571429	0.0014285714285714286	0.008421052631578947	0.96	0.031578947368421054	0.0	0.09569377990430622	0.9043062200956937
gamma_poisson	SVM-RBF	50	18	0.4257142857142857	0.5642857142857143	0.01	0.09052631578947369	0.8105263157894737	0.09894736842105263	0.0	0.0430622009569378	0.9569377990430622
gamma_poisson	SVM-RBF	50	19	0.3914285714285714	0.6085714285714285	0.0	0.05263157894736842	0.9452631578947368	0.002105263157894737	0.0	0.22488038277511962	0.7751196172248804
gamma_poisson	SVM-RBF	50	20	0.8214285714285714	0.16428571428571428	0.014285714285714285	0.2736842105263158	0.5894736842105263	0.1368421052631579	0.004784688995215311	0.03349282296650718	0.9617224880382775
gamma_poisson	SVM-RBF	50	21	0.5557142857142857	0.4442857142857143	0.0	0.09894736842105263	0.8778947368421053	0.023157894736842106	0.004784688995215311	0.08133971291866028	0.9138755980861244
gamma_poisson	SVM-RBF	50	22	0.8485714285714285	0.15	0.0014285714285714286	0.19789473684210526	0.7768421052631579	0.02526315789473684	0.019138755980861243	0.05741626794258373	0.9234449760765551
gamma_poisson	SVM-RBF	50	23	0.6314285714285715	0.36857142857142855	0.0	0.09052631578947369	0.9073684210526316	0.002105263157894737	0.0	0.15789473684210525	0.8421052631578947
gamma_poisson	SVM-RBF	50	24	0.63	0.36	0.01	0.12	0.7347368421052631	0.14526315789473684	0.004784688995215311	0.03349282296650718	0.9617224880382775
gamma_poisson	SVM-RBF	50	25	0.8557142857142858	0.1442857142857143	0.0	0.24210526315789474	0.7557894736842106	0.002105263157894737	0.019138755980861243	0.23444976076555024	0.7464114832535885
gamma_poisson	SVM-RBF	500	1	0.7528571428571429	0.24714285714285714	0.0	0.1431578947368421	0.84	0.016842105263157894	0.009569377990430622	0.0861244019138756	0.9043062200956937
gamma_poisson	SVM-RBF	500	2	0.7985714285714286	0.20142857142857143	0.0	0.18947368421052632	0.7957894736842105	0.014736842105263158	0.009569377990430622	0.11961722488038277	0.8708133971291866
gamma_poisson	SVM-RBF	500	3	0.5257142857142857	0.4742857142857143	0.0	0.05894736842105263	0.9368421052631579	0.004210526315789474	0.004784688995215311	0.17703349282296652	0.8181818181818182
gamma_poisson	SVM-RBF	500	4	0.6342857142857142	0.3657142857142857	0.0	0.10736842105263159	0.8652631578947368	0.02736842105263158	0.0	0.14354066985645933	0.8564593301435407
gamma_poisson	SVM-RBF	500	5	0.19285714285714287	0.8071428571428572	0.0	0.008421052631578947	0.9873684210526316	0.004210526315789474	0.0	0.22488038277511962	0.7751196172248804
gamma_poisson	SVM-RBF	500	6	0.97	0.03	0.0	0.5768421052631579	0.3705263157894737	0.05263157894736842	0.019138755980861243	0.04784688995215311	0.9330143540669856
gamma_poisson	SVM-RBF	500	7	0.2742857142857143	0.7257142857142858	0.0	0.02526315789473684	0.96	0.014736842105263158	0.0	0.15789473684210525	0.8421052631578947
gamma_poisson	SVM-RBF	500	8	0.38	0.62	0.0	0.021052631578947368	0.9642105263157895	0.014736842105263158	0.0	0.13875598086124402	0.861244019138756
gamma_poisson	SVM-RBF	500	9	0.17285714285714285	0.8271428571428572	0.0	0.004210526315789474	0.9873684210526316	0.008421052631578947	0.0	0.11483253588516747	0.8851674641148325
gamma_poisson	SVM-RBF	500	10	0.7357142857142858	0.2642857142857143	0.0	0.14736842105263157	0.8421052631578947	0.010526315789473684	0.0	0.09090909090909091	0.9090909090909091
gamma_poisson	SVM-RBF	500	11	0.51	0.49	0.0	0.06736842105263158	0.9157894736842105	0.016842105263157894	0.0	0.11004784688995216	0.8899521531100478
gamma_poisson	SVM-RBF	500	12	0.7242857142857143	0.2757142857142857	0.0	0.16631578947368422	0.8147368421052632	0.018947368421052633	0.004784688995215311	0.09569377990430622	0.8995215311004785
gamma_poisson	SVM-RBF	500	13	0.8714285714285714	0.12857142857142856	0.0	0.30105263157894735	0.6947368421052632	0.004210526315789474	0.019138755980861243	0.1674641148325359	0.8133971291866029
gamma_poisson	SVM-RBF	500	14	0.8242857142857143	0.1757142857142857	0.0	0.21052631578947367	0.7747368421052632	0.014736842105263158	0.009569377990430622	0.08133971291866028	0.9090909090909091
gamma_poisson	SVM-RBF	500	15	0.46714285714285714	0.5328571428571428	0.0	0.06526315789473684	0.9263157894736842	0.008421052631578947	0.0	0.1674641148325359	0.8325358851674641
gamma_poisson	SVM-RBF	500	16	0.8271428571428572	0.17285714285714285	0.0	0.27157894736842103	0.7178947368421053	0.010526315789473684	0.004784688995215311	0.1339712918660287	0.861244019138756
gamma_poisson	SVM-RBF	500	17	0.4857142857142857	0.5142857142857142	0.0	0.07157894736842105	0.9263157894736842	0.002105263157894737	0.0	0.18660287081339713	0.8133971291866029
gamma_poisson	SVM-RBF	500	18	0.5471428571428572	0.45285714285714285	0.0	0.056842105263157895	0.9157894736842105	0.02736842105263158	0.004784688995215311	0.06698564593301436	0.9282296650717703
gamma_poisson	SVM-RBF	500	19	0.4657142857142857	0.5342857142857143	0.0	0.04421052631578947	0.9368421052631579	0.018947368421052633	0.0	0.1291866028708134	0.8708133971291866
gamma_poisson	SVM-RBF	500	20	0.40285714285714286	0.5971428571428572	0.0	0.042105263157894736	0.9515789473684211	0.00631578947368421	0.0	0.18181818181818182	0.8181818181818182
gamma_poisson	SVM-RBF	500	21	0.4614285714285714	0.5385714285714286	0.0	0.06947368421052631	0.9221052631578948	0.008421052631578947	0.0	0.1339712918660287	0.8660287081339713
gamma_poisson	SVM-RBF	500	22	0.9557142857142857	0.04428571428571428	0.0	0.5031578947368421	0.4652631578947368	0.031578947368421054	0.0430622009569378	0.0430622009569378	0.9138755980861244
gamma_poisson	SVM-RBF	500	23	0.5157142857142857	0.48428571428571426	0.0	0.08210526315789474	0.8863157894736842	0.031578947368421054	0.0	0.07177033492822966	0.9282296650717703
gamma_poisson	SVM-RBF	500	24	0.2542857142857143	0.7457142857142857	0.0	0.00631578947368421	0.9936842105263158	0.0	0.004784688995215311	0.3827751196172249	0.6124401913875598
gamma_poisson	SVM-RBF	500	25	0.38571428571428573	0.6142857142857143	0.0	0.023157894736842106	0.9642105263157895	0.01263157894736842	0.0	0.10526315789473684	0.8947368421052632
local_crossover	Logistic	max	1	0.0014285714285714286	0.9771428571428571	0.02142857142857143	0.0	0.9347368421052632	0.06526315789473684	0.0	0.23923444976076555	0.7607655502392344
local_crossover	Logistic	max	2	0.9928571428571429	0.0	0.007142857142857143	0.8294736842105264	0.0	0.1705263157894737	0.08133971291866028	0.0	0.9186602870813397
local_crossover	Logistic	max	3	0.04285714285714286	0.9542857142857143	0.002857142857142857	0.00631578947368421	0.9768421052631578	0.016842105263157894	0.0	0.20095693779904306	0.7990430622009569
local_crossover	Logistic	max	4	0.26857142857142857	0.6514285714285715	0.08	0.04631578947368421	0.7221052631578947	0.23157894736842105	0.0	0.09090909090909091	0.9090909090909091
local_crossover	Logistic	max	5	0.011428571428571429	0.9885714285714285	0.0	0.0	1.0	0.0	0.004784688995215311	0.8851674641148325	0.11004784688995216
local_crossover	Logistic	max	6	0.7485714285714286	0.015714285714285715	0.2357142857142857	0.3178947368421053	0.07789473684210527	0.6042105263157894	0.004784688995215311	0.0	0.9952153110047847
local_crossover	Logistic	max	7	0.0	0.012857142857142857	0.9871428571428571	0.0	0.016842105263157894	0.9831578947368421	0.0	0.0	1.0
local_crossover	Logistic	max	8	0.7957142857142857	0.055714285714285716	0.14857142857142858	0.45263157894736844	0.15578947368421053	0.391578947368421	0.019138755980861243	0.004784688995215311	0.9760765550239234
local_crossover	Logistic	max	9	0.9171428571428571	0.05	0.032857142857142856	0.4968421052631579	0.2926315789473684	0.21052631578947367	0.009569377990430622	0.023923444976076555	0.9665071770334929
local_crossover	Logistic	max	10	0.48428571428571426	0.4185714285714286	0.09714285714285714	0.18526315789473685	0.5831578947368421	0.23157894736842105	0.009569377990430622	0.06698564593301436	0.9234449760765551
local_crossover	Logistic	max	11	0.9371428571428572	0.06285714285714286	0.0	0.5452631578947369	0.4442105263157895	0.010526315789473684	0.06220095693779904	0.49282296650717705	0.4449760765550239
local_crossover	Logistic	max	12	0.9957142857142857	0.0	0.004285714285714286	0.9221052631578948	0.01263157894736842	0.06526315789473684	0.05741626794258373	0.0	0.9425837320574163
local_crossover	Logistic	max	13	0.0	1.0	0.0	0.0	1.0	0.0	0.0	0.8373205741626795	0.16267942583732056
local_crossover	Logistic	max	14	0.8485714285714285	0.037142857142857144	0.11428571428571428	0.42947368421052634	0.12210526315789473	0.44842105263157894	0.009569377990430622	0.014354066985645933	0.9760765550239234
local_crossover	Logistic	max	15	0.5514285714285714	0.44857142857142857	0.0	0.1705263157894737	0.8273684210526315	0.002105263157894737	0.06220095693779904	0.5358851674641149	0.4019138755980861
local_crossover	Logistic	max	16	0.7914285714285715	0.10428571428571429	0.10428571428571429	0.4926315789473684	0.13894736842105262	0.3684210526315789	0.028708133971291867	0.004784688995215311	0.9665071770334929
local_crossover	Logistic	max	17	0.8014285714285714	0.19857142857142857	0.0	0.39789473684210525	0.5873684210526315	0.014736842105263158	0.028708133971291867	0.27751196172248804	0.69377990430622
local_crossover	Logistic	max	18	0.9457142857142857	0.054285714285714284	0.0	0.4442105263157895	0.5557894736842105	0.0	0.18181818181818182	0.6076555023923444	0.21052631578947367
local_crossover	Logistic	max	19	0.0	0.022857142857142857	0.9771428571428571	0.0	0.02526315789473684	0.9747368421052631	0.0	0.0	1.0
local_crossover	Logistic	max	20	0.41285714285714287	0.5871428571428572	0.0	0.09894736842105263	0.8947368421052632	0.00631578947368421	0.009569377990430622	0.46411483253588515	0.5263157894736842
local_crossover	Logistic	max	21	0.0014285714285714286	0.9528571428571428	0.045714285714285714	0.0	0.8673684210526316	0.13263157894736843	0.0	0.10526315789473684	0.8947368421052632
local_crossover	Logistic	max	22	0.08714285714285715	0.9128571428571428	0.0	0.010526315789473684	0.9894736842105263	0.0	0.004784688995215311	0.9952153110047847	0.0
local_crossover	Logistic	max	23	0.7414285714285714	0.002857142857142857	0.2557142857142857	0.45052631578947366	0.031578947368421054	0.5178947368421053	0.004784688995215311	0.0	0.9952153110047847
local_crossover	Logistic	max	24	0.5285714285714286	0.4714285714285714	0.0	0.16631578947368422	0.8231578947368421	0.010526315789473684	0.014354066985645933	0.3062200956937799	0.6794258373205742
local_crossover	Logistic	max	25	0.9942857142857143	0.0014285714285714286	0.004285714285714286	0.8736842105263158	0.004210526315789474	0.12210526315789473	0.06698564593301436	0.0	0.9330143540669856
local_crossover	Logistic	50	1	0.45571428571428574	0.1957142857142857	0.3485714285714286	0.16210526315789472	0.14526315789473684	0.6926315789473684	0.004784688995215311	0.009569377990430622	0.9856459330143541
local_crossover	Logistic	50	2	0.9228571428571428	0.0	0.07714285714285714	0.5789473684210527	0.002105263157894737	0.4189473684210526	0.023923444976076555	0.0	0.9760765550239234
local_crossover	Logistic	50	3	0.5685714285714286	0.4	0.03142857142857143	0.11368421052631579	0.7747368421052632	0.11157894736842106	0.0	0.06698564593301436	0.9330143540669856
local_crossover	Logistic	50	4	0.9128571428571428	0.032857142857142856	0.054285714285714284	0.4168421052631579	0.16631578947368422	0.4168421052631579	0.019138755980861243	0.03349282296650718	0.9473684210526315
local_crossover	Logistic	50	5	0.9342857142857143	0.032857142857142856	0.032857142857142856	0.5368421052631579	0.1031578947368421	0.36	0.023923444976076555	0.009569377990430622	0.9665071770334929
local_crossover	Logistic	50	6	0.8928571428571429	0.09857142857142857	0.008571428571428572	0.5221052631578947	0.33263157894736844	0.14526315789473684	0.028708133971291867	0.15311004784688995	0.8181818181818182
local_crossover	Logistic	50	7	0.5328571428571428	0.32142857142857145	0.1457142857142857	0.12421052631578948	0.6484210526315789	0.22736842105263158	0.004784688995215311	0.215311004784689	0.7799043062200957
local_crossover	Logistic	50	8	0.8242857142857143	0.1757142857142857	0.0	0.4631578947368421	0.5136842105263157	0.023157894736842106	0.019138755980861243	0.20095693779904306	0.7799043062200957
local_crossover	Logistic	50	9	0.7414285714285714	0.2542857142857143	0.004285714285714286	0.2736842105263158	0.6189473684210526	0.10736842105263159	0.009569377990430622	0.16267942583732056	0.8277511961722488
local_crossover	Logistic	50	10	0.9342857142857143	0.017142857142857144	0.04857142857142857	0.56	0.17473684210526316	0.26526315789473687	0.023923444976076555	0.03827751196172249	0.937799043062201
local_crossover	Logistic	50	11	1.0	0.0	0.0	0.9368421052631579	0.002105263157894737	0.061052631578947365	0.14832535885167464	0.0	0.8516746411483254
local_crossover	Logistic	50	12	0.8842857142857142	0.002857142857142857	0.11285714285714285	0.49473684210526314	0.014736842105263158	0.4905263157894737	0.009569377990430622	0.0	0.9904306220095693
local_crossover	Logistic	50	13	0.3942857142857143	0.6057142857142858	0.0	0.09473684210526316	0.9052631578947369	0.0	0.10047846889952153	0.7511961722488039	0.14832535885167464
local_crossover	Logistic	50	14	0.73	0.27	0.0	0.21263157894736842	0.7705263157894737	0.016842105263157894	0.0	0.3684210526315789	0.631578947368421
local_crossover	Logistic	50	15	0.53	0.47	0.0	0.1431578947368421	0.8378947368421052	0.018947368421052633	0.019138755980861243	0.24401913875598086	0.7368421052631579
local_crossover	Logistic	50	16	0.9828571428571429	0.004285714285714286	0.012857142857142857	0.7852631578947369	0.02736842105263158	0.18736842105263157	0.09569377990430622	0.0	0.9043062200956937
local_crossover	Logistic	50	17	0.5485714285714286	0.45	0.0014285714285714286	0.16842105263157894	0.7747368421052632	0.056842105263157895	0.0	0.10526315789473684	0.8947368421052632
local_crossover	Logistic	50	18	0.8414285714285714	0.15857142857142856	0.0	0.4673684210526316	0.5242105263157895	0.008421052631578947	0.06220095693779904	0.2679425837320574	0.6698564593301436
local_crossover	Logistic	50	19	0.002857142857142857	0.0	0.9971428571428571	0.0	0.0	1.0	0.0	0.0	1.0
local_crossover	Logistic	50	20	0.7657142857142857	0.2342857142857143	0.0	0.23789473684210527	0.7368421052631579	0.02526315789473684	0.004784688995215311	0.3827751196172249	0.6124401913875598
local_crossover	Logistic	50	21	0.24428571428571427	0.7557142857142857	0.0	0.021052631578947368	0.9768421052631578	0.002105263157894737	0.0	0.8803827751196173	0.11961722488038277
local_crossover	Logistic	50	22	0.6828571428571428	0.17142857142857143	0.1457142857142857	0.16631578947368422	0.3894736842105263	0.4442105263157895	0.004784688995215311	0.019138755980861243	0.9760765550239234
local_crossover	Logistic	50	23	0.09714285714285714	0.09428571428571429	0.8085714285714286	0.023157894736842106	0.16	0.8168421052631579	0.0	0.0	1.0
local_crossover	Logistic	50	24	0.9871428571428571	0.012857142857142857	0.0	0.8505263157894737	0.10105263157894737	0.04842105263157895	0.15789473684210525	0.023923444976076555	0.8181818181818182
local_crossover	Logistic	50	25	0.9557142857142857	0.04428571428571428	0.0	0.7410526315789474	0.22105263157894736	0.037894736842105266	0.10047846889952153	0.04784688995215311	0.8516746411483254
local_crossover	Logistic	500	1	0.5314285714285715	0.4685714285714286	0.0	0.13473684210526315	0.8610526315789474	0.004210526315789474	0.0	0.5263157894736842	0.47368421052631576
local_crossover	Logistic	500	2	0.9871428571428571	0.012857142857142857	0.0	0.8252631578947368	0.16842105263157894	0.00631578947368421	0.11961722488038277	0.5263157894736842	0.35406698564593303
local_crossover	Logistic	500	3	0.20142857142857143	0.7942857142857143	0.004285714285714286	0.008421052631578947	0.9663157894736842	0.02526315789473684	0.0	0.18181818181818182	0.8181818181818182
local_crossover	Logistic	500	4	0.8228571428571428	0.16142857142857142	0.015714285714285715	0.37894736842105264	0.5052631578947369	0.11578947368421053	0.03827751196172249	0.3157894736842105	0.645933014354067
local_crossover	Logistic	500	5	0.9985714285714286	0.0014285714285714286	0.0	0.911578947368421	0.08210526315789474	0.00631578947368421	0.19617224880382775	0.46411483253588515	0.3397129186602871
local_crossover	Logistic	500	6	0.9442857142857143	0.055714285714285716	0.0	0.6210526315789474	0.3726315789473684	0.00631578947368421	0.06220095693779904	0.6842105263157895	0.2535885167464115
local_crossover	Logistic	500	7	0.22285714285714286	0.7771428571428571	0.0	0.023157894736842106	0.9642105263157895	0.01263157894736842	0.0	0.22966507177033493	0.7703349282296651
local_crossover	Logistic	500	8	0.8357142857142857	0.16428571428571428	0.0	0.4631578947368421	0.5178947368421053	0.018947368421052633	0.014354066985645933	0.37320574162679426	0.6124401913875598
local_crossover	Logistic	500	9	0.8657142857142858	0.13428571428571429	0.0	0.3726315789473684	0.6063157894736843	0.021052631578947368	0.019138755980861243	0.28708133971291866	0.69377990430622
local_crossover	Logistic	500	10	0.7714285714285715	0.15571428571428572	0.07285714285714286	0.3705263157894737	0.43157894736842106	0.19789473684210526	0.0430622009569378	0.14354066985645933	0.8133971291866029
local_crossover	Logistic	500	11	0.8442857142857143	0.15285714285714286	0.002857142857142857	0.32	0.6652631578947369	0.014736842105263158	0.014354066985645933	0.6650717703349283	0.32057416267942584
local_crossover	Logistic	500	12	0.9	0.025714285714285714	0.07428571428571429	0.6273684210526316	0.16631578947368422	0.2063157894736842	0.03827751196172249	0.07177033492822966	0.8899521531100478
local_crossover	Logistic	500	13	0.81	0.19	0.0	0.3368421052631579	0.6589473684210526	0.004210526315789474	0.04784688995215311	0.3444976076555024	0.6076555023923444
local_crossover	Logistic	500	14	0.10571428571428572	0.89	0.004285714285714286	0.002105263157894737	0.9284210526315789	0.06947368421052631	0.0	0.3062200956937799	0.69377990430622
local_crossover	Logistic	500	15	0.95	0.05	0.0	0.5494736842105263	0.4421052631578947	0.008421052631578947	0.04784688995215311	0.3492822966507177	0.6028708133971292
local_crossover	Logistic	500	16	1.0	0.0	0.0	0.9726315789473684	0.02526315789473684	0.002105263157894737	0.2583732057416268	0.5167464114832536	0.22488038277511962
local_crossover	Logistic	500	17	0.8257142857142857	0.1742857142857143	0.0	0.3473684210526316	0.64	0.01263157894736842	0.004784688995215311	0.23923444976076555	0.7559808612440191
local_crossover	Logistic	500	18	0.24857142857142858	0.7514285714285714	0.0	0.018947368421052633	0.9810526315789474	0.0	0.0	0.6076555023923444	0.3923444976076555
local_crossover	Logistic	500	19	0.8928571428571429	0.06142857142857143	0.045714285714285714	0.4694736842105263	0.16	0.3705263157894737	0.03349282296650718	0.0861244019138756	0.8803827751196173
local_crossover	Logistic	500	20	0.21714285714285714	0.7828571428571428	0.0	0.02526315789473684	0.9726315789473684	0.002105263157894737	0.0	0.8564593301435407	0.14354066985645933
local_crossover	Logistic	500	21	0.7057142857142857	0.29428571428571426	0.0	0.2231578947368421	0.7726315789473684	0.004210526315789474	0.004784688995215311	0.7511961722488039	0.24401913875598086
local_crossover	Logistic	500	22	0.9871428571428571	0.012857142857142857	0.0	0.7852631578947369	0.17684210526315788	0.037894736842105266	0.09569377990430622	0.1339712918660287	0.7703349282296651
local_crossover	Logistic	500	23	0.5571428571428572	0.30428571428571427	0.13857142857142857	0.15578947368421053	0.6252631578947369	0.21894736842105264	0.004784688995215311	0.19617224880382775	0.7990430622009569
local_crossover	Logistic	500	24	0.16714285714285715	0.8328571428571429	0.0	0.00631578947368421	0.9178947368421052	0.07578947368421053	0.0	0.19617224880382775	0.8038277511961722
local_crossover	Logistic	500	25	1.0	0.0	0.0	0.9894736842105263	0.010526315789473684	0.0	0.32057416267942584	0.23923444976076555	0.44019138755980863
local_crossover	KNN	max	1	0.21714285714285714	0.7571428571428571	0.025714285714285714	0.14526315789473684	0.751578947368421	0.1031578947368421	0.0	0.10526315789473684	0.8947368421052632
local_crossover	KNN	max	2	0.6657142857142857	0.0014285714285714286	0.33285714285714285	0.42736842105263156	0.04421052631578947	0.5284210526315789	0.004784688995215311	0.0	0.9952153110047847
local_crossover	KNN	max	3	0.22428571428571428	0.5242857142857142	0.25142857142857145	0.14736842105263157	0.5578947368421052	0.29473684210526313	0.0	0.04784688995215311	0.9521531100478469
local_crossover	KNN	max	4	0.49	0.0014285714285714286	0.5085714285714286	0.28210526315789475	0.02736842105263158	0.6905263157894737	0.004784688995215311	0.0	0.9952153110047847
local_crossover	KNN	max	5	0.3657142857142857	0.59	0.04428571428571428	0.18947368421052632	0.7010526315789474	0.10947368421052632	0.0	0.07177033492822966	0.9282296650717703
local_crossover	KNN	max	6	0.8814285714285715	0.02857142857142857	0.09	0.5473684210526316	0.03368421052631579	0.4189473684210526	0.0	0.004784688995215311	0.9952153110047847
local_crossover	KNN	max	7	0.8085714285714286	0.15714285714285714	0.03428571428571429	0.4673684210526316	0.3410526315789474	0.19157894736842104	0.014354066985645933	0.019138755980861243	0.9665071770334929
local_crossover	KNN	max	8	0.96	0.02142857142857143	0.018571428571428572	0.728421052631579	0.13894736842105262	0.13263157894736843	0.028708133971291867	0.05741626794258373	0.9138755980861244
local_crossover	KNN	max	9	0.46	0.21142857142857144	0.32857142857142857	0.1936842105263158	0.3368421052631579	0.4694736842105263	0.0	0.009569377990430622	0.9904306220095693
local_crossover	KNN	max	10	0.7328571428571429	0.05857142857142857	0.20857142857142857	0.4421052631578947	0.18526315789473685	0.3726315789473684	0.014354066985645933	0.0	0.9856459330143541
local_crossover	KNN	max	11	0.6857142857142857	0.18142857142857144	0.13285714285714287	0.3684210526315789	0.21473684210526317	0.4168421052631579	0.004784688995215311	0.004784688995215311	0.9904306220095693
local_crossover	KNN	max	12	0.6271428571428571	0.28714285714285714	0.08571428571428572	0.3684210526315789	0.3431578947368421	0.28842105263157897	0.004784688995215311	0.03827751196172249	0.9569377990430622
local_crossover	KNN	max	13	0.21142857142857144	0.7885714285714286	0.0	0.08842105263157894	0.911578947368421	0.0	0.019138755980861243	0.7177033492822966	0.2631578947368421
local_crossover	KNN	max	14	0.89	0.03142857142857143	0.07857142857142857	0.6231578947368421	0.11789473684210526	0.25894736842105265	0.014354066985645933	0.019138755980861243	0.9665071770334929
local_crossover	KNN	max	15	0.8957142857142857	0.06428571428571428	0.04	0.6126315789473684	0.1705263157894737	0.2168421052631579	0.019138755980861243	0.014354066985645933	0.9665071770334929
local_crossover	KNN	max	16	0.3342857142857143	0.5228571428571429	0.14285714285714285	0.17684210526315788	0.6884210526315789	0.13473684210526315	0.0	0.09569377990430622	0.9043062200956937
local_crossover	KNN	max	17	0.18428571428571427	0.8142857142857143	0.0014285714285714286	0.02736842105263158	0.9705263157894737	0.002105263157894737	0.0	0.3014354066985646	0.6985645933014354
local_crossover	KNN	max	18	0.28	0.7114285714285714	0.008571428571428572	0.15368421052631578	0.7957894736842105	0.05052631578947368	0.009569377990430622	0.10047846889952153	0.8899521531100478
local_crossover	KNN	max	19	0.3585714285714286	0.0014285714285714286	0.64	0.2	0.008421052631578947	0.791578947368421	0.0	0.0	1.0
local_crossover	KNN	max	20	0.13714285714285715	0.8628571428571429	0.0	0.05052631578947368	0.8589473684210527	0.09052631578947369	0.0	0.23923444976076555	0.7607655502392344
local_crossover	KNN	max	21	0.18714285714285714	0.8128571428571428	0.0	0.07789473684210527	0.8631578947368421	0.05894736842105263	0.004784688995215311	0.1722488038277512	0.8229665071770335
local_crossover	KNN	max	22	0.8714285714285714	0.02857142857142857	0.1	0.6568421052631579	0.056842105263157895	0.2863157894736842	0.014354066985645933	0.0	0.9856459330143541
local_crossover	KNN	max	23	0.49857142857142855	0.13857142857142857	0.3628571428571429	0.20210526315789473	0.32210526315789473	0.47578947368421054	0.0	0.03349282296650718	0.9665071770334929
local_crossover	KNN	max	24	0.5671428571428572	0.32285714285714284	0.11	0.1936842105263158	0.4336842105263158	0.3726315789473684	0.004784688995215311	0.009569377990430622	0.9856459330143541
local_crossover	KNN	max	25	0.46714285714285714	0.06857142857142857	0.4642857142857143	0.2336842105263158	0.18526315789473685	0.5810526315789474	0.0	0.014354066985645933	0.9856459330143541
local_crossover	KNN	50	1	0.03428571428571429	0.6385714285714286	0.3271428571428571	0.002105263157894737	0.5684210526315789	0.42947368421052634	0.0	0.009569377990430622	0.9904306220095693
local_crossover	KNN	50	2	0.07428571428571429	0.1442857142857143	0.7814285714285715	0.0	0.12210526315789473	0.8778947368421053	0.0	0.0	1.0
local_crossover	KNN	50	3	0.0	1.0	0.0	0.0	1.0	0.0	0.0	0.36363636363636365	0.6363636363636364
local_crossover	KNN	50	4	0.4828571428571429	0.0	0.5171428571428571	0.11157894736842106	0.002105263157894737	0.8863157894736842	0.0	0.0	1.0
local_crossover	KNN	50	5	0.20714285714285716	0.7928571428571428	0.0	0.029473684210526315	0.9621052631578947	0.008421052631578947	0.0	0.24880382775119617	0.7511961722488039
local_crossover	KNN	50	6	0.0	0.9157142857142857	0.08428571428571428	0.0	0.6778947368421052	0.32210526315789473	0.0	0.019138755980861243	0.9808612440191388
local_crossover	KNN	50	7	0.02142857142857143	0.19714285714285715	0.7814285714285715	0.0	0.14105263157894737	0.8589473684210527	0.0	0.004784688995215311	0.9952153110047847
local_crossover	KNN	50	8	0.0014285714285714286	0.8885714285714286	0.11	0.0	0.6021052631578947	0.39789473684210525	0.0	0.009569377990430622	0.9904306220095693
local_crossover	KNN	50	9	0.18571428571428572	0.8114285714285714	0.002857142857142857	0.014736842105263158	0.9284210526315789	0.056842105263157895	0.0	0.17703349282296652	0.8229665071770335
local_crossover	KNN	50	10	0.36857142857142855	0.61	0.02142857142857143	0.15368421052631578	0.7684210526315789	0.07789473684210527	0.004784688995215311	0.12440191387559808	0.8708133971291866
local_crossover	KNN	50	11	0.5071428571428571	0.22142857142857142	0.2714285714285714	0.12631578947368421	0.22526315789473683	0.6484210526315789	0.004784688995215311	0.004784688995215311	0.9904306220095693
local_crossover	KNN	50	12	0.0014285714285714286	0.6128571428571429	0.38571428571428573	0.0	0.7347368421052631	0.26526315789473687	0.0	0.08133971291866028	0.9186602870813397
local_crossover	KNN	50	13	0.12142857142857143	0.8785714285714286	0.0	0.031578947368421054	0.968421052631579	0.0	0.014354066985645933	0.8277511961722488	0.15789473684210525
local_crossover	KNN	50	14	0.011428571428571429	0.07571428571428572	0.9128571428571428	0.00631578947368421	0.36210526315789476	0.631578947368421	0.0	0.03827751196172249	0.9617224880382775
local_crossover	KNN	50	15	0.08285714285714285	0.9171428571428571	0.0	0.008421052631578947	0.9747368421052631	0.016842105263157894	0.0	0.23923444976076555	0.7607655502392344
local_crossover	KNN	50	16	0.008571428571428572	0.9885714285714285	0.002857142857142857	0.002105263157894737	0.9810526315789474	0.016842105263157894	0.0	0.18181818181818182	0.8181818181818182
local_crossover	KNN	50	17	0.0	1.0	0.0	0.0	0.9957894736842106	0.004210526315789474	0.0	0.6602870813397129	0.3397129186602871
local_crossover	KNN	50	18	0.47285714285714286	0.03142857142857143	0.4957142857142857	0.08210526315789474	0.0968421052631579	0.8210526315789474	0.0	0.023923444976076555	0.9760765550239234
local_crossover	KNN	50	19	0.44857142857142857	0.16428571428571428	0.3871428571428571	0.12421052631578948	0.23157894736842105	0.6442105263157895	0.0	0.0	1.0
local_crossover	KNN	50	20	0.0	0.85	0.15	0.0	0.43157894736842106	0.5684210526315789	0.0	0.004784688995215311	0.9952153110047847
local_crossover	KNN	50	21	0.09	0.9071428571428571	0.002857142857142857	0.002105263157894737	0.9368421052631579	0.061052631578947365	0.0	0.19138755980861244	0.8086124401913876
local_crossover	KNN	50	22	0.037142857142857144	0.4142857142857143	0.5485714285714286	0.0	0.6589473684210526	0.3410526315789474	0.0	0.06220095693779904	0.937799043062201
local_crossover	KNN	50	23	0.004285714285714286	0.25	0.7457142857142857	0.0	0.18947368421052632	0.8105263157894737	0.0	0.0	1.0
local_crossover	KNN	50	24	0.02142857142857143	0.9771428571428571	0.0014285714285714286	0.0	0.9810526315789474	0.018947368421052633	0.0	0.1674641148325359	0.8325358851674641
local_crossover	KNN	50	25	0.12428571428571429	0.85	0.025714285714285714	0.021052631578947368	0.9747368421052631	0.004210526315789474	0.0	0.3923444976076555	0.6076555023923444
local_crossover	KNN	500	1	0.17	0.4542857142857143	0.3757142857142857	0.02736842105263158	0.42736842105263156	0.5452631578947369	0.0	0.0	1.0
local_crossover	KNN	500	2	0.04	0.12714285714285714	0.8328571428571429	0.002105263157894737	0.10736842105263159	0.8905263157894737	0.0	0.0	1.0
local_crossover	KNN	500	3	0.2571428571428571	0.74	0.002857142857142857	0.056842105263157895	0.88	0.06315789473684211	0.009569377990430622	0.10526315789473684	0.8851674641148325
local_crossover	KNN	500	4	0.03571428571428571	0.6042857142857143	0.36	0.018947368421052633	0.28421052631578947	0.6968421052631579	0.0	0.004784688995215311	0.9952153110047847
local_crossover	KNN	500	5	0.004285714285714286	0.8185714285714286	0.17714285714285713	0.0	0.43157894736842106	0.5684210526315789	0.0	0.004784688995215311	0.9952153110047847
local_crossover	KNN	500	6	0.0	0.58	0.42	0.0	0.39789473684210525	0.6021052631578947	0.0	0.0	1.0
local_crossover	KNN	500	7	0.0	0.21428571428571427	0.7857142857142857	0.0	0.14947368421052631	0.8505263157894737	0.0	0.0	1.0
local_crossover	KNN	500	8	0.0014285714285714286	0.7842857142857143	0.21428571428571427	0.0	0.5136842105263157	0.4863157894736842	0.0	0.0	1.0
local_crossover	KNN	500	9	0.05714285714285714	0.22857142857142856	0.7142857142857143	0.008421052631578947	0.28	0.7115789473684211	0.0	0.0	1.0
local_crossover	KNN	500	10	0.004285714285714286	0.9957142857142857	0.0	0.0	0.9978947368421053	0.002105263157894737	0.0	0.3875598086124402	0.6124401913875598
local_crossover	KNN	500	11	0.0014285714285714286	0.1442857142857143	0.8542857142857143	0.0	0.12210526315789473	0.8778947368421053	0.0	0.0	1.0
local_crossover	KNN	500	12	0.0014285714285714286	0.8328571428571429	0.1657142857142857	0.0	0.511578947368421	0.4884210526315789	0.0	0.004784688995215311	0.9952153110047847
local_crossover	KNN	500	13	0.0014285714285714286	0.9985714285714286	0.0	0.0	1.0	0.0	0.0	0.6124401913875598	0.3875598086124402
local_crossover	KNN	500	14	0.31857142857142856	0.22	0.4614285714285714	0.05263157894736842	0.14736842105263157	0.8	0.0	0.0	1.0
local_crossover	KNN	500	15	0.0	0.9	0.1	0.0	0.6357894736842106	0.3642105263157895	0.0	0.009569377990430622	0.9904306220095693
local_crossover	KNN	500	16	0.005714285714285714	0.39571428571428574	0.5985714285714285	0.0	0.20842105263157895	0.791578947368421	0.0	0.0	1.0
local_crossover	KNN	500	17	0.005714285714285714	0.9942857142857143	0.0	0.0	0.9978947368421053	0.002105263157894737	0.0	0.5645933014354066	0.4354066985645933
local_crossover	KNN	500	18	0.004285714285714286	0.6914285714285714	0.30428571428571427	0.0	0.40210526315789474	0.5978947368421053	0.0	0.0	1.0
local_crossover	KNN	500	19	0.05	0.1	0.85	0.002105263157894737	0.06947368421052631	0.9284210526315789	0.0	0.0	1.0
local_crossover	KNN	500	20	0.0014285714285714286	0.6557142857142857	0.34285714285714286	0.0	0.3726315789473684	0.6273684210526316	0.0	0.0	1.0
local_crossover	KNN	500	21	0.002857142857142857	0.7671428571428571	0.23	0.0	0.38105263157894737	0.6189473684210526	0.0	0.0	1.0
local_crossover	KNN	500	22	0.037142857142857144	0.14857142857142858	0.8142857142857143	0.004210526315789474	0.12631578947368421	0.8694736842105263	0.0	0.0	1.0
local_crossover	KNN	500	23	0.002857142857142857	0.4142857142857143	0.5828571428571429	0.0	0.2463157894736842	0.7536842105263157	0.0	0.0	1.0
local_crossover	KNN	500	24	0.007142857142857143	0.9928571428571429	0.0	0.0	0.9978947368421053	0.002105263157894737	0.0	0.23444976076555024	0.7655502392344498
local_crossover	KNN	500	25	0.004285714285714286	0.7685714285714286	0.22714285714285715	0.0	0.5221052631578947	0.47789473684210526	0.0	0.004784688995215311	0.9952153110047847
local_crossover	RF	max	1	0.35285714285714287	0.6471428571428571	0.0	0.04842105263157895	0.9494736842105264	0.002105263157894737	0.0	0.291866028708134	0.7081339712918661
local_crossover	RF	max	2	0.7342857142857143	0.26571428571428574	0.0	0.23157894736842105	0.7557894736842106	0.01263157894736842	0.004784688995215311	0.18660287081339713	0.8086124401913876
local_crossover	RF	max	3	0.5857142857142857	0.4085714285714286	0.005714285714285714	0.14526315789473684	0.8336842105263158	0.021052631578947368	0.009569377990430622	0.23444976076555024	0.7559808612440191
local_crossover	RF	max	4	0.49	0.51	0.0	0.14105263157894737	0.8526315789473684	0.00631578947368421	0.004784688995215311	0.24880382775119617	0.7464114832535885
local_crossover	RF	max	5	0.7614285714285715	0.23857142857142857	0.0	0.2863157894736842	0.7010526315789474	0.01263157894736842	0.009569377990430622	0.15311004784688995	0.8373205741626795
local_crossover	RF	max	6	0.65	0.35	0.0	0.18947368421052632	0.8021052631578948	0.008421052631578947	0.004784688995215311	0.22009569377990432	0.7751196172248804
local_crossover	RF	max	7	0.56	0.44	0.0	0.21052631578947367	0.7810526315789473	0.008421052631578947	0.023923444976076555	0.17703349282296652	0.7990430622009569
local_crossover	RF	max	8	0.34714285714285714	0.6528571428571428	0.0	0.029473684210526315	0.9621052631578947	0.008421052631578947	0.0	0.22966507177033493	0.7703349282296651
local_crossover	RF	max	9	0.45714285714285713	0.5428571428571428	0.0	0.05052631578947368	0.9452631578947368	0.004210526315789474	0.0	0.3062200956937799	0.69377990430622
local_crossover	RF	max	10	0.6971428571428572	0.3028571428571429	0.0	0.22736842105263158	0.7663157894736842	0.00631578947368421	0.009569377990430622	0.2727272727272727	0.7177033492822966
local_crossover	RF	max	11	0.6171428571428571	0.38285714285714284	0.0	0.18947368421052632	0.8063157894736842	0.004210526315789474	0.0	0.2966507177033493	0.7033492822966507
local_crossover	RF	max	12	0.5614285714285714	0.4342857142857143	0.004285714285714286	0.13473684210526315	0.84	0.02526315789473684	0.0	0.18181818181818182	0.8181818181818182
local_crossover	RF	max	13	0.38857142857142857	0.6114285714285714	0.0	0.06315789473684211	0.9326315789473684	0.004210526315789474	0.0	0.2631578947368421	0.7368421052631579
local_crossover	RF	max	14	0.6228571428571429	0.36857142857142855	0.008571428571428572	0.25684210526315787	0.7073684210526315	0.035789473684210524	0.004784688995215311	0.15789473684210525	0.8373205741626795
local_crossover	RF	max	15	0.4342857142857143	0.5657142857142857	0.0	0.06947368421052631	0.9242105263157895	0.00631578947368421	0.0	0.2679425837320574	0.7320574162679426
local_crossover	RF	max	16	0.8985714285714286	0.09857142857142857	0.002857142857142857	0.42736842105263156	0.5494736842105263	0.023157894736842106	0.023923444976076555	0.11483253588516747	0.861244019138756
local_crossover	RF	max	17	0.5414285714285715	0.4585714285714286	0.0	0.11157894736842106	0.8757894736842106	0.01263157894736842	0.004784688995215311	0.3492822966507177	0.645933014354067
local_crossover	RF	max	18	0.64	0.36	0.0	0.13052631578947368	0.8610526315789474	0.008421052631578947	0.004784688995215311	0.15789473684210525	0.8373205741626795
local_crossover	RF	max	19	0.6585714285714286	0.3414285714285714	0.0	0.1957894736842105	0.7957894736842105	0.008421052631578947	0.014354066985645933	0.215311004784689	0.7703349282296651
local_crossover	RF	max	20	0.5128571428571429	0.48714285714285716	0.0	0.16	0.8273684210526315	0.01263157894736842	0.0	0.20095693779904306	0.7990430622009569
local_crossover	RF	max	21	0.3314285714285714	0.6685714285714286	0.0	0.023157894736842106	0.9557894736842105	0.021052631578947368	0.0	0.16267942583732056	0.8373205741626795
local_crossover	RF	max	22	0.6257142857142857	0.37285714285714283	0.0014285714285714286	0.15157894736842106	0.8378947368421052	0.010526315789473684	0.023923444976076555	0.09569377990430622	0.8803827751196173
local_crossover	RF	max	23	0.5828571428571429	0.41714285714285715	0.0	0.18736842105263157	0.8021052631578948	0.010526315789473684	0.009569377990430622	0.1722488038277512	0.8181818181818182
local_crossover	RF	max	24	0.6585714285714286	0.34	0.0014285714285714286	0.1957894736842105	0.791578947368421	0.01263157894736842	0.0	0.1674641148325359	0.8325358851674641
local_crossover	RF	max	25	0.6614285714285715	0.33714285714285713	0.0014285714285714286	0.26105263157894737	0.7242105263157895	0.014736842105263158	0.009569377990430622	0.215311004784689	0.7751196172248804
local_crossover	RF	50	1	0.34	0.66	0.0	0.05894736842105263	0.9368421052631579	0.004210526315789474	0.0	0.18660287081339713	0.8133971291866029
local_crossover	RF	50	2	0.40714285714285714	0.5928571428571429	0.0	0.11789473684210526	0.88	0.002105263157894737	0.0	0.24880382775119617	0.7511961722488039
local_crossover	RF	50	3	0.7957142857142857	0.19714285714285715	0.007142857142857143	0.3031578947368421	0.68	0.016842105263157894	0.019138755980861243	0.19617224880382775	0.784688995215311
local_crossover	RF	50	4	0.5385714285714286	0.4614285714285714	0.0	0.12	0.8778947368421053	0.002105263157894737	0.004784688995215311	0.3253588516746411	0.6698564593301436
local_crossover	RF	50	5	0.4328571428571429	0.5671428571428572	0.0	0.14105263157894737	0.8421052631578947	0.016842105263157894	0.0	0.13875598086124402	0.861244019138756
local_crossover	RF	50	6	0.6528571428571428	0.34714285714285714	0.0	0.1831578947368421	0.8168421052631579	0.0	0.004784688995215311	0.3014354066985646	0.69377990430622
local_crossover	RF	50	7	0.6842857142857143	0.3157142857142857	0.0	0.18526315789473685	0.8147368421052632	0.0	0.004784688995215311	0.23444976076555024	0.7607655502392344
local_crossover	RF	50	8	0.3271428571428571	0.6728571428571428	0.0	0.023157894736842106	0.9768421052631578	0.0	0.0	0.5933014354066986	0.40669856459330145
local_crossover	RF	50	9	0.054285714285714284	0.9457142857142857	0.0	0.004210526315789474	0.9957894736842106	0.0	0.0	0.3875598086124402	0.6124401913875598
local_crossover	RF	50	10	0.5757142857142857	0.42428571428571427	0.0	0.10526315789473684	0.888421052631579	0.00631578947368421	0.004784688995215311	0.2966507177033493	0.6985645933014354
local_crossover	RF	50	11	0.8371428571428572	0.16285714285714287	0.0	0.40210526315789474	0.5936842105263158	0.004210526315789474	0.004784688995215311	0.2583732057416268	0.7368421052631579
local_crossover	RF	50	12	0.6971428571428572	0.3028571428571429	0.0	0.2336842105263158	0.7557894736842106	0.010526315789473684	0.004784688995215311	0.32057416267942584	0.6746411483253588
local_crossover	RF	50	13	0.7457142857142857	0.2542857142857143	0.0	0.21263157894736842	0.7810526315789473	0.00631578947368421	0.019138755980861243	0.32057416267942584	0.6602870813397129
local_crossover	RF	50	14	0.6928571428571428	0.3057142857142857	0.0014285714285714286	0.2968421052631579	0.68	0.023157894736842106	0.004784688995215311	0.18660287081339713	0.8086124401913876
local_crossover	RF	50	15	0.5514285714285714	0.44857142857142857	0.0	0.12	0.8778947368421053	0.002105263157894737	0.004784688995215311	0.3684210526315789	0.6267942583732058
local_crossover	RF	50	16	0.8242857142857143	0.1742857142857143	0.0014285714285714286	0.27578947368421053	0.6842105263157895	0.04	0.019138755980861243	0.0861244019138756	0.8947368421052632
local_crossover	RF	50	17	0.7271428571428571	0.26857142857142857	0.004285714285714286	0.1936842105263158	0.783157894736842	0.023157894736842106	0.004784688995215311	0.2679425837320574	0.7272727272727273
local_crossover	RF	50	18	0.59	0.41	0.0	0.13473684210526315	0.8547368421052631	0.010526315789473684	0.009569377990430622	0.14832535885167464	0.8421052631578947
local_crossover	RF	50	19	0.5314285714285715	0.4685714285714286	0.0	0.11578947368421053	0.8778947368421053	0.00631578947368421	0.004784688995215311	0.215311004784689	0.7799043062200957
local_crossover	RF	50	20	0.49	0.51	0.0	0.12842105263157894	0.8694736842105263	0.002105263157894737	0.004784688995215311	0.20095693779904306	0.7942583732057417
local_crossover	RF	50	21	0.4714285714285714	0.5285714285714286	0.0	0.07578947368421053	0.9242105263157895	0.0	0.009569377990430622	0.5980861244019139	0.3923444976076555
local_crossover	RF	50	22	0.55	0.45	0.0	0.12	0.871578947368421	0.008421052631578947	0.004784688995215311	0.39712918660287083	0.5980861244019139
local_crossover	RF	50	23	0.55	0.43	0.02	0.1936842105263158	0.7789473684210526	0.02736842105263158	0.004784688995215311	0.1722488038277512	0.8229665071770335
local_crossover	RF	50	24	0.5057142857142857	0.4942857142857143	0.0	0.10947368421052632	0.888421052631579	0.002105263157894737	0.004784688995215311	0.22488038277511962	0.7703349282296651
local_crossover	RF	50	25	0.6142857142857143	0.3842857142857143	0.0014285714285714286	0.17894736842105263	0.8126315789473684	0.008421052631578947	0.004784688995215311	0.24880382775119617	0.7464114832535885
local_crossover	RF	500	1	0.20857142857142857	0.7914285714285715	0.0	0.021052631578947368	0.9789473684210527	0.0	0.0	0.6889952153110048	0.31100478468899523
local_crossover	RF	500	2	0.6885714285714286	0.31142857142857144	0.0	0.3031578947368421	0.6947368421052632	0.002105263157894737	0.004784688995215311	0.569377990430622	0.4258373205741627
local_crossover	RF	500	3	0.8128571428571428	0.18714285714285714	0.0	0.3389473684210526	0.6568421052631579	0.004210526315789474	0.028708133971291867	0.5263157894736842	0.4449760765550239
local_crossover	RF	500	4	0.6014285714285714	0.3985714285714286	0.0	0.16421052631578947	0.8357894736842105	0.0	0.004784688995215311	0.9330143540669856	0.06220095693779904
local_crossover	RF	500	5	0.8	0.2	0.0	0.4905263157894737	0.5073684210526316	0.002105263157894737	0.028708133971291867	0.8086124401913876	0.16267942583732056
local_crossover	RF	500	6	0.5428571428571428	0.45714285714285713	0.0	0.18736842105263157	0.8126315789473684	0.0	0.004784688995215311	0.8229665071770335	0.1722488038277512
local_crossover	RF	500	7	0.41285714285714287	0.5871428571428572	0.0	0.15368421052631578	0.8463157894736842	0.0	0.0	0.9186602870813397	0.08133971291866028
local_crossover	RF	500	8	0.6628571428571428	0.33714285714285713	0.0	0.2968421052631579	0.7031578947368421	0.0	0.009569377990430622	0.8564593301435407	0.1339712918660287
local_crossover	RF	500	9	0.6528571428571428	0.34714285714285714	0.0	0.2231578947368421	0.7621052631578947	0.014736842105263158	0.004784688995215311	0.2583732057416268	0.7368421052631579
local_crossover	RF	500	10	0.37857142857142856	0.6214285714285714	0.0	0.07578947368421053	0.9242105263157895	0.0	0.004784688995215311	0.8899521531100478	0.10526315789473684
local_crossover	RF	500	11	0.7857142857142857	0.21428571428571427	0.0	0.28	0.7178947368421053	0.002105263157894737	0.014354066985645933	0.8421052631578947	0.14354066985645933
local_crossover	RF	500	12	0.8014285714285714	0.19857142857142857	0.0	0.5389473684210526	0.4610526315789474	0.0	0.014354066985645933	0.5023923444976076	0.48325358851674644
local_crossover	RF	500	13	0.6514285714285715	0.3485714285714286	0.0	0.22526315789473683	0.7705263157894737	0.004210526315789474	0.004784688995215311	0.32057416267942584	0.6746411483253588
local_crossover	RF	500	14	0.5114285714285715	0.48857142857142855	0.0	0.15157894736842106	0.848421052631579	0.0	0.004784688995215311	0.8086124401913876	0.18660287081339713
local_crossover	RF	500	15	0.41	0.59	0.0	0.08210526315789474	0.9178947368421052	0.0	0.0	0.9138755980861244	0.0861244019138756
local_crossover	RF	500	16	0.7471428571428571	0.25285714285714284	0.0	0.35578947368421054	0.64	0.004210526315789474	0.009569377990430622	0.6555023923444976	0.3349282296650718
local_crossover	RF	500	17	0.5542857142857143	0.44571428571428573	0.0	0.15789473684210525	0.8336842105263158	0.008421052631578947	0.004784688995215311	0.41148325358851673	0.583732057416268
local_crossover	RF	500	18	0.14285714285714285	0.8571428571428571	0.0	0.08210526315789474	0.9178947368421052	0.0	0.0	0.9330143540669856	0.06698564593301436
local_crossover	RF	500	19	0.5042857142857143	0.4957142857142857	0.0	0.12210526315789473	0.8778947368421053	0.0	0.004784688995215311	0.6985645933014354	0.2966507177033493
local_crossover	RF	500	20	0.40714285714285714	0.5928571428571429	0.0	0.1368421052631579	0.8631578947368421	0.0	0.004784688995215311	0.8947368421052632	0.10047846889952153
local_crossover	RF	500	21	0.26285714285714284	0.7371428571428571	0.0	0.02736842105263158	0.9726315789473684	0.0	0.0	0.9138755980861244	0.0861244019138756
local_crossover	RF	500	22	0.6042857142857143	0.39571428571428574	0.0	0.14526315789473684	0.8547368421052631	0.0	0.004784688995215311	0.8421052631578947	0.15311004784688995
local_crossover	RF	500	23	0.5928571428571429	0.40714285714285714	0.0	0.26526315789473687	0.7326315789473684	0.002105263157894737	0.004784688995215311	0.7416267942583732	0.2535885167464115
local_crossover	RF	500	24	0.76	0.24	0.0	0.3894736842105263	0.6042105263157894	0.00631578947368421	0.028708133971291867	0.3253588516746411	0.645933014354067
local_crossover	RF	500	25	0.68	0.32	0.0	0.36210526315789476	0.6378947368421053	0.0	0.004784688995215311	0.7511961722488039	0.24401913875598086
local_crossover	EBM	max	1	0.5671428571428572	0.42428571428571427	0.008571428571428572	0.20842105263157895	0.7347368421052631	0.056842105263157895	0.009569377990430622	0.08133971291866028	0.9090909090909091
local_crossover	EBM	max	2	0.8	0.15285714285714286	0.047142857142857146	0.3136842105263158	0.3705263157894737	0.3157894736842105	0.009569377990430622	0.03349282296650718	0.9569377990430622
local_crossover	EBM	max	3	0.77	0.20285714285714285	0.027142857142857142	0.2463157894736842	0.671578947368421	0.08210526315789474	0.004784688995215311	0.09090909090909091	0.9043062200956937
local_crossover	EBM	max	4	0.8614285714285714	0.12428571428571429	0.014285714285714285	0.4631578947368421	0.38526315789473686	0.15157894736842106	0.028708133971291867	0.04784688995215311	0.9234449760765551
local_crossover	EBM	max	5	0.5185714285714286	0.4742857142857143	0.007142857142857143	0.10947368421052632	0.8063157894736842	0.08421052631578947	0.0	0.10047846889952153	0.8995215311004785
local_crossover	EBM	max	6	0.9371428571428572	0.04857142857142857	0.014285714285714285	0.6168421052631579	0.25263157894736843	0.13052631578947368	0.05263157894736842	0.019138755980861243	0.9282296650717703
local_crossover	EBM	max	7	0.58	0.41714285714285715	0.002857142857142857	0.4357894736842105	0.5242105263157895	0.04	0.06220095693779904	0.0430622009569378	0.8947368421052632
local_crossover	EBM	max	8	0.5257142857142857	0.41	0.06428571428571428	0.12210526315789473	0.7389473684210527	0.13894736842105262	0.004784688995215311	0.12440191387559808	0.8708133971291866
local_crossover	EBM	max	9	0.7071428571428572	0.2757142857142857	0.017142857142857144	0.2063157894736842	0.7073684210526315	0.0863157894736842	0.009569377990430622	0.14832535885167464	0.8421052631578947
local_crossover	EBM	max	10	0.81	0.17285714285714285	0.017142857142857144	0.4168421052631579	0.4378947368421053	0.14526315789473684	0.009569377990430622	0.0430622009569378	0.9473684210526315
local_crossover	EBM	max	11	0.8957142857142857	0.08142857142857143	0.022857142857142857	0.5052631578947369	0.3031578947368421	0.19157894736842104	0.023923444976076555	0.023923444976076555	0.9521531100478469
local_crossover	EBM	max	12	0.7171428571428572	0.26	0.022857142857142857	0.32	0.5705263157894737	0.10947368421052632	0.009569377990430622	0.0861244019138756	0.9043062200956937
local_crossover	EBM	max	13	0.4685714285714286	0.53	0.0014285714285714286	0.14105263157894737	0.8378947368421052	0.021052631578947368	0.028708133971291867	0.14832535885167464	0.8229665071770335
local_crossover	EBM	max	14	0.8357142857142857	0.12	0.04428571428571428	0.4463157894736842	0.3684210526315789	0.18526315789473685	0.014354066985645933	0.03349282296650718	0.9521531100478469
local_crossover	EBM	max	15	0.3057142857142857	0.6571428571428571	0.037142857142857144	0.042105263157894736	0.8063157894736842	0.15157894736842106	0.009569377990430622	0.0861244019138756	0.9043062200956937
local_crossover	EBM	max	16	0.8985714285714286	0.08714285714285715	0.014285714285714285	0.4884210526315789	0.4105263157894737	0.10105263157894737	0.019138755980861243	0.0430622009569378	0.937799043062201
local_crossover	EBM	max	17	0.9542857142857143	0.04285714285714286	0.002857142857142857	0.6126315789473684	0.35368421052631577	0.03368421052631579	0.05263157894736842	0.19138755980861244	0.7559808612440191
local_crossover	EBM	max	18	0.8285714285714286	0.16142857142857142	0.01	0.3473684210526316	0.5810526315789474	0.07157894736842105	0.009569377990430622	0.11483253588516747	0.8755980861244019
local_crossover	EBM	max	19	0.75	0.19714285714285715	0.05285714285714286	0.27789473684210525	0.4189473684210526	0.3031578947368421	0.004784688995215311	0.014354066985645933	0.9808612440191388
local_crossover	EBM	max	20	0.7685714285714286	0.22	0.011428571428571429	0.28421052631578947	0.6210526315789474	0.09473684210526316	0.014354066985645933	0.08133971291866028	0.9043062200956937
local_crossover	EBM	max	21	0.7157142857142857	0.26142857142857145	0.022857142857142857	0.2168421052631579	0.5873684210526315	0.1957894736842105	0.014354066985645933	0.07177033492822966	0.9138755980861244
local_crossover	EBM	max	22	0.8	0.16	0.04	0.4863157894736842	0.33052631578947367	0.1831578947368421	0.028708133971291867	0.023923444976076555	0.9473684210526315
local_crossover	EBM	max	23	0.8685714285714285	0.02142857142857143	0.11	0.5789473684210527	0.18736842105263157	0.2336842105263158	0.009569377990430622	0.009569377990430622	0.9808612440191388
local_crossover	EBM	max	24	0.6514285714285715	0.33	0.018571428571428572	0.18736842105263157	0.6757894736842105	0.1368421052631579	0.019138755980861243	0.07655502392344497	0.9043062200956937
local_crossover	EBM	max	25	0.7814285714285715	0.1742857142857143	0.04428571428571428	0.29894736842105263	0.4147368421052632	0.2863157894736842	0.004784688995215311	0.05263157894736842	0.9425837320574163
local_crossover	EBM	50	1	0.7671428571428571	0.23	0.002857142857142857	0.37894736842105264	0.5810526315789474	0.04	0.05263157894736842	0.09090909090909091	0.8564593301435407
local_crossover	EBM	50	2	0.7014285714285714	0.27714285714285714	0.02142857142857143	0.2926315789473684	0.5852631578947368	0.12210526315789473	0.023923444976076555	0.04784688995215311	0.9282296650717703
local_crossover	EBM	50	3	0.5928571428571429	0.36142857142857143	0.045714285714285714	0.18947368421052632	0.7536842105263157	0.056842105263157895	0.0	0.15789473684210525	0.8421052631578947
local_crossover	EBM	50	4	0.8742857142857143	0.07571428571428572	0.05	0.39789473684210525	0.3726315789473684	0.2294736842105263	0.023923444976076555	0.014354066985645933	0.9617224880382775
local_crossover	EBM	50	5	0.5071428571428571	0.4785714285714286	0.014285714285714285	0.18736842105263157	0.6757894736842105	0.1368421052631579	0.023923444976076555	0.06220095693779904	0.9138755980861244
local_crossover	EBM	50	6	0.8085714285714286	0.18428571428571427	0.007142857142857143	0.35578947368421054	0.5536842105263158	0.09052631578947369	0.028708133971291867	0.09090909090909091	0.8803827751196173
local_crossover	EBM	50	7	0.8757142857142857	0.09285714285714286	0.03142857142857143	0.4905263157894737	0.4105263157894737	0.09894736842105263	0.028708133971291867	0.014354066985645933	0.9569377990430622
local_crossover	EBM	50	8	0.35714285714285715	0.6314285714285715	0.011428571428571429	0.06526315789473684	0.8905263157894737	0.04421052631578947	0.004784688995215311	0.17703349282296652	0.8181818181818182
local_crossover	EBM	50	9	0.8	0.13285714285714287	0.06714285714285714	0.2926315789473684	0.5894736842105263	0.11789473684210526	0.014354066985645933	0.05263157894736842	0.9330143540669856
local_crossover	EBM	50	10	0.5728571428571428	0.3557142857142857	0.07142857142857142	0.2168421052631579	0.608421052631579	0.17473684210526316	0.0	0.023923444976076555	0.9760765550239234
local_crossover	EBM	50	11	0.9257142857142857	0.04	0.03428571428571429	0.6147368421052631	0.25263157894736843	0.13263157894736843	0.04784688995215311	0.014354066985645933	0.937799043062201
local_crossover	EBM	50	12	0.7557142857142857	0.17285714285714285	0.07142857142857142	0.3957894736842105	0.4189473684210526	0.18526315789473685	0.014354066985645933	0.004784688995215311	0.9808612440191388
local_crossover	EBM	50	13	0.5614285714285714	0.43857142857142856	0.0	0.1726315789473684	0.8189473684210526	0.008421052631578947	0.019138755980861243	0.23923444976076555	0.7416267942583732
local_crossover	EBM	50	14	0.6571428571428571	0.31142857142857144	0.03142857142857143	0.28	0.5789473684210527	0.14105263157894737	0.009569377990430622	0.05741626794258373	0.9330143540669856
local_crossover	EBM	50	15	0.6557142857142857	0.3357142857142857	0.008571428571428572	0.2	0.7473684210526316	0.05263157894736842	0.023923444976076555	0.08133971291866028	0.8947368421052632
local_crossover	EBM	50	16	0.7485714285714286	0.25142857142857145	0.0	0.3473684210526316	0.6252631578947369	0.02736842105263158	0.0430622009569378	0.1339712918660287	0.8229665071770335
local_crossover	EBM	50	17	0.6714285714285714	0.32857142857142857	0.0	0.16210526315789472	0.8147368421052632	0.023157894736842106	0.004784688995215311	0.22966507177033493	0.7655502392344498
local_crossover	EBM	50	18	0.8071428571428572	0.14	0.05285714285714286	0.391578947368421	0.48	0.12842105263157894	0.014354066985645933	0.07177033492822966	0.9138755980861244
local_crossover	EBM	50	19	0.3442857142857143	0.5142857142857142	0.14142857142857143	0.08	0.5031578947368421	0.4168421052631579	0.0	0.019138755980861243	0.9808612440191388
local_crossover	EBM	50	20	0.9071428571428571	0.09	0.002857142857142857	0.5431578947368421	0.391578947368421	0.06526315789473684	0.03827751196172249	0.05263157894736842	0.9090909090909091
local_crossover	EBM	50	21	0.84	0.15714285714285714	0.002857142857142857	0.35789473684210527	0.6021052631578947	0.04	0.03827751196172249	0.06220095693779904	0.8995215311004785
local_crossover	EBM	50	22	0.7814285714285715	0.18428571428571427	0.03428571428571429	0.4	0.48	0.12	0.03349282296650718	0.04784688995215311	0.9186602870813397
local_crossover	EBM	50	23	0.63	0.23	0.14	0.3031578947368421	0.47578947368421054	0.22105263157894736	0.004784688995215311	0.014354066985645933	0.9808612440191388
local_crossover	EBM	50	24	0.55	0.44857142857142857	0.0014285714285714286	0.14736842105263157	0.7768421052631579	0.07578947368421053	0.019138755980861243	0.12440191387559808	0.8564593301435407
local_crossover	EBM	50	25	0.6042857142857143	0.39285714285714285	0.002857142857142857	0.17473684210526316	0.7873684210526316	0.037894736842105266	0.014354066985645933	0.2583732057416268	0.7272727272727273
local_crossover	EBM	500	1	0.43714285714285717	0.5328571428571428	0.03	0.12631578947368421	0.7852631578947369	0.08842105263157894	0.004784688995215311	0.10526315789473684	0.8899521531100478
local_crossover	EBM	500	2	0.8814285714285715	0.10714285714285714	0.011428571428571429	0.42736842105263156	0.4926315789473684	0.08	0.03827751196172249	0.05263157894736842	0.9090909090909091
local_crossover	EBM	500	3	0.6571428571428571	0.2557142857142857	0.08714285714285715	0.2231578947368421	0.6526315789473685	0.12421052631578948	0.004784688995215311	0.03827751196172249	0.9569377990430622
local_crossover	EBM	500	4	0.65	0.3457142857142857	0.004285714285714286	0.24210526315789474	0.6968421052631579	0.061052631578947365	0.014354066985645933	0.11483253588516747	0.8708133971291866
local_crossover	EBM	500	5	0.48428571428571426	0.51	0.005714285714285714	0.12631578947368421	0.7684210526315789	0.10526315789473684	0.004784688995215311	0.08133971291866028	0.9138755980861244
local_crossover	EBM	500	6	0.8471428571428572	0.14	0.012857142857142857	0.4357894736842105	0.47368421052631576	0.09052631578947369	0.028708133971291867	0.06698564593301436	0.9043062200956937
local_crossover	EBM	500	7	0.71	0.2714285714285714	0.018571428571428572	0.3873684210526316	0.5305263157894737	0.08210526315789474	0.023923444976076555	0.05263157894736842	0.9234449760765551
local_crossover	EBM	500	8	0.32285714285714284	0.6757142857142857	0.0014285714285714286	0.04631578947368421	0.9263157894736842	0.02736842105263158	0.0	0.36363636363636365	0.6363636363636364
local_crossover	EBM	500	9	0.6814285714285714	0.31	0.008571428571428572	0.2168421052631579	0.7221052631578947	0.061052631578947365	0.014354066985645933	0.09569377990430622	0.8899521531100478
local_crossover	EBM	500	10	0.41285714285714287	0.5871428571428572	0.0	0.08	0.8947368421052632	0.02526315789473684	0.004784688995215311	0.1291866028708134	0.8660287081339713
local_crossover	EBM	500	11	0.7271428571428571	0.2357142857142857	0.037142857142857144	0.26526315789473687	0.631578947368421	0.1031578947368421	0.019138755980861243	0.04784688995215311	0.9330143540669856
local_crossover	EBM	500	12	0.9271428571428572	0.06571428571428571	0.007142857142857143	0.6905263157894737	0.25263157894736843	0.056842105263157895	0.04784688995215311	0.07177033492822966	0.8803827751196173
local_crossover	EBM	500	13	0.6514285714285715	0.3442857142857143	0.004285714285714286	0.25473684210526315	0.7094736842105264	0.035789473684210524	0.03349282296650718	0.15311004784688995	0.8133971291866029
local_crossover	EBM	500	14	0.6228571428571429	0.36857142857142855	0.008571428571428572	0.2673684210526316	0.6610526315789473	0.07157894736842105	0.009569377990430622	0.10526315789473684	0.8851674641148325
local_crossover	EBM	500	15	0.25857142857142856	0.7371428571428571	0.004285714285714286	0.023157894736842106	0.9452631578947368	0.031578947368421054	0.0	0.14354066985645933	0.8564593301435407
local_crossover	EBM	500	16	0.7314285714285714	0.26857142857142857	0.0	0.2926315789473684	0.6884210526315789	0.018947368421052633	0.019138755980861243	0.20574162679425836	0.7751196172248804
local_crossover	EBM	500	17	0.6971428571428572	0.3028571428571429	0.0	0.22736842105263158	0.7473684210526316	0.02526315789473684	0.009569377990430622	0.21052631578947367	0.7799043062200957
local_crossover	EBM	500	18	0.6571428571428571	0.32857142857142857	0.014285714285714285	0.24210526315789474	0.6631578947368421	0.09473684210526316	0.009569377990430622	0.11961722488038277	0.8708133971291866
local_crossover	EBM	500	19	0.2814285714285714	0.7114285714285714	0.007142857142857143	0.056842105263157895	0.8821052631578947	0.061052631578947365	0.009569377990430622	0.10526315789473684	0.8851674641148325
local_crossover	EBM	500	20	0.8057142857142857	0.19142857142857142	0.002857142857142857	0.35157894736842105	0.5894736842105263	0.05894736842105263	0.009569377990430622	0.11961722488038277	0.8708133971291866
local_crossover	EBM	500	21	0.5042857142857143	0.4857142857142857	0.01	0.11368421052631579	0.8421052631578947	0.04421052631578947	0.009569377990430622	0.09090909090909091	0.8995215311004785
local_crossover	EBM	500	22	0.84	0.11142857142857143	0.04857142857142857	0.40842105263157896	0.37684210526315787	0.21473684210526317	0.023923444976076555	0.028708133971291867	0.9473684210526315
local_crossover	EBM	500	23	0.5271428571428571	0.41714285714285715	0.055714285714285716	0.18105263157894738	0.6968421052631579	0.12210526315789473	0.004784688995215311	0.06220095693779904	0.9330143540669856
local_crossover	EBM	500	24	0.5214285714285715	0.46285714285714286	0.015714285714285715	0.12631578947368421	0.7221052631578947	0.15157894736842106	0.009569377990430622	0.07655502392344497	0.9138755980861244
local_crossover	EBM	500	25	0.31	0.6885714285714286	0.0014285714285714286	0.061052631578947365	0.9221052631578948	0.016842105263157894	0.0	0.37320574162679426	0.6267942583732058
local_crossover	SVM-RBF	max	1	0.0	0.0	1.0	0.0	0.0	1.0	0.0	0.0	1.0
local_crossover	SVM-RBF	max	2	0.0	0.0	1.0	0.0	0.0	1.0	0.0	0.0	1.0
local_crossover	SVM-RBF	max	3	0.0	0.0	1.0	0.0	0.0	1.0	0.0	0.0	1.0
local_crossover	SVM-RBF	max	4	0.0	0.0	1.0	0.0	0.0	1.0	0.0	0.0	1.0
local_crossover	SVM-RBF	max	5	0.0	0.0	1.0	0.0	0.0	1.0	0.0	0.0	1.0
local_crossover	SVM-RBF	max	6	0.0	0.0	1.0	0.0	0.0	1.0	0.0	0.0	1.0
local_crossover	SVM-RBF	max	7	0.0	0.0	1.0	0.0	0.0	1.0	0.0	0.0	1.0
local_crossover	SVM-RBF	max	8	0.0	0.0	1.0	0.0	0.0	1.0	0.0	0.0	1.0
local_crossover	SVM-RBF	max	9	0.0	0.0	1.0	0.0	0.0	1.0	0.0	0.0	1.0
local_crossover	SVM-RBF	max	10	0.0	0.0	1.0	0.0	0.0	1.0	0.0	0.0	1.0
local_crossover	SVM-RBF	max	11	0.0	0.0	1.0	0.0	0.0	1.0	0.0	0.0	1.0
local_crossover	SVM-RBF	max	12	0.0	0.0	1.0	0.0	0.0	1.0	0.0	0.0	1.0
local_crossover	SVM-RBF	max	13	0.0	0.0	1.0	0.0	0.0	1.0	0.0	0.0	1.0
local_crossover	SVM-RBF	max	14	0.0	0.0	1.0	0.0	0.0	1.0	0.0	0.0	1.0
local_crossover	SVM-RBF	max	15	0.0	0.0	1.0	0.0	0.0	1.0	0.0	0.0	1.0
local_crossover	SVM-RBF	max	16	0.0	0.0	1.0	0.0	0.0	1.0	0.0	0.0	1.0
local_crossover	SVM-RBF	max	17	0.0	0.0	1.0	0.0	0.0	1.0	0.0	0.0	1.0
local_crossover	SVM-RBF	max	18	0.0	0.0	1.0	0.0	0.0	1.0	0.0	0.0	1.0
local_crossover	SVM-RBF	max	19	0.0	0.0	1.0	0.0	0.0	1.0	0.0	0.0	1.0
local_crossover	SVM-RBF	max	20	0.0	0.0	1.0	0.0	0.0	1.0	0.0	0.0	1.0
local_crossover	SVM-RBF	max	21	0.0	0.0	1.0	0.0	0.0	1.0	0.0	0.0	1.0
local_crossover	SVM-RBF	max	22	0.0	0.0	1.0	0.0	0.0	1.0	0.0	0.0	1.0
local_crossover	SVM-RBF	max	23	0.0	0.0	1.0	0.0	0.0	1.0	0.0	0.0	1.0
local_crossover	SVM-RBF	max	24	0.0	0.0	1.0	0.0	0.0	1.0	0.0	0.0	1.0
local_crossover	SVM-RBF	max	25	0.0	0.0	1.0	0.0	0.0	1.0	0.0	0.0	1.0
local_crossover	SVM-RBF	50	1	0.0	0.0	1.0	0.0	0.0	1.0	0.0	0.0	1.0
local_crossover	SVM-RBF	50	2	0.0	0.0	1.0	0.0	0.0	1.0	0.0	0.0	1.0
local_crossover	SVM-RBF	50	3	0.0	0.0	1.0	0.0	0.0	1.0	0.0	0.0	1.0
local_crossover	SVM-RBF	50	4	0.0	0.0	1.0	0.0	0.0	1.0	0.0	0.0	1.0
local_crossover	SVM-RBF	50	5	0.0	0.0	1.0	0.0	0.0	1.0	0.0	0.0	1.0
local_crossover	SVM-RBF	50	6	0.0	0.0	1.0	0.0	0.0	1.0	0.0	0.0	1.0
local_crossover	SVM-RBF	50	7	0.0	0.0	1.0	0.0	0.0	1.0	0.0	0.0	1.0
local_crossover	SVM-RBF	50	8	0.0	0.0	1.0	0.0	0.0	1.0	0.0	0.0	1.0
local_crossover	SVM-RBF	50	9	0.0	0.0	1.0	0.0	0.0	1.0	0.0	0.0	1.0
local_crossover	SVM-RBF	50	10	0.0	0.0	1.0	0.0	0.0	1.0	0.0	0.0	1.0
local_crossover	SVM-RBF	50	11	0.0	0.0	1.0	0.0	0.0	1.0	0.0	0.0	1.0
local_crossover	SVM-RBF	50	12	0.0	0.0	1.0	0.0	0.0	1.0	0.0	0.0	1.0
local_crossover	SVM-RBF	50	13	0.0	0.0	1.0	0.0	0.0	1.0	0.0	0.0	1.0
local_crossover	SVM-RBF	50	14	0.0	0.0	1.0	0.0	0.0	1.0	0.0	0.0	1.0
local_crossover	SVM-RBF	50	15	0.0	0.0	1.0	0.0	0.0	1.0	0.0	0.0	1.0
local_crossover	SVM-RBF	50	16	0.0	0.0	1.0	0.0	0.0	1.0	0.0	0.0	1.0
local_crossover	SVM-RBF	50	17	0.0	0.0	1.0	0.0	0.0	1.0	0.0	0.0	1.0
local_crossover	SVM-RBF	50	18	0.0	0.0	1.0	0.0	0.0	1.0	0.0	0.0	1.0
local_crossover	SVM-RBF	50	19	0.0	0.0	1.0	0.0	0.0	1.0	0.0	0.0	1.0
local_crossover	SVM-RBF	50	20	0.0	0.0	1.0	0.0	0.0	1.0	0.0	0.0	1.0
local_crossover	SVM-RBF	50	21	0.0	0.0	1.0	0.0	0.0	1.0	0.0	0.0	1.0
local_crossover	SVM-RBF	50	22	0.0	0.0	1.0	0.0	0.0	1.0	0.0	0.0	1.0
local_crossover	SVM-RBF	50	23	0.0	0.0	1.0	0.0	0.0	1.0	0.0	0.0	1.0
local_crossover	SVM-RBF	50	24	0.0	0.0	1.0	0.0	0.0	1.0	0.0	0.0	1.0
local_crossover	SVM-RBF	50	25	0.0	0.0	1.0	0.0	0.0	1.0	0.0	0.0	1.0
local_crossover	SVM-RBF	500	1	0.0	0.0	1.0	0.0	0.0	1.0	0.0	0.0	1.0
local_crossover	SVM-RBF	500	2	0.0	0.0	1.0	0.0	0.0	1.0	0.0	0.0	1.0
local_crossover	SVM-RBF	500	3	0.0	0.0	1.0	0.0	0.0	1.0	0.0	0.0	1.0
local_crossover	SVM-RBF	500	4	0.0	0.0	1.0	0.0	0.0	1.0	0.0	0.0	1.0
local_crossover	SVM-RBF	500	5	0.0	0.0	1.0	0.0	0.0	1.0	0.0	0.0	1.0
local_crossover	SVM-RBF	500	6	0.0	0.0	1.0	0.0	0.0	1.0	0.0	0.0	1.0
local_crossover	SVM-RBF	500	7	0.0	0.0	1.0	0.0	0.0	1.0	0.0	0.0	1.0
local_crossover	SVM-RBF	500	8	0.0	0.0	1.0	0.0	0.0	1.0	0.0	0.0	1.0
local_crossover	SVM-RBF	500	9	0.0	0.0	1.0	0.0	0.0	1.0	0.0	0.0	1.0
local_crossover	SVM-RBF	500	10	0.0	0.0	1.0	0.0	0.0	1.0	0.0	0.0	1.0
local_crossover	SVM-RBF	500	11	0.0	0.0	1.0	0.0	0.0	1.0	0.0	0.0	1.0
local_crossover	SVM-RBF	500	12	0.0	0.0	1.0	0.0	0.0	1.0	0.0	0.0	1.0
local_crossover	SVM-RBF	500	13	0.0	0.0	1.0	0.0	0.0	1.0	0.0	0.0	1.0
local_crossover	SVM-RBF	500	14	0.0	0.0	1.0	0.0	0.0	1.0	0.0	0.0	1.0
local_crossover	SVM-RBF	500	15	0.0	0.0	1.0	0.0	0.0	1.0	0.0	0.0	1.0
local_crossover	SVM-RBF	500	16	0.0	0.0	1.0	0.0	0.0	1.0	0.0	0.0	1.0
local_crossover	SVM-RBF	500	17	0.0	0.0	1.0	0.0	0.0	1.0	0.0	0.0	1.0
local_crossover	SVM-RBF	500	18	0.0	0.0	1.0	0.0	0.0	1.0	0.0	0.0	1.0
local_crossover	SVM-RBF	500	19	0.0	0.0	1.0	0.0	0.0	1.0	0.0	0.0	1.0
local_crossover	SVM-RBF	500	20	0.0	0.0	1.0	0.0	0.0	1.0	0.0	0.0	1.0
local_crossover	SVM-RBF	500	21	0.0	0.0	1.0	0.0	0.0	1.0	0.0	0.0	1.0
local_crossover	SVM-RBF	500	22	0.0	0.0	1.0	0.0	0.0	1.0	0.0	0.0	1.0
local_crossover	SVM-RBF	500	23	0.0	0.0	1.0	0.0	0.0	1.0	0.0	0.0	1.0
local_crossover	SVM-RBF	500	24	0.0	0.0	1.0	0.0	0.0	1.0	0.0	0.0	1.0
local_crossover	SVM-RBF	500	25	0.0	0.0	1.0	0.0	0.0	1.0	0.0	0.0	1.0
global_crossover	Logistic	max	1	0.13	0.7	0.17	0.05052631578947368	0.6357894736842106	0.3136842105263158	0.0	0.04784688995215311	0.9521531100478469
global_crossover	Logistic	max	2	0.9585714285714285	0.0	0.041428571428571426	0.6989473684210527	0.002105263157894737	0.29894736842105263	0.028708133971291867	0.0	0.9712918660287081
global_crossover	Logistic	max	3	0.7785714285714286	0.008571428571428572	0.21285714285714286	0.40210526315789474	0.061052631578947365	0.5368421052631579	0.009569377990430622	0.0	0.9904306220095693
global_crossover	Logistic	max	4	0.5857142857142857	0.21285714285714286	0.20142857142857143	0.1431578947368421	0.32210526315789473	0.5347368421052632	0.0	0.009569377990430622	0.9904306220095693
global_crossover	Logistic	max	5	0.011428571428571429	0.9885714285714285	0.0	0.0	1.0	0.0	0.004784688995215311	0.8851674641148325	0.11004784688995216
global_crossover	Logistic	max	6	0.7385714285714285	0.17	0.09142857142857143	0.27578947368421053	0.28421052631578947	0.44	0.0	0.019138755980861243	0.9808612440191388
global_crossover	Logistic	max	7	0.002857142857142857	0.6742857142857143	0.32285714285714284	0.0	0.48	0.52	0.0	0.014354066985645933	0.9856459330143541
global_crossover	Logistic	max	8	0.9785714285714285	0.0	0.02142857142857143	0.8378947368421052	0.0	0.16210526315789472	0.0430622009569378	0.0	0.9569377990430622
global_crossover	Logistic	max	9	0.28285714285714286	0.7171428571428572	0.0	0.06947368421052631	0.9136842105263158	0.016842105263157894	0.0	0.3444976076555024	0.6555023923444976
global_crossover	Logistic	max	10	0.48428571428571426	0.4185714285714286	0.09714285714285714	0.18526315789473685	0.5831578947368421	0.23157894736842105	0.009569377990430622	0.06698564593301436	0.9234449760765551
global_crossover	Logistic	max	11	0.5728571428571428	0.0	0.42714285714285716	0.21052631578947367	0.0	0.7894736842105263	0.004784688995215311	0.0	0.9952153110047847
global_crossover	Logistic	max	12	0.19857142857142857	0.0	0.8014285714285714	0.11157894736842106	0.0	0.888421052631579	0.0	0.0	1.0
global_crossover	Logistic	max	13	0.07428571428571429	0.9242857142857143	0.0014285714285714286	0.008421052631578947	0.9726315789473684	0.018947368421052633	0.0	0.41626794258373206	0.583732057416268
global_crossover	Logistic	max	14	0.9057142857142857	0.08714285714285715	0.007142857142857143	0.5789473684210527	0.28421052631578947	0.1368421052631579	0.014354066985645933	0.12440191387559808	0.861244019138756
global_crossover	Logistic	max	15	0.5514285714285714	0.44857142857142857	0.0	0.1705263157894737	0.8273684210526315	0.002105263157894737	0.06220095693779904	0.5358851674641149	0.4019138755980861
global_crossover	Logistic	max	16	0.44571428571428573	0.0	0.5542857142857143	0.28	0.0	0.72	0.0	0.0	1.0
global_crossover	Logistic	max	17	0.9	0.1	0.0	0.6063157894736843	0.391578947368421	0.002105263157894737	0.03827751196172249	0.3444976076555024	0.6172248803827751
global_crossover	Logistic	max	18	0.015714285714285715	0.0	0.9842857142857143	0.0	0.0	1.0	0.0	0.0	1.0
global_crossover	Logistic	max	19	0.017142857142857144	0.002857142857142857	0.98	0.002105263157894737	0.004210526315789474	0.9936842105263158	0.0	0.0	1.0
global_crossover	Logistic	max	20	0.41285714285714287	0.5871428571428572	0.0	0.09894736842105263	0.8947368421052632	0.00631578947368421	0.009569377990430622	0.46411483253588515	0.5263157894736842
global_crossover	Logistic	max	21	0.0	0.5785714285714286	0.42142857142857143	0.0	0.5663157894736842	0.4336842105263158	0.0	0.023923444976076555	0.9760765550239234
global_crossover	Logistic	max	22	0.9842857142857143	0.0	0.015714285714285715	0.8378947368421052	0.008421052631578947	0.15368421052631578	0.07177033492822966	0.0	0.9282296650717703
global_crossover	Logistic	max	23	0.011428571428571429	0.012857142857142857	0.9757142857142858	0.0	0.01263157894736842	0.9873684210526316	0.0	0.0	1.0
global_crossover	Logistic	max	24	0.9471428571428572	0.05285714285714286	0.0	0.6568421052631579	0.32421052631578945	0.018947368421052633	0.08133971291866028	0.11483253588516747	0.8038277511961722
global_crossover	Logistic	max	25	0.9942857142857143	0.0014285714285714286	0.004285714285714286	0.8736842105263158	0.004210526315789474	0.12210526315789473	0.06698564593301436	0.0	0.9330143540669856
global_crossover	Logistic	50	1	0.0	0.9357142857142857	0.06428571428571428	0.0	0.8968421052631579	0.1031578947368421	0.0	0.5406698564593302	0.45933014354066987
global_crossover	Logistic	50	2	0.9628571428571429	0.032857142857142856	0.004285714285714286	0.783157894736842	0.14526315789473684	0.07157894736842105	0.09090909090909091	0.20574162679425836	0.7033492822966507
global_crossover	Logistic	50	3	0.09571428571428571	0.5457142857142857	0.3585714285714286	0.031578947368421054	0.3136842105263158	0.6547368421052632	0.0	0.014354066985645933	0.9856459330143541
global_crossover	Logistic	50	4	0.0	0.08142857142857143	0.9185714285714286	0.0	0.04842105263157895	0.9515789473684211	0.0	0.004784688995215311	0.9952153110047847
global_crossover	Logistic	50	5	0.0014285714285714286	0.022857142857142857	0.9757142857142858	0.0	0.02736842105263158	0.9726315789473684	0.0	0.0	1.0
global_crossover	Logistic	50	6	0.5128571428571429	0.41285714285714287	0.07428571428571429	0.35368421052631577	0.3684210526315789	0.27789473684210525	0.009569377990430622	0.14354066985645933	0.84688995215311
global_crossover	Logistic	50	7	0.015714285714285715	0.38285714285714284	0.6014285714285714	0.00631578947368421	0.38526315789473686	0.608421052631579	0.0	0.14354066985645933	0.8564593301435407
global_crossover	Logistic	50	8	0.024285714285714285	0.9757142857142858	0.0	0.016842105263157894	0.9747368421052631	0.008421052631578947	0.0	0.7799043062200957	0.22009569377990432
global_crossover	Logistic	50	9	0.06571428571428571	0.04	0.8942857142857142	0.01263157894736842	0.11789473684210526	0.8694736842105263	0.0	0.004784688995215311	0.9952153110047847
global_crossover	Logistic	50	10	0.037142857142857144	0.0	0.9628571428571429	0.031578947368421054	0.002105263157894737	0.9663157894736842	0.0	0.0	1.0
global_crossover	Logistic	50	11	0.9	0.0014285714285714286	0.09857142857142857	0.5852631578947368	0.010526315789473684	0.40421052631578946	0.023923444976076555	0.009569377990430622	0.9665071770334929
global_crossover	Logistic	50	12	0.28714285714285714	0.2557142857142857	0.45714285714285713	0.2	0.24421052631578946	0.5557894736842105	0.014354066985645933	0.03827751196172249	0.9473684210526315
global_crossover	Logistic	50	13	0.07857142857142857	0.7814285714285715	0.14	0.018947368421052633	0.64	0.3410526315789474	0.0	0.03827751196172249	0.9617224880382775
global_crossover	Logistic	50	14	0.0	0.0	1.0	0.0	0.004210526315789474	0.9957894736842106	0.0	0.0	1.0
global_crossover	Logistic	50	15	0.0	0.12428571428571429	0.8757142857142857	0.0	0.09263157894736843	0.9073684210526316	0.0	0.004784688995215311	0.9952153110047847
global_crossover	Logistic	50	16	0.0	0.05285714285714286	0.9471428571428572	0.0	0.031578947368421054	0.968421052631579	0.0	0.0	1.0
global_crossover	Logistic	50	17	0.9214285714285714	0.0	0.07857142857142857	0.6884210526315789	0.0	0.31157894736842107	0.05263157894736842	0.0	0.9473684210526315
global_crossover	Logistic	50	18	0.0	0.0	1.0	0.0	0.002105263157894737	0.9978947368421053	0.0	0.0	1.0
global_crossover	Logistic	50	19	0.61	0.21571428571428572	0.1742857142857143	0.32210526315789473	0.28210526315789475	0.3957894736842105	0.023923444976076555	0.19617224880382775	0.7799043062200957
global_crossover	Logistic	50	20	0.007142857142857143	0.9928571428571429	0.0	0.0	1.0	0.0	0.0	0.9617224880382775	0.03827751196172249
global_crossover	Logistic	50	21	0.2357142857142857	0.0	0.7642857142857142	0.05263157894736842	0.0	0.9473684210526315	0.0	0.0	1.0
global_crossover	Logistic	50	22	0.03428571428571429	0.0014285714285714286	0.9642857142857143	0.02526315789473684	0.0	0.9747368421052631	0.0	0.0	1.0
global_crossover	Logistic	50	23	0.38285714285714284	0.6071428571428571	0.01	0.25473684210526315	0.631578947368421	0.11368421052631579	0.014354066985645933	0.32057416267942584	0.6650717703349283
global_crossover	Logistic	50	24	0.5814285714285714	0.06142857142857143	0.35714285714285715	0.19789473684210526	0.07157894736842105	0.7305263157894737	0.0	0.014354066985645933	0.9856459330143541
global_crossover	Logistic	50	25	0.42	0.0	0.58	0.12842105263157894	0.008421052631578947	0.8631578947368421	0.0	0.004784688995215311	0.9952153110047847
global_crossover	Logistic	500	1	0.0	0.8	0.2	0.0	0.6821052631578948	0.3178947368421053	0.0	0.27751196172248804	0.722488038277512
global_crossover	Logistic	500	2	0.7314285714285714	0.0	0.26857142857142857	0.4189473684210526	0.0	0.5810526315789474	0.009569377990430622	0.0	0.9904306220095693
global_crossover	Logistic	500	3	0.0	0.41714285714285715	0.5828571428571429	0.0	0.3831578947368421	0.6168421052631579	0.0	0.06698564593301436	0.9330143540669856
global_crossover	Logistic	500	4	0.4685714285714286	0.19428571428571428	0.33714285714285713	0.14526315789473684	0.12210526315789473	0.7326315789473684	0.0	0.05263157894736842	0.9473684210526315
global_crossover	Logistic	500	5	0.0	0.0	1.0	0.0	0.0	1.0	0.0	0.0	1.0
global_crossover	Logistic	500	6	0.005714285714285714	0.36857142857142855	0.6257142857142857	0.002105263157894737	0.3473684210526316	0.6505263157894737	0.0	0.16267942583732056	0.8373205741626795
global_crossover	Logistic	500	7	0.0	0.0	1.0	0.0	0.0	1.0	0.0	0.0	1.0
global_crossover	Logistic	500	8	0.3142857142857143	0.02857142857142857	0.6571428571428571	0.16631578947368422	0.07157894736842105	0.7621052631578947	0.009569377990430622	0.023923444976076555	0.9665071770334929
global_crossover	Logistic	500	9	0.10714285714285714	0.06285714285714286	0.83	0.03368421052631579	0.09052631578947369	0.8757894736842106	0.0	0.009569377990430622	0.9904306220095693
global_crossover	Logistic	500	10	0.06285714285714286	0.28714285714285714	0.65	0.016842105263157894	0.37894736842105264	0.6042105263157894	0.0	0.14354066985645933	0.8564593301435407
global_crossover	Logistic	500	11	0.3557142857142857	0.03428571428571429	0.61	0.14105263157894737	0.07368421052631578	0.7852631578947369	0.0	0.019138755980861243	0.9808612440191388
global_crossover	Logistic	500	12	0.0	0.0	1.0	0.0	0.0	1.0	0.0	0.0	1.0
global_crossover	Logistic	500	13	0.0	0.027142857142857142	0.9728571428571429	0.002105263157894737	0.05263157894736842	0.9452631578947368	0.0	0.009569377990430622	0.9904306220095693
global_crossover	Logistic	500	14	0.0	0.0	1.0	0.0	0.0	1.0	0.0	0.0	1.0
global_crossover	Logistic	500	15	0.6971428571428572	0.14285714285714285	0.16	0.3368421052631579	0.20210526315789473	0.4610526315789474	0.009569377990430622	0.1291866028708134	0.861244019138756
global_crossover	Logistic	500	16	0.005714285714285714	0.0	0.9942857142857143	0.00631578947368421	0.0	0.9936842105263158	0.0	0.0	1.0
global_crossover	Logistic	500	17	0.6328571428571429	0.032857142857142856	0.3342857142857143	0.32210526315789473	0.056842105263157895	0.6210526315789474	0.0	0.004784688995215311	0.9952153110047847
global_crossover	Logistic	500	18	0.0	0.6357142857142857	0.36428571428571427	0.0	0.5326315789473685	0.4673684210526316	0.0	0.215311004784689	0.784688995215311
global_crossover	Logistic	500	19	0.9928571428571429	0.007142857142857143	0.0	0.9052631578947369	0.06947368421052631	0.02526315789473684	0.11961722488038277	0.3827751196172249	0.49760765550239233
global_crossover	Logistic	500	20	0.0	0.0	1.0	0.0	0.0	1.0	0.0	0.0	1.0
global_crossover	Logistic	500	21	0.0	0.5342857142857143	0.4657142857142857	0.0	0.4105263157894737	0.5894736842105263	0.0	0.11483253588516747	0.8851674641148325
global_crossover	Logistic	500	22	0.4857142857142857	0.11857142857142858	0.39571428571428574	0.2505263157894737	0.25473684210526315	0.49473684210526314	0.0	0.06220095693779904	0.937799043062201
global_crossover	Logistic	500	23	0.07857142857142857	0.0	0.9214285714285714	0.01263157894736842	0.010526315789473684	0.9768421052631578	0.0	0.0	1.0
global_crossover	Logistic	500	24	0.03571428571428571	0.0014285714285714286	0.9628571428571429	0.00631578947368421	0.002105263157894737	0.991578947368421	0.0	0.0	1.0
global_crossover	Logistic	500	25	0.07857142857142857	0.0014285714285714286	0.92	0.014736842105263158	0.00631578947368421	0.9789473684210527	0.0	0.0	1.0
global_crossover	KNN	max	1	0.8685714285714285	0.09428571428571429	0.037142857142857144	0.5957894736842105	0.15578947368421053	0.24842105263157896	0.004784688995215311	0.028708133971291867	0.9665071770334929
global_crossover	KNN	max	2	0.7257142857142858	0.014285714285714285	0.26	0.4673684210526316	0.07578947368421053	0.4568421052631579	0.0	0.004784688995215311	0.9952153110047847
global_crossover	KNN	max	3	0.26	0.27	0.47	0.15578947368421053	0.3873684210526316	0.4568421052631579	0.0	0.009569377990430622	0.9904306220095693
global_crossover	KNN	max	4	0.11428571428571428	0.0	0.8857142857142857	0.03368421052631579	0.008421052631578947	0.9578947368421052	0.0	0.0	1.0
global_crossover	KNN	max	5	0.3657142857142857	0.59	0.04428571428571428	0.18947368421052632	0.7010526315789474	0.10947368421052632	0.0	0.07177033492822966	0.9282296650717703
global_crossover	KNN	max	6	0.7042857142857143	0.26857142857142857	0.027142857142857142	0.5031578947368421	0.25894736842105265	0.23789473684210527	0.019138755980861243	0.09569377990430622	0.8851674641148325
global_crossover	KNN	max	7	0.4471428571428571	0.12428571428571429	0.42857142857142855	0.24210526315789474	0.28210526315789475	0.47578947368421054	0.0	0.023923444976076555	0.9760765550239234
global_crossover	KNN	max	8	0.9528571428571428	0.03857142857142857	0.008571428571428572	0.7115789473684211	0.2063157894736842	0.08210526315789474	0.04784688995215311	0.1674641148325359	0.784688995215311
global_crossover	KNN	max	9	0.4757142857142857	0.0	0.5242857142857142	0.20842105263157895	0.04421052631578947	0.7473684210526316	0.0	0.014354066985645933	0.9856459330143541
global_crossover	KNN	max	10	0.7328571428571429	0.05857142857142857	0.20857142857142857	0.4421052631578947	0.18526315789473685	0.3726315789473684	0.014354066985645933	0.0	0.9856459330143541
global_crossover	KNN	max	11	0.6828571428571428	0.011428571428571429	0.3057142857142857	0.3705263157894737	0.06947368421052631	0.56	0.0	0.0	1.0
global_crossover	KNN	max	12	0.24714285714285714	0.2742857142857143	0.4785714285714286	0.16	0.3452631578947368	0.49473684210526314	0.0	0.023923444976076555	0.9760765550239234
global_crossover	KNN	max	13	0.6371428571428571	0.36	0.002857142857142857	0.4147368421052632	0.5705263157894737	0.014736842105263158	0.028708133971291867	0.215311004784689	0.7559808612440191
global_crossover	KNN	max	14	0.57	0.19428571428571428	0.2357142857142857	0.28421052631578947	0.37894736842105264	0.3368421052631579	0.0	0.023923444976076555	0.9760765550239234
global_crossover	KNN	max	15	0.8957142857142857	0.06428571428571428	0.04	0.6126315789473684	0.1705263157894737	0.2168421052631579	0.019138755980861243	0.014354066985645933	0.9665071770334929
global_crossover	KNN	max	16	0.5928571428571429	0.008571428571428572	0.3985714285714286	0.37684210526315787	0.0968421052631579	0.5263157894736842	0.004784688995215311	0.004784688995215311	0.9904306220095693
global_crossover	KNN	max	17	0.16857142857142857	0.8314285714285714	0.0	0.021052631578947368	0.9663157894736842	0.01263157894736842	0.009569377990430622	0.37320574162679426	0.6172248803827751
global_crossover	KNN	max	18	0.5957142857142858	0.02857142857142857	0.3757142857142857	0.1936842105263158	0.11368421052631579	0.6926315789473684	0.0	0.009569377990430622	0.9904306220095693
global_crossover	KNN	max	19	0.3914285714285714	0.0	0.6085714285714285	0.2631578947368421	0.014736842105263158	0.7221052631578947	0.004784688995215311	0.0	0.9952153110047847
global_crossover	KNN	max	20	0.13714285714285715	0.8628571428571429	0.0	0.05052631578947368	0.8589473684210527	0.09052631578947369	0.0	0.23923444976076555	0.7607655502392344
global_crossover	KNN	max	21	0.055714285714285716	0.9442857142857143	0.0	0.002105263157894737	0.9873684210526316	0.010526315789473684	0.0	0.22488038277511962	0.7751196172248804
global_crossover	KNN	max	22	0.34714285714285714	0.005714285714285714	0.6471428571428571	0.2168421052631579	0.06947368421052631	0.7136842105263158	0.0	0.0	1.0
global_crossover	KNN	max	23	0.7857142857142857	0.0014285714285714286	0.21285714285714286	0.3873684210526316	0.031578947368421054	0.5810526315789474	0.014354066985645933	0.028708133971291867	0.9569377990430622
global_crossover	KNN	max	24	0.30857142857142855	0.68	0.011428571428571429	0.1368421052631579	0.7978947368421052	0.06526315789473684	0.004784688995215311	0.0861244019138756	0.9090909090909091
global_crossover	KNN	max	25	0.46714285714285714	0.06857142857142857	0.4642857142857143	0.2336842105263158	0.18526315789473685	0.5810526315789474	0.0	0.014354066985645933	0.9856459330143541
global_crossover	KNN	50	1	0.05714285714285714	0.015714285714285715	0.9271428571428572	0.008421052631578947	0.05894736842105263	0.9326315789473684	0.0	0.014354066985645933	0.9856459330143541
global_crossover	KNN	50	2	0.04428571428571428	0.35285714285714287	0.6028571428571429	0.004210526315789474	0.3831578947368421	0.6126315789473684	0.0	0.019138755980861243	0.9808612440191388
global_crossover	KNN	50	3	0.29285714285714287	0.37857142857142856	0.32857142857142857	0.06315789473684211	0.42947368421052634	0.5073684210526316	0.004784688995215311	0.20574162679425836	0.7894736842105263
global_crossover	KNN	50	4	0.06571428571428571	0.8457142857142858	0.08857142857142856	0.018947368421052633	0.5663157894736842	0.4147368421052632	0.0	0.05741626794258373	0.9425837320574163
global_crossover	KNN	50	5	0.02	0.7571428571428571	0.22285714285714286	0.002105263157894737	0.6147368421052631	0.3831578947368421	0.0	0.17703349282296652	0.8229665071770335
global_crossover	KNN	50	6	0.0	0.94	0.06	0.0	0.6168421052631579	0.3831578947368421	0.0	0.03349282296650718	0.9665071770334929
global_crossover	KNN	50	7	0.0	0.6571428571428571	0.34285714285714286	0.0	0.35789473684210527	0.6421052631578947	0.0	0.004784688995215311	0.9952153110047847
global_crossover	KNN	50	8	0.018571428571428572	0.5257142857142857	0.45571428571428574	0.00631578947368421	0.44842105263157894	0.5452631578947369	0.0	0.0430622009569378	0.9569377990430622
global_crossover	KNN	50	9	0.42714285714285716	0.011428571428571429	0.5614285714285714	0.14105263157894737	0.08210526315789474	0.7768421052631579	0.004784688995215311	0.0	0.9952153110047847
global_crossover	KNN	50	10	0.002857142857142857	0.35428571428571426	0.6428571428571429	0.002105263157894737	0.2673684210526316	0.7305263157894737	0.0	0.019138755980861243	0.9808612440191388
global_crossover	KNN	50	11	0.22714285714285715	0.0014285714285714286	0.7714285714285715	0.04421052631578947	0.002105263157894737	0.9536842105263158	0.0	0.009569377990430622	0.9904306220095693
global_crossover	KNN	50	12	0.0	0.9985714285714286	0.0014285714285714286	0.0	0.9894736842105263	0.010526315789473684	0.0	0.6028708133971292	0.39712918660287083
global_crossover	KNN	50	13	0.0014285714285714286	0.99	0.008571428571428572	0.004210526315789474	0.9873684210526316	0.008421052631578947	0.0	0.7320574162679426	0.2679425837320574
global_crossover	KNN	50	14	0.11142857142857143	0.018571428571428572	0.87	0.037894736842105266	0.00631578947368421	0.9557894736842105	0.0	0.0	1.0
global_crossover	KNN	50	15	0.022857142857142857	0.88	0.09714285714285714	0.0	0.7494736842105263	0.2505263157894737	0.0	0.009569377990430622	0.9904306220095693
global_crossover	KNN	50	16	0.025714285714285714	0.4928571428571429	0.48142857142857143	0.0	0.13473684210526315	0.8652631578947368	0.0	0.019138755980861243	0.9808612440191388
global_crossover	KNN	50	17	0.3514285714285714	0.6414285714285715	0.007142857142857143	0.19789473684210526	0.7810526315789473	0.021052631578947368	0.004784688995215311	0.215311004784689	0.7799043062200957
global_crossover	KNN	50	18	0.047142857142857146	0.29428571428571426	0.6585714285714286	0.0	0.14526315789473684	0.8547368421052631	0.0	0.004784688995215311	0.9952153110047847
global_crossover	KNN	50	19	0.08	0.07285714285714286	0.8471428571428572	0.0	0.056842105263157895	0.9431578947368421	0.0	0.014354066985645933	0.9856459330143541
global_crossover	KNN	50	20	0.0	0.8185714285714286	0.18142857142857144	0.0	0.5810526315789474	0.4189473684210526	0.0	0.18660287081339713	0.8133971291866029
global_crossover	KNN	50	21	0.15714285714285714	0.16428571428571428	0.6785714285714286	0.01263157894736842	0.12	0.8673684210526316	0.0	0.0	1.0
global_crossover	KNN	50	22	0.15428571428571428	0.04285714285714286	0.8028571428571428	0.061052631578947365	0.010526315789473684	0.9284210526315789	0.0	0.023923444976076555	0.9760765550239234
global_crossover	KNN	50	23	0.027142857142857142	0.6442857142857142	0.32857142857142857	0.008421052631578947	0.6694736842105263	0.32210526315789473	0.0	0.03349282296650718	0.9665071770334929
global_crossover	KNN	50	24	0.2957142857142857	0.1357142857142857	0.5685714285714286	0.04421052631578947	0.3705263157894737	0.5852631578947368	0.0	0.22488038277511962	0.7751196172248804
global_crossover	KNN	50	25	0.0	0.8785714285714286	0.12142857142857143	0.0	0.9031578947368422	0.0968421052631579	0.0	0.5454545454545454	0.45454545454545453
global_crossover	KNN	500	1	0.0	0.5385714285714286	0.4614285714285714	0.0	0.35578947368421054	0.6442105263157895	0.0	0.20095693779904306	0.7990430622009569
global_crossover	KNN	500	2	0.0	0.8485714285714285	0.15142857142857144	0.0	0.8947368421052632	0.10526315789473684	0.0	0.37320574162679426	0.6267942583732058
global_crossover	KNN	500	3	0.0	0.07714285714285714	0.9228571428571428	0.0	0.021052631578947368	0.9789473684210527	0.0	0.0	1.0
global_crossover	KNN	500	4	0.007142857142857143	0.9785714285714285	0.014285714285714285	0.00631578947368421	0.7705263157894737	0.2231578947368421	0.0	0.5023923444976076	0.49760765550239233
global_crossover	KNN	500	5	0.0	0.44571428571428573	0.5542857142857143	0.0	0.11368421052631579	0.8863157894736842	0.0	0.07177033492822966	0.9282296650717703
global_crossover	KNN	500	6	0.0	0.5857142857142857	0.4142857142857143	0.0	0.19157894736842104	0.8084210526315789	0.0	0.05263157894736842	0.9473684210526315
global_crossover	KNN	500	7	0.0	0.95	0.05	0.0	0.8042105263157895	0.1957894736842105	0.0	0.2631578947368421	0.7368421052631579
global_crossover	KNN	500	8	0.0014285714285714286	0.8242857142857143	0.1742857142857143	0.0	0.47368421052631576	0.5263157894736842	0.0	0.2822966507177033	0.7177033492822966
global_crossover	KNN	500	9	0.05285714285714286	0.15285714285714286	0.7942857142857143	0.008421052631578947	0.02736842105263158	0.9642105263157895	0.0	0.0	1.0
global_crossover	KNN	500	10	0.0	0.9485714285714286	0.05142857142857143	0.0	0.7978947368421052	0.20210526315789473	0.0	0.4258373205741627	0.5741626794258373
global_crossover	KNN	500	11	0.004285714285714286	0.9114285714285715	0.08428571428571428	0.002105263157894737	0.8842105263157894	0.11368421052631579	0.0	0.4880382775119617	0.5119617224880383
global_crossover	KNN	500	12	0.0	0.33285714285714285	0.6671428571428571	0.0	0.35578947368421054	0.6442105263157895	0.0	0.10047846889952153	0.8995215311004785
global_crossover	KNN	500	13	0.0014285714285714286	0.3157142857142857	0.6828571428571428	0.0	0.3726315789473684	0.6273684210526316	0.0	0.11961722488038277	0.8803827751196173
global_crossover	KNN	500	14	0.0	0.017142857142857144	0.9828571428571429	0.0	0.018947368421052633	0.9810526315789474	0.0	0.05263157894736842	0.9473684210526315
global_crossover	KNN	500	15	0.0	0.7871428571428571	0.21285714285714286	0.0	0.4105263157894737	0.5894736842105263	0.0	0.10047846889952153	0.8995215311004785
global_crossover	KNN	500	16	0.0014285714285714286	0.08428571428571428	0.9142857142857143	0.0	0.2905263157894737	0.7094736842105264	0.0	0.42105263157894735	0.5789473684210527
global_crossover	KNN	500	17	0.05	0.6157142857142858	0.3342857142857143	0.002105263157894737	0.7073684210526315	0.2905263157894737	0.0	0.15789473684210525	0.8421052631578947
global_crossover	KNN	500	18	0.0	0.7371428571428571	0.26285714285714284	0.0	0.24	0.76	0.0	0.05263157894736842	0.9473684210526315
global_crossover	KNN	500	19	0.005714285714285714	0.4685714285714286	0.5257142857142857	0.002105263157894737	0.18736842105263157	0.8105263157894737	0.0	0.06220095693779904	0.937799043062201
global_crossover	KNN	500	20	0.0	0.012857142857142857	0.9871428571428571	0.0	0.010526315789473684	0.9894736842105263	0.0	0.004784688995215311	0.9952153110047847
global_crossover	KNN	500	21	0.0	0.3414285714285714	0.6585714285714286	0.0	0.07578947368421053	0.9242105263157895	0.0	0.023923444976076555	0.9760765550239234
global_crossover	KNN	500	22	0.0	0.6671428571428571	0.33285714285714285	0.0	0.8589473684210527	0.14105263157894737	0.0	0.37799043062200954	0.6220095693779905
global_crossover	KNN	500	23	0.0	0.58	0.42	0.0	0.5410526315789473	0.4589473684210526	0.0	0.20095693779904306	0.7990430622009569
global_crossover	KNN	500	24	0.007142857142857143	0.38571428571428573	0.6071428571428571	0.0	0.391578947368421	0.608421052631579	0.0	0.023923444976076555	0.9760765550239234
global_crossover	KNN	500	25	0.0	0.5242857142857142	0.4757142857142857	0.0	0.31157894736842107	0.6884210526315789	0.0	0.1291866028708134	0.8708133971291866
global_crossover	RF	max	1	0.57	0.43	0.0	0.14526315789473684	0.8442105263157895	0.010526315789473684	0.004784688995215311	0.16267942583732056	0.8325358851674641
global_crossover	RF	max	2	0.30714285714285716	0.6928571428571428	0.0	0.06736842105263158	0.9178947368421052	0.014736842105263158	0.0	0.215311004784689	0.784688995215311
global_crossover	RF	max	3	0.48142857142857143	0.5185714285714286	0.0	0.09894736842105263	0.8989473684210526	0.002105263157894737	0.0	0.2631578947368421	0.7368421052631579
global_crossover	RF	max	4	0.4928571428571429	0.5071428571428571	0.0	0.09052631578947369	0.9010526315789473	0.008421052631578947	0.0	0.2822966507177033	0.7177033492822966
global_crossover	RF	max	5	0.7614285714285715	0.23857142857142857	0.0	0.2863157894736842	0.7010526315789474	0.01263157894736842	0.009569377990430622	0.15311004784688995	0.8373205741626795
global_crossover	RF	max	6	0.58	0.42	0.0	0.15157894736842106	0.84	0.008421052631578947	0.0	0.27751196172248804	0.722488038277512
global_crossover	RF	max	7	0.48428571428571426	0.5157142857142857	0.0	0.11157894736842106	0.8821052631578947	0.00631578947368421	0.0	0.15311004784688995	0.84688995215311
global_crossover	RF	max	8	0.6828571428571428	0.3142857142857143	0.002857142857142857	0.14105263157894737	0.8505263157894737	0.008421052631578947	0.009569377990430622	0.19138755980861244	0.7990430622009569
global_crossover	RF	max	9	0.4957142857142857	0.5042857142857143	0.0	0.08421052631578947	0.911578947368421	0.004210526315789474	0.0	0.31100478468899523	0.6889952153110048
global_crossover	RF	max	10	0.6971428571428572	0.3028571428571429	0.0	0.22736842105263158	0.7663157894736842	0.00631578947368421	0.009569377990430622	0.2727272727272727	0.7177033492822966
global_crossover	RF	max	11	0.6557142857142857	0.34	0.004285714285714286	0.1705263157894737	0.8147368421052632	0.014736842105263158	0.009569377990430622	0.13875598086124402	0.8516746411483254
global_crossover	RF	max	12	0.4928571428571429	0.5042857142857143	0.002857142857142857	0.1726315789473684	0.8126315789473684	0.014736842105263158	0.009569377990430622	0.23444976076555024	0.7559808612440191
global_crossover	RF	max	13	0.4785714285714286	0.5185714285714286	0.002857142857142857	0.05894736842105263	0.911578947368421	0.029473684210526315	0.004784688995215311	0.21052631578947367	0.784688995215311
global_crossover	RF	max	14	0.56	0.44	0.0	0.20421052631578948	0.7894736842105263	0.00631578947368421	0.004784688995215311	0.3062200956937799	0.6889952153110048
global_crossover	RF	max	15	0.4342857142857143	0.5657142857142857	0.0	0.06947368421052631	0.9242105263157895	0.00631578947368421	0.0	0.2679425837320574	0.7320574162679426
global_crossover	RF	max	16	0.6942857142857143	0.2842857142857143	0.02142857142857143	0.2736842105263158	0.6736842105263158	0.05263157894736842	0.004784688995215311	0.10047846889952153	0.8947368421052632
global_crossover	RF	max	17	0.30857142857142855	0.6914285714285714	0.0	0.031578947368421054	0.9642105263157895	0.004210526315789474	0.0	0.4258373205741627	0.5741626794258373
global_crossover	RF	max	18	0.4642857142857143	0.5328571428571428	0.002857142857142857	0.0863157894736842	0.8842105263157894	0.029473684210526315	0.004784688995215311	0.15789473684210525	0.8373205741626795
global_crossover	RF	max	19	0.46285714285714286	0.5357142857142857	0.0014285714285714286	0.08210526315789474	0.888421052631579	0.029473684210526315	0.0	0.21052631578947367	0.7894736842105263
global_crossover	RF	max	20	0.5128571428571429	0.48714285714285716	0.0	0.16	0.8273684210526315	0.01263157894736842	0.0	0.20095693779904306	0.7990430622009569
global_crossover	RF	max	21	0.6542857142857142	0.3457142857142857	0.0	0.09052631578947369	0.9010526315789473	0.008421052631578947	0.0	0.1674641148325359	0.8325358851674641
global_crossover	RF	max	22	0.5528571428571428	0.4471428571428571	0.0	0.16	0.84	0.0	0.0	0.3684210526315789	0.631578947368421
global_crossover	RF	max	23	0.5457142857142857	0.4357142857142857	0.018571428571428572	0.16421052631578947	0.7263157894736842	0.10947368421052632	0.004784688995215311	0.11483253588516747	0.8803827751196173
global_crossover	RF	max	24	0.6642857142857143	0.3342857142857143	0.0014285714285714286	0.20421052631578948	0.7810526315789473	0.014736842105263158	0.004784688995215311	0.15311004784688995	0.8421052631578947
global_crossover	RF	max	25	0.6614285714285715	0.33714285714285713	0.0014285714285714286	0.26105263157894737	0.7242105263157895	0.014736842105263158	0.009569377990430622	0.215311004784689	0.7751196172248804
global_crossover	RF	50	1	0.41	0.3942857142857143	0.1957142857142857	0.07578947368421053	0.3431578947368421	0.5810526315789474	0.0	0.06220095693779904	0.937799043062201
global_crossover	RF	50	2	0.5328571428571428	0.025714285714285714	0.44142857142857145	0.09263157894736843	0.010526315789473684	0.8968421052631579	0.004784688995215311	0.0	0.9952153110047847
global_crossover	RF	50	3	0.31857142857142856	0.32285714285714284	0.3585714285714286	0.05263157894736842	0.37473684210526315	0.5726315789473684	0.0	0.023923444976076555	0.9760765550239234
global_crossover	RF	50	4	0.5185714285714286	0.2542857142857143	0.22714285714285715	0.09473684210526316	0.22526315789473683	0.68	0.004784688995215311	0.023923444976076555	0.9712918660287081
global_crossover	RF	50	5	0.6985714285714286	0.1742857142857143	0.12714285714285714	0.17684210526315788	0.23578947368421052	0.5873684210526315	0.004784688995215311	0.009569377990430622	0.9856459330143541
global_crossover	RF	50	6	0.37142857142857144	0.06285714285714286	0.5657142857142857	0.05473684210526316	0.04842105263157895	0.8968421052631579	0.0	0.028708133971291867	0.9712918660287081
global_crossover	RF	50	7	0.5285714285714286	0.15714285714285714	0.3142857142857143	0.08210526315789474	0.12210526315789473	0.7957894736842105	0.004784688995215311	0.028708133971291867	0.9665071770334929
global_crossover	RF	50	8	0.48714285714285716	0.18428571428571427	0.32857142857142857	0.08	0.10736842105263159	0.8126315789473684	0.004784688995215311	0.028708133971291867	0.9665071770334929
global_crossover	RF	50	9	0.5485714285714286	0.31142857142857144	0.14	0.11157894736842106	0.4126315789473684	0.47578947368421054	0.004784688995215311	0.03349282296650718	0.9617224880382775
global_crossover	RF	50	10	0.2557142857142857	0.31857142857142856	0.4257142857142857	0.02736842105263158	0.18947368421052632	0.783157894736842	0.0	0.05741626794258373	0.9425837320574163
global_crossover	RF	50	11	0.5771428571428572	0.3314285714285714	0.09142857142857143	0.12210526315789473	0.6505263157894737	0.22736842105263158	0.004784688995215311	0.0430622009569378	0.9521531100478469
global_crossover	RF	50	12	0.38142857142857145	0.05857142857142857	0.56	0.05473684210526316	0.07789473684210527	0.8673684210526316	0.0	0.004784688995215311	0.9952153110047847
global_crossover	RF	50	13	0.5185714285714286	0.31142857142857144	0.17	0.10105263157894737	0.40210526315789474	0.4968421052631579	0.004784688995215311	0.0430622009569378	0.9521531100478469
global_crossover	RF	50	14	0.38	0.17285714285714285	0.4471428571428571	0.07368421052631578	0.09263157894736843	0.8336842105263158	0.004784688995215311	0.019138755980861243	0.9760765550239234
global_crossover	RF	50	15	0.3314285714285714	0.4742857142857143	0.19428571428571428	0.04	0.42736842105263156	0.5326315789473685	0.0	0.06220095693779904	0.937799043062201
global_crossover	RF	50	16	0.5671428571428572	0.03857142857142857	0.3942857142857143	0.12	0.042105263157894736	0.8378947368421052	0.004784688995215311	0.009569377990430622	0.9856459330143541
global_crossover	RF	50	17	0.4785714285714286	0.4685714285714286	0.05285714285714286	0.12421052631578948	0.5873684210526315	0.28842105263157897	0.004784688995215311	0.11483253588516747	0.8803827751196173
global_crossover	RF	50	18	0.4085714285714286	0.2985714285714286	0.29285714285714287	0.08421052631578947	0.2294736842105263	0.6863157894736842	0.004784688995215311	0.023923444976076555	0.9712918660287081
global_crossover	RF	50	19	0.18	0.2042857142857143	0.6157142857142858	0.02736842105263158	0.13052631578947368	0.8421052631578947	0.0	0.009569377990430622	0.9904306220095693
global_crossover	RF	50	20	0.2985714285714286	0.24142857142857144	0.46	0.04	0.18947368421052632	0.7705263157894737	0.0	0.014354066985645933	0.9856459330143541
global_crossover	RF	50	21	0.6528571428571428	0.2671428571428571	0.08	0.19157894736842104	0.4568421052631579	0.35157894736842105	0.004784688995215311	0.028708133971291867	0.9665071770334929
global_crossover	RF	50	22	0.2642857142857143	0.08857142857142856	0.6471428571428571	0.016842105263157894	0.037894736842105266	0.9452631578947368	0.0	0.0	1.0
global_crossover	RF	50	23	0.3871428571428571	0.3514285714285714	0.26142857142857145	0.06526315789473684	0.4442105263157895	0.4905263157894737	0.004784688995215311	0.06698564593301436	0.9282296650717703
global_crossover	RF	50	24	0.6285714285714286	0.09142857142857143	0.28	0.15368421052631578	0.06947368421052631	0.7768421052631579	0.004784688995215311	0.03349282296650718	0.9617224880382775
global_crossover	RF	50	25	0.5757142857142857	0.1457142857142857	0.2785714285714286	0.10947368421052632	0.14736842105263157	0.7431578947368421	0.0	0.023923444976076555	0.9760765550239234
global_crossover	RF	500	1	0.022857142857142857	0.3057142857142857	0.6714285714285714	0.02736842105263158	0.05473684210526316	0.9178947368421052	0.0	0.004784688995215311	0.9952153110047847
global_crossover	RF	500	2	0.6857142857142857	0.01	0.30428571428571427	0.23578947368421052	0.02736842105263158	0.7368421052631579	0.004784688995215311	0.004784688995215311	0.9904306220095693
global_crossover	RF	500	3	0.08285714285714285	0.0	0.9171428571428571	0.01263157894736842	0.0	0.9873684210526316	0.0	0.0	1.0
global_crossover	RF	500	4	0.39	0.19714285714285715	0.41285714285714287	0.06736842105263158	0.25684210526315787	0.6757894736842105	0.0	0.10526315789473684	0.8947368421052632
global_crossover	RF	500	5	0.32142857142857145	0.02857142857142857	0.65	0.05263157894736842	0.00631578947368421	0.9410526315789474	0.0	0.0	1.0
global_crossover	RF	500	6	0.025714285714285714	0.0	0.9742857142857143	0.004210526315789474	0.004210526315789474	0.991578947368421	0.0	0.0	1.0
global_crossover	RF	500	7	0.17	0.10857142857142857	0.7214285714285714	0.014736842105263158	0.03368421052631579	0.9515789473684211	0.0	0.0	1.0
global_crossover	RF	500	8	0.3514285714285714	0.011428571428571429	0.6371428571428571	0.04	0.004210526315789474	0.9557894736842105	0.0	0.0	1.0
global_crossover	RF	500	9	0.19714285714285715	0.008571428571428572	0.7942857142857143	0.03368421052631579	0.004210526315789474	0.9621052631578947	0.0	0.0	1.0
global_crossover	RF	500	10	0.2914285714285714	0.03428571428571429	0.6742857142857143	0.037894736842105266	0.01263157894736842	0.9494736842105264	0.0	0.0	1.0
global_crossover	RF	500	11	0.5071428571428571	0.05857142857142857	0.4342857142857143	0.1031578947368421	0.07157894736842105	0.8252631578947368	0.0	0.0430622009569378	0.9569377990430622
global_crossover	RF	500	12	0.12428571428571429	0.0014285714285714286	0.8742857142857143	0.002105263157894737	0.002105263157894737	0.9957894736842106	0.0	0.0	1.0
global_crossover	RF	500	13	0.07	0.005714285714285714	0.9242857142857143	0.002105263157894737	0.010526315789473684	0.9873684210526316	0.0	0.0	1.0
global_crossover	RF	500	14	0.05142857142857143	0.005714285714285714	0.9428571428571428	0.023157894736842106	0.0	0.9768421052631578	0.0	0.0	1.0
global_crossover	RF	500	15	0.43714285714285717	0.11428571428571428	0.44857142857142857	0.04842105263157895	0.04421052631578947	0.9073684210526316	0.0	0.009569377990430622	0.9904306220095693
global_crossover	RF	500	16	0.24857142857142858	0.01	0.7414285714285714	0.029473684210526315	0.014736842105263158	0.9557894736842105	0.004784688995215311	0.0	0.9952153110047847
global_crossover	RF	500	17	0.037142857142857144	0.02	0.9428571428571428	0.002105263157894737	0.00631578947368421	0.991578947368421	0.0	0.0	1.0
global_crossover	RF	500	18	0.40285714285714286	0.22	0.37714285714285717	0.056842105263157895	0.16631578947368422	0.7768421052631579	0.0	0.05263157894736842	0.9473684210526315
global_crossover	RF	500	19	0.41714285714285715	0.06	0.5228571428571429	0.07789473684210527	0.05052631578947368	0.871578947368421	0.0	0.014354066985645933	0.9856459330143541
global_crossover	RF	500	20	0.007142857142857143	0.0	0.9928571428571429	0.0	0.002105263157894737	0.9978947368421053	0.0	0.0	1.0
global_crossover	RF	500	21	0.36	0.02	0.62	0.056842105263157895	0.021052631578947368	0.9221052631578948	0.0	0.014354066985645933	0.9856459330143541
global_crossover	RF	500	22	0.45285714285714285	0.007142857142857143	0.54	0.06947368421052631	0.014736842105263158	0.9157894736842105	0.0	0.0	1.0
global_crossover	RF	500	23	0.025714285714285714	0.041428571428571426	0.9328571428571428	0.023157894736842106	0.07789473684210527	0.8989473684210526	0.0	0.019138755980861243	0.9808612440191388
global_crossover	RF	500	24	0.45285714285714285	0.10428571428571429	0.44285714285714284	0.05473684210526316	0.04631578947368421	0.8989473684210526	0.004784688995215311	0.009569377990430622	0.9856459330143541
global_crossover	RF	500	25	0.2057142857142857	0.21142857142857144	0.5828571428571429	0.016842105263157894	0.08421052631578947	0.8989473684210526	0.0	0.014354066985645933	0.9856459330143541
global_crossover	EBM	max	1	0.7228571428571429	0.23714285714285716	0.04	0.36	0.49894736842105264	0.14105263157894737	0.023923444976076555	0.05263157894736842	0.9234449760765551
global_crossover	EBM	max	2	0.7185714285714285	0.21	0.07142857142857142	0.28421052631578947	0.49894736842105264	0.2168421052631579	0.0	0.028708133971291867	0.9712918660287081
global_crossover	EBM	max	3	0.7271428571428571	0.22	0.05285714285714286	0.28	0.5831578947368421	0.1368421052631579	0.004784688995215311	0.05741626794258373	0.937799043062201
global_crossover	EBM	max	4	0.7457142857142857	0.19428571428571428	0.06	0.25894736842105265	0.33473684210526317	0.4063157894736842	0.019138755980861243	0.05263157894736842	0.9282296650717703
global_crossover	EBM	max	5	0.5185714285714286	0.4742857142857143	0.007142857142857143	0.10947368421052632	0.8063157894736842	0.08421052631578947	0.0	0.10047846889952153	0.8995215311004785
global_crossover	EBM	max	6	0.8185714285714286	0.14	0.041428571428571426	0.3831578947368421	0.32842105263157895	0.28842105263157897	0.009569377990430622	0.014354066985645933	0.9760765550239234
global_crossover	EBM	max	7	0.67	0.2785714285714286	0.05142857142857143	0.28842105263157897	0.28842105263157897	0.4231578947368421	0.023923444976076555	0.014354066985645933	0.9617224880382775
global_crossover	EBM	max	8	0.7114285714285714	0.2542857142857143	0.03428571428571429	0.2631578947368421	0.6442105263157895	0.09263157894736843	0.014354066985645933	0.10526315789473684	0.8803827751196173
global_crossover	EBM	max	9	0.7771428571428571	0.13714285714285715	0.08571428571428572	0.2968421052631579	0.5010526315789474	0.20210526315789473	0.014354066985645933	0.05263157894736842	0.9330143540669856
global_crossover	EBM	max	10	0.81	0.17285714285714285	0.017142857142857144	0.4168421052631579	0.4378947368421053	0.14526315789473684	0.009569377990430622	0.0430622009569378	0.9473684210526315
global_crossover	EBM	max	11	0.8271428571428572	0.11714285714285715	0.055714285714285716	0.38105263157894737	0.3368421052631579	0.28210526315789475	0.004784688995215311	0.028708133971291867	0.9665071770334929
global_crossover	EBM	max	12	0.7128571428571429	0.26142857142857145	0.025714285714285714	0.21263157894736842	0.6631578947368421	0.12421052631578948	0.004784688995215311	0.07177033492822966	0.9234449760765551
global_crossover	EBM	max	13	0.6728571428571428	0.30142857142857143	0.025714285714285714	0.16210526315789472	0.7115789473684211	0.12631578947368421	0.004784688995215311	0.11004784688995216	0.8851674641148325
global_crossover	EBM	max	14	0.6814285714285714	0.2957142857142857	0.022857142857142857	0.32210526315789473	0.5284210526315789	0.14947368421052631	0.009569377990430622	0.10526315789473684	0.8851674641148325
global_crossover	EBM	max	15	0.3057142857142857	0.6571428571428571	0.037142857142857144	0.042105263157894736	0.8063157894736842	0.15157894736842106	0.009569377990430622	0.0861244019138756	0.9043062200956937
global_crossover	EBM	max	16	0.7485714285714286	0.24285714285714285	0.008571428571428572	0.40421052631578946	0.47789473684210526	0.11789473684210526	0.03349282296650718	0.019138755980861243	0.9473684210526315
global_crossover	EBM	max	17	0.8014285714285714	0.19714285714285715	0.0014285714285714286	0.32421052631578945	0.631578947368421	0.04421052631578947	0.004784688995215311	0.21052631578947367	0.784688995215311
global_crossover	EBM	max	18	0.6314285714285715	0.2785714285714286	0.09	0.14736842105263157	0.4694736842105263	0.3831578947368421	0.004784688995215311	0.0430622009569378	0.9521531100478469
global_crossover	EBM	max	19	0.7214285714285714	0.007142857142857143	0.2714285714285714	0.25263157894736843	0.05473684210526316	0.6926315789473684	0.004784688995215311	0.0	0.9952153110047847
global_crossover	EBM	max	20	0.7685714285714286	0.22	0.011428571428571429	0.28421052631578947	0.6210526315789474	0.09473684210526316	0.014354066985645933	0.08133971291866028	0.9043062200956937
global_crossover	EBM	max	21	0.55	0.4328571428571429	0.017142857142857144	0.10105263157894737	0.8126315789473684	0.0863157894736842	0.004784688995215311	0.07177033492822966	0.9234449760765551
global_crossover	EBM	max	22	0.7814285714285715	0.20285714285714285	0.015714285714285715	0.3389473684210526	0.5705263157894737	0.09052631578947369	0.03349282296650718	0.05741626794258373	0.9090909090909091
global_crossover	EBM	max	23	0.6714285714285714	0.13142857142857142	0.19714285714285715	0.20842105263157895	0.23157894736842105	0.56	0.004784688995215311	0.014354066985645933	0.9808612440191388
global_crossover	EBM	max	24	0.7271428571428571	0.26	0.012857142857142857	0.27578947368421053	0.49894736842105264	0.22526315789473683	0.009569377990430622	0.11004784688995216	0.8803827751196173
global_crossover	EBM	max	25	0.7814285714285715	0.1742857142857143	0.04428571428571428	0.29894736842105263	0.4147368421052632	0.2863157894736842	0.004784688995215311	0.05263157894736842	0.9425837320574163
global_crossover	EBM	50	1	0.09	0.36428571428571427	0.5457142857142857	0.02736842105263158	0.32421052631578945	0.6484210526315789	0.0	0.1339712918660287	0.8660287081339713
global_crossover	EBM	50	2	0.24	0.21428571428571427	0.5457142857142857	0.02736842105263158	0.12842105263157894	0.8442105263157895	0.0	0.03349282296650718	0.9665071770334929
global_crossover	EBM	50	3	0.3942857142857143	0.39	0.21571428571428572	0.09473684210526316	0.3494736842105263	0.5557894736842105	0.004784688995215311	0.09090909090909091	0.9043062200956937
global_crossover	EBM	50	4	0.38285714285714284	0.2542857142857143	0.3628571428571429	0.05894736842105263	0.3368421052631579	0.6042105263157894	0.004784688995215311	0.12440191387559808	0.8708133971291866
global_crossover	EBM	50	5	0.23142857142857143	0.6014285714285714	0.16714285714285715	0.02526315789473684	0.6989473684210527	0.27578947368421053	0.0	0.2631578947368421	0.7368421052631579
global_crossover	EBM	50	6	0.49142857142857144	0.13	0.37857142857142856	0.14736842105263157	0.18526315789473685	0.6673684210526316	0.0	0.08133971291866028	0.9186602870813397
global_crossover	EBM	50	7	0.4928571428571429	0.07857142857142857	0.42857142857142855	0.09894736842105263	0.035789473684210524	0.8652631578947368	0.0	0.028708133971291867	0.9712918660287081
global_crossover	EBM	50	8	0.37285714285714283	0.23142857142857143	0.39571428571428574	0.05052631578947368	0.24	0.7094736842105264	0.004784688995215311	0.20095693779904306	0.7942583732057417
global_crossover	EBM	50	9	0.25285714285714284	0.23285714285714285	0.5142857142857142	0.018947368421052633	0.2	0.7810526315789473	0.0	0.05741626794258373	0.9425837320574163
global_crossover	EBM	50	10	0.07714285714285714	0.3842857142857143	0.5385714285714286	0.01263157894736842	0.23789473684210527	0.7494736842105263	0.0	0.06220095693779904	0.937799043062201
global_crossover	EBM	50	11	0.6071428571428571	0.26142857142857145	0.13142857142857142	0.17894736842105263	0.31157894736842107	0.5094736842105263	0.014354066985645933	0.06220095693779904	0.9234449760765551
global_crossover	EBM	50	12	0.13714285714285715	0.10714285714285714	0.7557142857142857	0.02526315789473684	0.22736842105263158	0.7473684210526316	0.0	0.08133971291866028	0.9186602870813397
global_crossover	EBM	50	13	0.76	0.08142857142857143	0.15857142857142856	0.2336842105263158	0.09473684210526316	0.671578947368421	0.004784688995215311	0.03827751196172249	0.9569377990430622
global_crossover	EBM	50	14	0.09285714285714286	0.3242857142857143	0.5828571428571429	0.01263157894736842	0.23157894736842105	0.7557894736842106	0.0	0.05741626794258373	0.9425837320574163
global_crossover	EBM	50	15	0.30714285714285716	0.3385714285714286	0.35428571428571426	0.09263157894736843	0.40842105263157896	0.49894736842105264	0.009569377990430622	0.06220095693779904	0.9282296650717703
global_crossover	EBM	50	16	0.3028571428571429	0.30142857142857143	0.39571428571428574	0.05894736842105263	0.30736842105263157	0.6336842105263157	0.004784688995215311	0.18181818181818182	0.8133971291866029
global_crossover	EBM	50	17	0.4085714285714286	0.4514285714285714	0.14	0.17684210526315788	0.45052631578947366	0.3726315789473684	0.014354066985645933	0.1339712918660287	0.8516746411483254
global_crossover	EBM	50	18	0.04	0.07857142857142857	0.8814285714285715	0.010526315789473684	0.05473684210526316	0.9347368421052632	0.0	0.019138755980861243	0.9808612440191388
global_crossover	EBM	50	19	0.11142857142857143	0.31857142857142856	0.57	0.02526315789473684	0.1726315789473684	0.8021052631578948	0.0	0.08133971291866028	0.9186602870813397
global_crossover	EBM	50	20	0.37857142857142856	0.3057142857142857	0.3157142857142857	0.08842105263157894	0.4589473684210526	0.45263157894736844	0.009569377990430622	0.13875598086124402	0.8516746411483254
global_crossover	EBM	50	21	0.7771428571428571	0.07571428571428572	0.14714285714285713	0.31157894736842107	0.14105263157894737	0.5473684210526316	0.019138755980861243	0.06698564593301436	0.9138755980861244
global_crossover	EBM	50	22	0.15428571428571428	0.19142857142857142	0.6542857142857142	0.02526315789473684	0.15789473684210525	0.8168421052631579	0.0	0.03827751196172249	0.9617224880382775
global_crossover	EBM	50	23	0.5285714285714286	0.31	0.16142857142857142	0.19157894736842104	0.4189473684210526	0.3894736842105263	0.004784688995215311	0.07655502392344497	0.9186602870813397
global_crossover	EBM	50	24	0.43142857142857144	0.19857142857142857	0.37	0.042105263157894736	0.10105263157894737	0.8568421052631578	0.004784688995215311	0.03349282296650718	0.9617224880382775
global_crossover	EBM	50	25	0.22142857142857142	0.2742857142857143	0.5042857142857143	0.029473684210526315	0.26526315789473687	0.7052631578947368	0.0	0.03349282296650718	0.9665071770334929
global_crossover	EBM	500	1	0.037142857142857144	0.12428571428571429	0.8385714285714285	0.00631578947368421	0.09263157894736843	0.9010526315789473	0.0	0.10526315789473684	0.8947368421052632
global_crossover	EBM	500	2	0.2642857142857143	0.04285714285714286	0.6928571428571428	0.06315789473684211	0.042105263157894736	0.8947368421052632	0.004784688995215311	0.05263157894736842	0.9425837320574163
global_crossover	EBM	500	3	0.05285714285714286	0.055714285714285716	0.8914285714285715	0.004210526315789474	0.023157894736842106	0.9726315789473684	0.0	0.023923444976076555	0.9760765550239234
global_crossover	EBM	500	4	0.4042857142857143	0.1457142857142857	0.45	0.11789473684210526	0.16210526315789472	0.72	0.014354066985645933	0.0861244019138756	0.8995215311004785
global_crossover	EBM	500	5	0.21571428571428572	0.18571428571428572	0.5985714285714285	0.04631578947368421	0.11789473684210526	0.8357894736842105	0.009569377990430622	0.06220095693779904	0.9282296650717703
global_crossover	EBM	500	6	0.1757142857142857	0.03142857142857143	0.7928571428571428	0.05473684210526316	0.05473684210526316	0.8905263157894737	0.004784688995215311	0.0430622009569378	0.9521531100478469
global_crossover	EBM	500	7	0.18428571428571427	0.4471428571428571	0.36857142857142855	0.02736842105263158	0.19789473684210526	0.7747368421052632	0.0	0.13875598086124402	0.861244019138756
global_crossover	EBM	500	8	0.09285714285714286	0.03142857142857143	0.8757142857142857	0.01263157894736842	0.014736842105263158	0.9726315789473684	0.0	0.0430622009569378	0.9569377990430622
global_crossover	EBM	500	9	0.15857142857142856	0.3585714285714286	0.4828571428571429	0.010526315789473684	0.3178947368421053	0.671578947368421	0.0	0.13875598086124402	0.861244019138756
global_crossover	EBM	500	10	0.09571428571428571	0.06571428571428571	0.8385714285714285	0.008421052631578947	0.04421052631578947	0.9473684210526315	0.0	0.05263157894736842	0.9473684210526315
global_crossover	EBM	500	11	0.1742857142857143	0.5142857142857142	0.31142857142857144	0.037894736842105266	0.44	0.5221052631578947	0.0	0.18660287081339713	0.8133971291866029
global_crossover	EBM	500	12	0.06285714285714286	0.0	0.9371428571428572	0.002105263157894737	0.0	0.9978947368421053	0.0	0.0	1.0
global_crossover	EBM	500	13	0.13142857142857142	0.03857142857142857	0.83	0.014736842105263158	0.02526315789473684	0.96	0.0	0.028708133971291867	0.9712918660287081
global_crossover	EBM	500	14	0.1	0.07285714285714286	0.8271428571428572	0.01263157894736842	0.09052631578947369	0.8968421052631579	0.0	0.06698564593301436	0.9330143540669856
global_crossover	EBM	500	15	0.2257142857142857	0.23	0.5442857142857143	0.02526315789473684	0.08842105263157894	0.8863157894736842	0.0	0.06220095693779904	0.937799043062201
global_crossover	EBM	500	16	0.1757142857142857	0.02	0.8042857142857143	0.014736842105263158	0.00631578947368421	0.9789473684210527	0.0	0.019138755980861243	0.9808612440191388
global_crossover	EBM	500	17	0.05857142857142857	0.18857142857142858	0.7528571428571429	0.008421052631578947	0.16421052631578947	0.8273684210526315	0.0	0.13875598086124402	0.861244019138756
global_crossover	EBM	500	18	0.2057142857142857	0.32285714285714284	0.4714285714285714	0.04631578947368421	0.3452631578947368	0.608421052631579	0.004784688995215311	0.1291866028708134	0.8660287081339713
global_crossover	EBM	500	19	0.17285714285714285	0.6257142857142857	0.20142857142857143	0.035789473684210524	0.42526315789473684	0.5389473684210526	0.0	0.22966507177033493	0.7703349282296651
global_crossover	EBM	500	20	0.4142857142857143	0.05857142857142857	0.5271428571428571	0.11578947368421053	0.06526315789473684	0.8189473684210526	0.0	0.028708133971291867	0.9712918660287081
global_crossover	EBM	500	21	0.07714285714285714	0.032857142857142856	0.89	0.00631578947368421	0.016842105263157894	0.9768421052631578	0.0	0.03827751196172249	0.9617224880382775
global_crossover	EBM	500	22	0.32	0.11857142857142858	0.5614285714285714	0.14105263157894737	0.14947368421052631	0.7094736842105264	0.019138755980861243	0.07177033492822966	0.9090909090909091
global_crossover	EBM	500	23	0.38285714285714284	0.11714285714285715	0.5	0.12631578947368421	0.1368421052631579	0.7368421052631579	0.009569377990430622	0.03349282296650718	0.9569377990430622
global_crossover	EBM	500	24	0.16714285714285715	0.5614285714285714	0.2714285714285714	0.014736842105263158	0.3368421052631579	0.6484210526315789	0.0	0.1339712918660287	0.8660287081339713
global_crossover	EBM	500	25	0.03	0.05285714285714286	0.9171428571428571	0.002105263157894737	0.029473684210526315	0.968421052631579	0.0	0.06220095693779904	0.937799043062201
global_crossover	SVM-RBF	max	1	0.0	0.0	1.0	0.0	0.0	1.0	0.0	0.0	1.0
global_crossover	SVM-RBF	max	2	0.0	0.0	1.0	0.0	0.0	1.0	0.0	0.0	1.0
global_crossover	SVM-RBF	max	3	0.0	0.0	1.0	0.0	0.0	1.0	0.0	0.0	1.0
global_crossover	SVM-RBF	max	4	0.0	0.0	1.0	0.0	0.0	1.0	0.0	0.0	1.0
global_crossover	SVM-RBF	max	5	0.0	0.0	1.0	0.0	0.0	1.0	0.0	0.0	1.0
global_crossover	SVM-RBF	max	6	0.0	0.0	1.0	0.0	0.0	1.0	0.0	0.0	1.0
global_crossover	SVM-RBF	max	7	0.0	0.0	1.0	0.0	0.0	1.0	0.0	0.0	1.0
global_crossover	SVM-RBF	max	8	0.0	0.0	1.0	0.0	0.0	1.0	0.0	0.0	1.0
global_crossover	SVM-RBF	max	9	0.0	0.0	1.0	0.0	0.0	1.0	0.0	0.0	1.0
global_crossover	SVM-RBF	max	10	0.0	0.0	1.0	0.0	0.0	1.0	0.0	0.0	1.0
global_crossover	SVM-RBF	max	11	0.0	0.0	1.0	0.0	0.0	1.0	0.0	0.0	1.0
global_crossover	SVM-RBF	max	12	0.0	0.0	1.0	0.0	0.0	1.0	0.0	0.0	1.0
global_crossover	SVM-RBF	max	13	0.0	0.0	1.0	0.0	0.0	1.0	0.0	0.0	1.0
global_crossover	SVM-RBF	max	14	0.0	0.0	1.0	0.0	0.0	1.0	0.0	0.0	1.0
global_crossover	SVM-RBF	max	15	0.0	0.0	1.0	0.0	0.0	1.0	0.0	0.0	1.0
global_crossover	SVM-RBF	max	16	0.0	0.0	1.0	0.0	0.0	1.0	0.0	0.0	1.0
global_crossover	SVM-RBF	max	17	0.0	0.0	1.0	0.0	0.0	1.0	0.0	0.0	1.0
global_crossover	SVM-RBF	max	18	0.0	0.0	1.0	0.0	0.0	1.0	0.0	0.0	1.0
global_crossover	SVM-RBF	max	19	0.0	0.0	1.0	0.0	0.0	1.0	0.0	0.0	1.0
global_crossover	SVM-RBF	max	20	0.0	0.0	1.0	0.0	0.0	1.0	0.0	0.0	1.0
global_crossover	SVM-RBF	max	21	0.0	0.0	1.0	0.0	0.0	1.0	0.0	0.0	1.0
global_crossover	SVM-RBF	max	22	0.0	0.0	1.0	0.0	0.0	1.0	0.0	0.0	1.0
global_crossover	SVM-RBF	max	23	0.0	0.0	1.0	0.0	0.0	1.0	0.0	0.0	1.0
global_crossover	SVM-RBF	max	24	0.0	0.0	1.0	0.0	0.0	1.0	0.0	0.0	1.0
global_crossover	SVM-RBF	max	25	0.0	0.0	1.0	0.0	0.0	1.0	0.0	0.0	1.0
global_crossover	SVM-RBF	50	1	0.0	0.0	1.0	0.0	0.0	1.0	0.0	0.0	1.0
global_crossover	SVM-RBF	50	2	0.0	0.0	1.0	0.0	0.0	1.0	0.0	0.0	1.0
global_crossover	SVM-RBF	50	3	0.0	0.0	1.0	0.0	0.0	1.0	0.0	0.0	1.0
global_crossover	SVM-RBF	50	4	0.0	0.0	1.0	0.0	0.0	1.0	0.0	0.0	1.0
global_crossover	SVM-RBF	50	5	0.0	0.0	1.0	0.0	0.0	1.0	0.0	0.0	1.0
global_crossover	SVM-RBF	50	6	0.0	0.0	1.0	0.0	0.0	1.0	0.0	0.0	1.0
global_crossover	SVM-RBF	50	7	0.0	0.0	1.0	0.0	0.0	1.0	0.0	0.0	1.0
global_crossover	SVM-RBF	50	8	0.0	0.0	1.0	0.0	0.0	1.0	0.0	0.0	1.0
global_crossover	SVM-RBF	50	9	0.0	0.0	1.0	0.0	0.0	1.0	0.0	0.0	1.0
global_crossover	SVM-RBF	50	10	0.0	0.0	1.0	0.0	0.0	1.0	0.0	0.0	1.0
global_crossover	SVM-RBF	50	11	0.0	0.0	1.0	0.0	0.0	1.0	0.0	0.0	1.0
global_crossover	SVM-RBF	50	12	0.0	0.0	1.0	0.0	0.0	1.0	0.0	0.0	1.0
global_crossover	SVM-RBF	50	13	0.0	0.0	1.0	0.0	0.0	1.0	0.0	0.0	1.0
global_crossover	SVM-RBF	50	14	0.0	0.0	1.0	0.0	0.0	1.0	0.0	0.0	1.0
global_crossover	SVM-RBF	50	15	0.0	0.0	1.0	0.0	0.0	1.0	0.0	0.0	1.0
global_crossover	SVM-RBF	50	16	0.0	0.0	1.0	0.0	0.0	1.0	0.0	0.0	1.0
global_crossover	SVM-RBF	50	17	0.0	0.0	1.0	0.0	0.0	1.0	0.0	0.0	1.0
global_crossover	SVM-RBF	50	18	0.0	0.0	1.0	0.0	0.0	1.0	0.0	0.0	1.0
global_crossover	SVM-RBF	50	19	0.0	0.0	1.0	0.0	0.0	1.0	0.0	0.0	1.0
global_crossover	SVM-RBF	50	20	0.0	0.0	1.0	0.0	0.0	1.0	0.0	0.0	1.0
global_crossover	SVM-RBF	50	21	0.0	0.0	1.0	0.0	0.0	1.0	0.0	0.0	1.0
global_crossover	SVM-RBF	50	22	0.0	0.0	1.0	0.0	0.0	1.0	0.0	0.0	1.0
global_crossover	SVM-RBF	50	23	0.0	0.0	1.0	0.0	0.0	1.0	0.0	0.0	1.0
global_crossover	SVM-RBF	50	24	0.0	0.0	1.0	0.0	0.0	1.0	0.0	0.0	1.0
global_crossover	SVM-RBF	50	25	0.0	0.0	1.0	0.0	0.0	1.0	0.0	0.0	1.0
global_crossover	SVM-RBF	500	1	0.0	0.0	1.0	0.0	0.0	1.0	0.0	0.0	1.0
global_crossover	SVM-RBF	500	2	0.0	0.0	1.0	0.0	0.0	1.0	0.0	0.0	1.0
global_crossover	SVM-RBF	500	3	0.0	0.0	1.0	0.0	0.0	1.0	0.0	0.0	1.0
global_crossover	SVM-RBF	500	4	0.0	0.0	1.0	0.0	0.0	1.0	0.0	0.0	1.0
global_crossover	SVM-RBF	500	5	0.0	0.0	1.0	0.0	0.0	1.0	0.0	0.0	1.0
global_crossover	SVM-RBF	500	6	0.0	0.0	1.0	0.0	0.0	1.0	0.0	0.0	1.0
global_crossover	SVM-RBF	500	7	0.0	0.0	1.0	0.0	0.0	1.0	0.0	0.0	1.0
global_crossover	SVM-RBF	500	8	0.0	0.0	1.0	0.0	0.0	1.0	0.0	0.0	1.0
global_crossover	SVM-RBF	500	9	0.0	0.0	1.0	0.0	0.0	1.0	0.0	0.0	1.0
global_crossover	SVM-RBF	500	10	0.0	0.0	1.0	0.0	0.0	1.0	0.0	0.0	1.0
global_crossover	SVM-RBF	500	11	0.0	0.0	1.0	0.0	0.0	1.0	0.0	0.0	1.0
global_crossover	SVM-RBF	500	12	0.0	0.0	1.0	0.0	0.0	1.0	0.0	0.0	1.0
global_crossover	SVM-RBF	500	13	0.0	0.0	1.0	0.0	0.0	1.0	0.0	0.0	1.0
global_crossover	SVM-RBF	500	14	0.0	0.0	1.0	0.0	0.0	1.0	0.0	0.0	1.0
global_crossover	SVM-RBF	500	15	0.0	0.0	1.0	0.0	0.0	1.0	0.0	0.0	1.0
global_crossover	SVM-RBF	500	16	0.0	0.0	1.0	0.0	0.0	1.0	0.0	0.0	1.0
global_crossover	SVM-RBF	500	17	0.0	0.0	1.0	0.0	0.0	1.0	0.0	0.0	1.0
global_crossover	SVM-RBF	500	18	0.0	0.0	1.0	0.0	0.0	1.0	0.0	0.0	1.0
global_crossover	SVM-RBF	500	19	0.0	0.0	1.0	0.0	0.0	1.0	0.0	0.0	1.0
global_crossover	SVM-RBF	500	20	0.0	0.0	1.0	0.0	0.0	1.0	0.0	0.0	1.0
global_crossover	SVM-RBF	500	21	0.0	0.0	1.0	0.0	0.0	1.0	0.0	0.0	1.0
global_crossover	SVM-RBF	500	22	0.0	0.0	1.0	0.0	0.0	1.0	0.0	0.0	1.0
global_crossover	SVM-RBF	500	23	0.0	0.0	1.0	0.0	0.0	1.0	0.0	0.0	1.0
global_crossover	SVM-RBF	500	24	0.0	0.0	1.0	0.0	0.0	1.0	0.0	0.0	1.0
global_crossover	SVM-RBF	500	25	0.0	0.0	1.0	0.0	0.0	1.0	0.0	0.0	1.0
smote	Logistic	max	1	0.22285714285714286	0.5942857142857143	0.18285714285714286	0.02736842105263158	0.6905263157894737	0.28210526315789475	0.0	0.03827751196172249	0.9617224880382775
smote	Logistic	max	2	0.9871428571428571	0.0	0.012857142857142857	0.84	0.0	0.16	0.05263157894736842	0.0	0.9473684210526315
smote	Logistic	max	3	0.7557142857142857	0.23857142857142857	0.005714285714285714	0.28421052631578947	0.6778947368421052	0.037894736842105266	0.009569377990430622	0.1339712918660287	0.8564593301435407
smote	Logistic	max	4	0.0014285714285714286	0.5185714285714286	0.48	0.0	0.3494736842105263	0.6505263157894737	0.0	0.004784688995215311	0.9952153110047847
smote	Logistic	max	5	0.6857142857142857	0.22285714285714286	0.09142857142857143	0.21052631578947367	0.38526315789473686	0.40421052631578946	0.023923444976076555	0.009569377990430622	0.9665071770334929
smote	Logistic	max	6	0.7171428571428572	0.21857142857142858	0.06428571428571428	0.42736842105263156	0.2294736842105263	0.3431578947368421	0.009569377990430622	0.019138755980861243	0.9712918660287081
smote	Logistic	max	7	0.0	0.9514285714285714	0.04857142857142857	0.0	0.8610526315789474	0.13894736842105262	0.0	0.09569377990430622	0.9043062200956937
smote	Logistic	max	8	0.9657142857142857	0.015714285714285715	0.018571428571428572	0.7389473684210527	0.10105263157894737	0.16	0.0430622009569378	0.019138755980861243	0.937799043062201
smote	Logistic	max	9	0.5257142857142857	0.4742857142857143	0.0	0.15578947368421053	0.8442105263157895	0.0	0.004784688995215311	0.722488038277512	0.2727272727272727
smote	Logistic	max	10	0.7771428571428571	0.18142857142857144	0.041428571428571426	0.3894736842105263	0.42736842105263156	0.1831578947368421	0.014354066985645933	0.05741626794258373	0.9282296650717703
smote	Logistic	max	11	0.8328571428571429	0.0014285714285714286	0.1657142857142857	0.4442105263157895	0.00631578947368421	0.5494736842105263	0.009569377990430622	0.0	0.9904306220095693
smote	Logistic	max	12	0.58	0.0	0.42	0.28842105263157897	0.0	0.7115789473684211	0.0	0.0	1.0
smote	Logistic	max	13	0.18142857142857144	0.8185714285714286	0.0	0.023157894736842106	0.9747368421052631	0.002105263157894737	0.009569377990430622	0.7990430622009569	0.19138755980861244
smote	Logistic	max	14	0.59	0.03428571428571429	0.3757142857142857	0.3263157894736842	0.06526315789473684	0.608421052631579	0.004784688995215311	0.0	0.9952153110047847
smote	Logistic	max	15	0.5285714285714286	0.45714285714285713	0.014285714285714285	0.19157894736842104	0.6610526315789473	0.14736842105263157	0.023923444976076555	0.0430622009569378	0.9330143540669856
smote	Logistic	max	16	0.6171428571428571	0.18571428571428572	0.19714285714285715	0.2631578947368421	0.24	0.4968421052631579	0.004784688995215311	0.009569377990430622	0.9856459330143541
smote	Logistic	max	17	0.4857142857142857	0.5142857142857142	0.0	0.13263157894736843	0.8673684210526316	0.0	0.004784688995215311	0.8325358851674641	0.16267942583732056
smote	Logistic	max	18	0.31857142857142856	0.6714285714285714	0.01	0.03368421052631579	0.92	0.04631578947368421	0.009569377990430622	0.1722488038277512	0.8181818181818182
smote	Logistic	max	19	0.08857142857142856	0.9057142857142857	0.005714285714285714	0.037894736842105266	0.9389473684210526	0.023157894736842106	0.0	0.17703349282296652	0.8229665071770335
smote	Logistic	max	20	0.7471428571428571	0.25285714285714284	0.0	0.42947368421052634	0.5705263157894737	0.0	0.07177033492822966	0.6602870813397129	0.2679425837320574
smote	Logistic	max	21	0.015714285714285715	0.5814285714285714	0.40285714285714286	0.0	0.5642105263157895	0.4357894736842105	0.0	0.023923444976076555	0.9760765550239234
smote	Logistic	max	22	0.0	1.0	0.0	0.0	1.0	0.0	0.0	0.8755980861244019	0.12440191387559808
smote	Logistic	max	23	0.8042857142857143	0.18857142857142858	0.007142857142857143	0.32	0.6189473684210526	0.061052631578947365	0.028708133971291867	0.09090909090909091	0.8803827751196173
smote	Logistic	max	24	0.7214285714285714	0.27714285714285714	0.0014285714285714286	0.42105263157894735	0.49473684210526314	0.08421052631578947	0.023923444976076555	0.1722488038277512	0.8038277511961722
smote	Logistic	max	25	0.6014285714285714	0.07428571428571429	0.3242857142857143	0.22526315789473683	0.14947368421052631	0.6252631578947369	0.0	0.0	1.0
smote	Logistic	50	1	0.005714285714285714	0.99	0.004285714285714286	0.002105263157894737	0.9726315789473684	0.02526315789473684	0.0	0.3588516746411483	0.6411483253588517
smote	Logistic	50	2	0.9771428571428571	0.0	0.022857142857142857	0.783157894736842	0.0	0.2168421052631579	0.03827751196172249	0.0	0.9617224880382775
smote	Logistic	50	3	0.6385714285714286	0.36142857142857143	0.0	0.18105263157894738	0.8168421052631579	0.002105263157894737	0.023923444976076555	0.48325358851674644	0.49282296650717705
smote	Logistic	50	4	0.09285714285714286	0.48857142857142855	0.4185714285714286	0.008421052631578947	0.5368421052631579	0.45473684210526316	0.0	0.08133971291866028	0.9186602870813397
smote	Logistic	50	5	0.30428571428571427	0.6528571428571428	0.04285714285714286	0.04631578947368421	0.7452631578947368	0.20842105263157895	0.009569377990430622	0.0430622009569378	0.9473684210526315
smote	Logistic	50	6	0.06	0.8214285714285714	0.11857142857142858	0.002105263157894737	0.6463157894736842	0.35157894736842105	0.0	0.06220095693779904	0.937799043062201
smote	Logistic	50	7	0.08285714285714285	0.7985714285714286	0.11857142857142858	0.002105263157894737	0.7536842105263157	0.24421052631578946	0.0	0.019138755980861243	0.9808612440191388
smote	Logistic	50	8	0.9871428571428571	0.0014285714285714286	0.011428571428571429	0.84	0.037894736842105266	0.12210526315789473	0.10526315789473684	0.0	0.8947368421052632
smote	Logistic	50	9	0.54	0.46	0.0	0.20210526315789473	0.7978947368421052	0.0	0.004784688995215311	0.645933014354067	0.3492822966507177
smote	Logistic	50	10	0.2557142857142857	0.6442857142857142	0.1	0.12842105263157894	0.7178947368421053	0.15368421052631578	0.009569377990430622	0.09090909090909091	0.8995215311004785
smote	Logistic	50	11	0.9057142857142857	0.002857142857142857	0.09142857142857143	0.5136842105263157	0.037894736842105266	0.44842105263157894	0.014354066985645933	0.0	0.9856459330143541
smote	Logistic	50	12	0.36857142857142855	0.0	0.6314285714285715	0.1726315789473684	0.0	0.8273684210526315	0.0	0.0	1.0
smote	Logistic	50	13	0.0	1.0	0.0	0.0	1.0	0.0	0.0	0.9904306220095693	0.009569377990430622
smote	Logistic	50	14	0.01	0.3	0.69	0.0	0.3410526315789474	0.6589473684210526	0.0	0.009569377990430622	0.9904306220095693
smote	Logistic	50	15	0.44571428571428573	0.5014285714285714	0.05285714285714286	0.09052631578947369	0.7115789473684211	0.19789473684210526	0.009569377990430622	0.0430622009569378	0.9473684210526315
smote	Logistic	50	16	0.9557142857142857	0.03857142857142857	0.005714285714285714	0.783157894736842	0.10526315789473684	0.11157894736842106	0.0861244019138756	0.004784688995215311	0.9090909090909091
smote	Logistic	50	17	0.41285714285714287	0.5871428571428572	0.0	0.11578947368421053	0.871578947368421	0.01263157894736842	0.004784688995215311	0.3014354066985646	0.69377990430622
smote	Logistic	50	18	0.07857142857142857	0.8971428571428571	0.024285714285714285	0.0	0.9431578947368421	0.056842105263157895	0.0	0.22009569377990432	0.7799043062200957
smote	Logistic	50	19	0.0	0.06142857142857143	0.9385714285714286	0.0	0.04	0.96	0.0	0.0	1.0
smote	Logistic	50	20	0.0	1.0	0.0	0.0	1.0	0.0	0.0	0.9473684210526315	0.05263157894736842
smote	Logistic	50	21	0.0	0.7685714285714286	0.23142857142857143	0.0	0.7052631578947368	0.29473684210526313	0.0	0.0430622009569378	0.9569377990430622
smote	Logistic	50	22	1.0	0.0	0.0	0.9831578947368421	0.002105263157894737	0.014736842105263158	0.45933014354066987	0.0	0.5406698564593302
smote	Logistic	50	23	0.8957142857142857	0.022857142857142857	0.08142857142857143	0.6252631578947369	0.09894736842105263	0.27578947368421053	0.014354066985645933	0.004784688995215311	0.9808612440191388
smote	Logistic	50	24	0.6714285714285714	0.3142857142857143	0.014285714285714285	0.23157894736842105	0.5831578947368421	0.18526315789473685	0.004784688995215311	0.09569377990430622	0.8995215311004785
smote	Logistic	50	25	0.9742857142857143	0.025714285714285714	0.0	0.8463157894736842	0.07789473684210527	0.07578947368421053	0.11004784688995216	0.009569377990430622	0.8803827751196173
smote	Logistic	500	1	0.0	1.0	0.0	0.0	0.9936842105263158	0.00631578947368421	0.0	0.6794258373205742	0.32057416267942584
smote	Logistic	500	2	0.9657142857142857	0.0	0.03428571428571429	0.7726315789473684	0.002105263157894737	0.22526315789473683	0.05263157894736842	0.0	0.9473684210526315
smote	Logistic	500	3	0.27	0.73	0.0	0.07368421052631578	0.9263157894736842	0.0	0.009569377990430622	0.7655502392344498	0.22488038277511962
smote	Logistic	500	4	0.0	0.9985714285714286	0.0014285714285714286	0.0	0.9473684210526315	0.05263157894736842	0.0	0.3253588516746411	0.6746411483253588
smote	Logistic	500	5	0.02	0.8514285714285714	0.12857142857142856	0.0	0.7431578947368421	0.25684210526315787	0.0	0.05263157894736842	0.9473684210526315
smote	Logistic	500	6	0.012857142857142857	0.9357142857142857	0.05142857142857143	0.0	0.8	0.2	0.0	0.19138755980861244	0.8086124401913876
smote	Logistic	500	7	0.0	0.9414285714285714	0.05857142857142857	0.0	0.8736842105263158	0.12631578947368421	0.0	0.08133971291866028	0.9186602870813397
smote	Logistic	500	8	0.9928571428571429	0.004285714285714286	0.002857142857142857	0.8863157894736842	0.056842105263157895	0.056842105263157895	0.15789473684210525	0.019138755980861243	0.8229665071770335
smote	Logistic	500	9	0.6242857142857143	0.3757142857142857	0.0	0.22736842105263158	0.7642105263157895	0.008421052631578947	0.004784688995215311	0.5167464114832536	0.4784688995215311
smote	Logistic	500	10	0.017142857142857144	0.6957142857142857	0.28714285714285714	0.00631578947368421	0.7726315789473684	0.22105263157894736	0.0	0.12440191387559808	0.8755980861244019
smote	Logistic	500	11	0.9457142857142857	0.054285714285714284	0.0	0.6673684210526316	0.29473684210526313	0.037894736842105266	0.0861244019138756	0.2535885167464115	0.6602870813397129
smote	Logistic	500	12	0.6514285714285715	0.0	0.3485714285714286	0.36	0.0	0.64	0.0	0.0	1.0
smote	Logistic	500	13	0.0	1.0	0.0	0.0	1.0	0.0	0.0	1.0	0.0
smote	Logistic	500	14	0.1	0.13857142857142857	0.7614285714285715	0.02736842105263158	0.22526315789473683	0.7473684210526316	0.0	0.014354066985645933	0.9856459330143541
smote	Logistic	500	15	0.047142857142857146	0.95	0.002857142857142857	0.002105263157894737	0.9557894736842105	0.042105263157894736	0.0	0.2679425837320574	0.7320574162679426
smote	Logistic	500	16	0.8628571428571429	0.07142857142857142	0.06571428571428571	0.5873684210526315	0.14947368421052631	0.2631578947368421	0.0430622009569378	0.014354066985645933	0.9425837320574163
smote	Logistic	500	17	0.9228571428571428	0.05142857142857143	0.025714285714285714	0.5515789473684211	0.3031578947368421	0.14526315789473684	0.023923444976076555	0.03827751196172249	0.937799043062201
smote	Logistic	500	18	0.4114285714285714	0.5885714285714285	0.0	0.05052631578947368	0.9389473684210526	0.010526315789473684	0.03827751196172249	0.44019138755980863	0.5215311004784688
smote	Logistic	500	19	0.0	0.9442857142857143	0.055714285714285716	0.0	0.7621052631578947	0.23789473684210527	0.0	0.11483253588516747	0.8851674641148325
smote	Logistic	500	20	0.02	0.9757142857142858	0.004285714285714286	0.00631578947368421	0.9389473684210526	0.05473684210526316	0.0	0.35406698564593303	0.645933014354067
smote	Logistic	500	21	0.0	0.37	0.63	0.0	0.40210526315789474	0.5978947368421053	0.0	0.019138755980861243	0.9808612440191388
smote	Logistic	500	22	0.0	0.9985714285714286	0.0014285714285714286	0.0	0.96	0.04	0.0	0.5167464114832536	0.48325358851674644
smote	Logistic	500	23	0.6228571428571429	0.14	0.23714285714285716	0.33473684210526317	0.24842105263157896	0.4168421052631579	0.014354066985645933	0.009569377990430622	0.9760765550239234
smote	Logistic	500	24	0.93	0.06571428571428571	0.004285714285714286	0.5789473684210527	0.25684210526315787	0.16421052631578947	0.05263157894736842	0.07177033492822966	0.8755980861244019
smote	Logistic	500	25	0.9885714285714285	0.005714285714285714	0.005714285714285714	0.8105263157894737	0.02526315789473684	0.16421052631578947	0.06220095693779904	0.0	0.937799043062201
smote	KNN	max	1	0.38	0.5957142857142858	0.024285714285714285	0.20842105263157895	0.6905263157894737	0.10105263157894737	0.0	0.09569377990430622	0.9043062200956937
smote	KNN	max	2	0.7242857142857143	0.08428571428571428	0.19142857142857142	0.45473684210526316	0.14105263157894737	0.40421052631578946	0.0	0.009569377990430622	0.9904306220095693
smote	KNN	max	3	0.19285714285714287	0.5942857142857143	0.21285714285714286	0.14105263157894737	0.6378947368421053	0.22105263157894736	0.009569377990430622	0.11004784688995216	0.8803827751196173
smote	KNN	max	4	0.2757142857142857	0.002857142857142857	0.7214285714285714	0.15789473684210525	0.05263157894736842	0.7894736842105263	0.004784688995215311	0.0	0.9952153110047847
smote	KNN	max	5	0.30857142857142855	0.6871428571428572	0.004285714285714286	0.15789473684210525	0.8084210526315789	0.03368421052631579	0.004784688995215311	0.23444976076555024	0.7607655502392344
smote	KNN	max	6	0.30428571428571427	0.6671428571428571	0.02857142857142857	0.20421052631578948	0.6547368421052632	0.14105263157894737	0.0	0.08133971291866028	0.9186602870813397
smote	KNN	max	7	0.31857142857142856	0.04857142857142857	0.6328571428571429	0.15578947368421053	0.14105263157894737	0.7031578947368421	0.0	0.004784688995215311	0.9952153110047847
smote	KNN	max	8	0.4228571428571429	0.5757142857142857	0.0014285714285714286	0.22526315789473683	0.7578947368421053	0.016842105263157894	0.0	0.33014354066985646	0.6698564593301436
smote	KNN	max	9	0.35428571428571426	0.03571428571428571	0.61	0.21263157894736842	0.18736842105263157	0.6	0.0	0.0861244019138756	0.9138755980861244
smote	KNN	max	10	0.9014285714285715	0.08	0.018571428571428572	0.52	0.32	0.16	0.05741626794258373	0.023923444976076555	0.9186602870813397
smote	KNN	max	11	0.4614285714285714	0.002857142857142857	0.5357142857142857	0.25894736842105265	0.03368421052631579	0.7073684210526315	0.004784688995215311	0.0	0.9952153110047847
smote	KNN	max	12	0.28	0.2842857142857143	0.4357142857142857	0.16	0.3894736842105263	0.45052631578947366	0.0	0.023923444976076555	0.9760765550239234
smote	KNN	max	13	0.14714285714285713	0.8528571428571429	0.0	0.016842105263157894	0.9831578947368421	0.0	0.019138755980861243	0.2966507177033493	0.6842105263157895
smote	KNN	max	14	0.54	0.24142857142857144	0.21857142857142858	0.25473684210526315	0.42526315789473684	0.32	0.0	0.028708133971291867	0.9712918660287081
smote	KNN	max	15	0.35428571428571426	0.5871428571428572	0.05857142857142857	0.2063157894736842	0.6631578947368421	0.13052631578947368	0.0	0.06220095693779904	0.937799043062201
smote	KNN	max	16	0.38571428571428573	0.16	0.4542857142857143	0.17684210526315788	0.32	0.5031578947368421	0.0	0.014354066985645933	0.9856459330143541
smote	KNN	max	17	0.18857142857142858	0.8114285714285714	0.0	0.04842105263157895	0.9515789473684211	0.0	0.009569377990430622	0.49282296650717705	0.49760765550239233
smote	KNN	max	18	0.73	0.02857142857142857	0.24142857142857144	0.391578947368421	0.11157894736842106	0.4968421052631579	0.0	0.019138755980861243	0.9808612440191388
smote	KNN	max	19	0.2057142857142857	0.0	0.7942857142857143	0.04842105263157895	0.018947368421052633	0.9326315789473684	0.0	0.0	1.0
smote	KNN	max	20	0.047142857142857146	0.9514285714285714	0.0014285714285714286	0.016842105263157894	0.9452631578947368	0.037894736842105266	0.004784688995215311	0.32057416267942584	0.6746411483253588
smote	KNN	max	21	0.18857142857142858	0.8114285714285714	0.0	0.08421052631578947	0.8315789473684211	0.08421052631578947	0.004784688995215311	0.1674641148325359	0.8277511961722488
smote	KNN	max	22	0.9257142857142857	0.05142857142857143	0.022857142857142857	0.5936842105263158	0.14526315789473684	0.26105263157894737	0.0430622009569378	0.023923444976076555	0.9330143540669856
smote	KNN	max	23	0.9057142857142857	0.011428571428571429	0.08285714285714285	0.5221052631578947	0.1031578947368421	0.37473684210526315	0.004784688995215311	0.0	0.9952153110047847
smote	KNN	max	24	0.2742857142857143	0.7242857142857143	0.0014285714285714286	0.1368421052631579	0.8315789473684211	0.031578947368421054	0.009569377990430622	0.27751196172248804	0.7129186602870813
smote	KNN	max	25	0.09285714285714286	0.64	0.2671428571428571	0.004210526315789474	0.7852631578947369	0.21052631578947367	0.0	0.03827751196172249	0.9617224880382775
smote	KNN	50	1	0.40285714285714286	0.5128571428571429	0.08428571428571428	0.08421052631578947	0.6736842105263158	0.24210526315789474	0.0	0.09090909090909091	0.9090909090909091
smote	KNN	50	2	0.39	0.16428571428571428	0.44571428571428573	0.11578947368421053	0.2968421052631579	0.5873684210526315	0.0	0.004784688995215311	0.9952153110047847
smote	KNN	50	3	0.005714285714285714	0.9885714285714285	0.005714285714285714	0.0	0.9957894736842106	0.004210526315789474	0.0	0.47368421052631576	0.5263157894736842
smote	KNN	50	4	0.7014285714285714	0.0	0.2985714285714286	0.26105263157894737	0.00631578947368421	0.7326315789473684	0.004784688995215311	0.0	0.9952153110047847
smote	KNN	50	5	0.16285714285714287	0.43714285714285717	0.4	0.031578947368421054	0.4863157894736842	0.48210526315789476	0.0	0.004784688995215311	0.9952153110047847
smote	KNN	50	6	0.29285714285714287	0.6414285714285715	0.06571428571428571	0.1031578947368421	0.6	0.2968421052631579	0.004784688995215311	0.05741626794258373	0.937799043062201
smote	KNN	50	7	0.11142857142857143	0.045714285714285714	0.8428571428571429	0.018947368421052633	0.06315789473684211	0.9178947368421052	0.0	0.0	1.0
smote	KNN	50	8	0.15857142857142856	0.4342857142857143	0.40714285714285714	0.021052631578947368	0.3452631578947368	0.6336842105263157	0.0	0.014354066985645933	0.9856459330143541
smote	KNN	50	9	0.0	1.0	0.0	0.0	0.9957894736842106	0.004210526315789474	0.0	0.33014354066985646	0.6698564593301436
smote	KNN	50	10	0.1957142857142857	0.8042857142857143	0.0	0.014736842105263158	0.9852631578947368	0.0	0.0	0.35406698564593303	0.645933014354067
smote	KNN	50	11	0.36	0.2957142857142857	0.3442857142857143	0.15368421052631578	0.3263157894736842	0.52	0.0	0.004784688995215311	0.9952153110047847
smote	KNN	50	12	0.0	0.7928571428571428	0.20714285714285716	0.0	0.4063157894736842	0.5936842105263158	0.0	0.014354066985645933	0.9856459330143541
smote	KNN	50	13	0.27714285714285714	0.7114285714285714	0.011428571428571429	0.10736842105263159	0.848421052631579	0.04421052631578947	0.0	0.2631578947368421	0.7368421052631579
smote	KNN	50	14	0.0	1.0	0.0	0.0	0.991578947368421	0.008421052631578947	0.0	0.3588516746411483	0.6411483253588517
smote	KNN	50	15	0.0014285714285714286	0.9828571428571429	0.015714285714285715	0.0	0.8421052631578947	0.15789473684210525	0.0	0.07655502392344497	0.9234449760765551
smote	KNN	50	16	0.3942857142857143	0.32857142857142857	0.27714285714285714	0.08210526315789474	0.6673684210526316	0.2505263157894737	0.0	0.05263157894736842	0.9473684210526315
smote	KNN	50	17	0.0	1.0	0.0	0.0	1.0	0.0	0.0	0.7177033492822966	0.2822966507177033
smote	KNN	50	18	0.51	0.41285714285714287	0.07714285714285714	0.21263157894736842	0.511578947368421	0.27578947368421053	0.0	0.023923444976076555	0.9760765550239234
smote	KNN	50	19	0.2957142857142857	0.0	0.7042857142857143	0.06315789473684211	0.0	0.9368421052631579	0.0	0.0	1.0
smote	KNN	50	20	0.008571428571428572	0.3057142857142857	0.6857142857142857	0.0	0.1831578947368421	0.8168421052631579	0.0	0.004784688995215311	0.9952153110047847
smote	KNN	50	21	0.3385714285714286	0.6585714285714286	0.002857142857142857	0.07368421052631578	0.9094736842105263	0.016842105263157894	0.004784688995215311	0.23923444976076555	0.7559808612440191
smote	KNN	50	22	0.44142857142857145	0.3628571428571429	0.1957142857142857	0.14947368421052631	0.33473684210526317	0.5157894736842106	0.004784688995215311	0.004784688995215311	0.9904306220095693
smote	KNN	50	23	0.12714285714285714	0.15142857142857144	0.7214285714285714	0.023157894736842106	0.4631578947368421	0.5136842105263157	0.0	0.028708133971291867	0.9712918660287081
smote	KNN	50	24	0.12142857142857143	0.8371428571428572	0.041428571428571426	0.018947368421052633	0.9557894736842105	0.02526315789473684	0.0	0.2727272727272727	0.7272727272727273
smote	KNN	50	25	0.0	0.9985714285714286	0.0014285714285714286	0.0	0.9747368421052631	0.02526315789473684	0.0	0.1722488038277512	0.8277511961722488
smote	KNN	500	1	0.0	0.9528571428571428	0.047142857142857146	0.0	0.7242105263157895	0.27578947368421053	0.0	0.05263157894736842	0.9473684210526315
smote	KNN	500	2	0.19	0.18428571428571427	0.6257142857142857	0.023157894736842106	0.14105263157894737	0.8357894736842105	0.0	0.0	1.0
smote	KNN	500	3	0.011428571428571429	0.9857142857142858	0.002857142857142857	0.00631578947368421	0.9894736842105263	0.004210526315789474	0.0	0.4880382775119617	0.5119617224880383
smote	KNN	500	4	0.012857142857142857	0.85	0.13714285714285715	0.00631578947368421	0.6210526315789474	0.3726315789473684	0.0	0.019138755980861243	0.9808612440191388
smote	KNN	500	5	0.0	0.9542857142857143	0.045714285714285714	0.0	0.751578947368421	0.24842105263157896	0.0	0.019138755980861243	0.9808612440191388
smote	KNN	500	6	0.0	0.8914285714285715	0.10857142857142857	0.0	0.6505263157894737	0.3494736842105263	0.0	0.014354066985645933	0.9856459330143541
smote	KNN	500	7	0.07428571428571429	0.2814285714285714	0.6442857142857142	0.00631578947368421	0.18526315789473685	0.8084210526315789	0.0	0.004784688995215311	0.9952153110047847
smote	KNN	500	8	0.0	0.97	0.03	0.0	0.8	0.2	0.0	0.05741626794258373	0.9425837320574163
smote	KNN	500	9	0.027142857142857142	0.9671428571428572	0.005714285714285714	0.00631578947368421	0.92	0.07368421052631578	0.0	0.12440191387559808	0.8755980861244019
smote	KNN	500	10	0.0	1.0	0.0	0.0	0.9978947368421053	0.002105263157894737	0.0	0.6172248803827751	0.3827751196172249
smote	KNN	500	11	0.11857142857142858	0.14857142857142858	0.7328571428571429	0.014736842105263158	0.0968421052631579	0.888421052631579	0.0	0.0	1.0
smote	KNN	500	12	0.0	0.9757142857142858	0.024285714285714285	0.0	0.8273684210526315	0.1726315789473684	0.0	0.05263157894736842	0.9473684210526315
smote	KNN	500	13	0.0	1.0	0.0	0.0	1.0	0.0	0.0	0.9904306220095693	0.009569377990430622
smote	KNN	500	14	0.02142857142857143	0.9785714285714285	0.0	0.00631578947368421	0.96	0.03368421052631579	0.004784688995215311	0.22488038277511962	0.7703349282296651
smote	KNN	500	15	0.0	0.9528571428571428	0.047142857142857146	0.0	0.7726315789473684	0.22736842105263158	0.0	0.03827751196172249	0.9617224880382775
smote	KNN	500	16	0.004285714285714286	0.9857142857142858	0.01	0.0	0.8757894736842106	0.12421052631578948	0.0	0.07177033492822966	0.9282296650717703
smote	KNN	500	17	0.0	1.0	0.0	0.0	0.9978947368421053	0.002105263157894737	0.0	0.5502392344497608	0.44976076555023925
smote	KNN	500	18	0.0	0.9328571428571428	0.06714285714285714	0.0	0.7094736842105264	0.2905263157894737	0.0	0.014354066985645933	0.9856459330143541
smote	KNN	500	19	0.1	0.06285714285714286	0.8371428571428572	0.014736842105263158	0.06315789473684211	0.9221052631578948	0.0	0.0	1.0
smote	KNN	500	20	0.0	0.96	0.04	0.0	0.751578947368421	0.24842105263157896	0.0	0.05741626794258373	0.9425837320574163
smote	KNN	500	21	0.0	0.9714285714285714	0.02857142857142857	0.0	0.7852631578947369	0.21473684210526317	0.0	0.06220095693779904	0.937799043062201
smote	KNN	500	22	0.04428571428571428	0.18857142857142858	0.7671428571428571	0.0	0.1368421052631579	0.8631578947368421	0.0	0.0	1.0
smote	KNN	500	23	0.0	0.9542857142857143	0.045714285714285714	0.0	0.7389473684210527	0.26105263157894737	0.0	0.028708133971291867	0.9712918660287081
smote	KNN	500	24	0.0	1.0	0.0	0.0	0.9978947368421053	0.002105263157894737	0.0	0.45933014354066987	0.5406698564593302
smote	KNN	500	25	0.0	0.9471428571428572	0.05285714285714286	0.0	0.7536842105263157	0.2463157894736842	0.0	0.028708133971291867	0.9712918660287081
smote	RF	max	1	0.5428571428571428	0.45714285714285713	0.0	0.12	0.8757894736842106	0.004210526315789474	0.0	0.23444976076555024	0.7655502392344498
smote	RF	max	2	0.5	0.5	0.0	0.15368421052631578	0.8315789473684211	0.014736842105263158	0.0	0.1674641148325359	0.8325358851674641
smote	RF	max	3	0.5985714285714285	0.3942857142857143	0.007142857142857143	0.1936842105263158	0.783157894736842	0.023157894736842106	0.004784688995215311	0.28708133971291866	0.7081339712918661
smote	RF	max	4	0.37	0.63	0.0	0.03368421052631579	0.96	0.00631578947368421	0.0	0.24880382775119617	0.7511961722488039
smote	RF	max	5	0.3942857142857143	0.6042857142857143	0.0014285714285714286	0.04421052631578947	0.9157894736842105	0.04	0.0	0.14354066985645933	0.8564593301435407
smote	RF	max	6	0.7828571428571428	0.21714285714285714	0.0	0.2505263157894737	0.7473684210526316	0.002105263157894737	0.004784688995215311	0.4449760765550239	0.5502392344497608
smote	RF	max	7	0.6314285714285715	0.36857142857142855	0.0	0.17473684210526316	0.8168421052631579	0.008421052631578947	0.004784688995215311	0.14832535885167464	0.84688995215311
smote	RF	max	8	0.36142857142857143	0.6385714285714286	0.0	0.023157894736842106	0.9747368421052631	0.002105263157894737	0.0	0.45454545454545453	0.5454545454545454
smote	RF	max	9	0.5257142857142857	0.47	0.004285714285714286	0.09052631578947369	0.8968421052631579	0.01263157894736842	0.004784688995215311	0.2822966507177033	0.7129186602870813
smote	RF	max	10	0.6114285714285714	0.38857142857142857	0.0	0.16842105263157894	0.8210526315789474	0.010526315789473684	0.0	0.24401913875598086	0.7559808612440191
smote	RF	max	11	0.6357142857142857	0.36428571428571427	0.0	0.22736842105263158	0.7578947368421053	0.014736842105263158	0.004784688995215311	0.15789473684210525	0.8373205741626795
smote	RF	max	12	0.6428571428571429	0.35714285714285715	0.0	0.26105263157894737	0.7305263157894737	0.008421052631578947	0.004784688995215311	0.22488038277511962	0.7703349282296651
smote	RF	max	13	0.4942857142857143	0.5057142857142857	0.0	0.07368421052631578	0.9136842105263158	0.01263157894736842	0.0	0.22009569377990432	0.7799043062200957
smote	RF	max	14	0.5228571428571429	0.47714285714285715	0.0	0.14947368421052631	0.8294736842105264	0.021052631578947368	0.004784688995215311	0.19617224880382775	0.7990430622009569
smote	RF	max	15	0.3457142857142857	0.6542857142857142	0.0	0.031578947368421054	0.9642105263157895	0.004210526315789474	0.0	0.23923444976076555	0.7607655502392344
smote	RF	max	16	0.6757142857142857	0.3157142857142857	0.008571428571428572	0.22526315789473683	0.7347368421052631	0.04	0.004784688995215311	0.1291866028708134	0.8660287081339713
smote	RF	max	17	0.2342857142857143	0.7657142857142857	0.0	0.008421052631578947	0.9852631578947368	0.00631578947368421	0.0	0.33014354066985646	0.6698564593301436
smote	RF	max	18	0.5414285714285715	0.4585714285714286	0.0	0.15157894736842106	0.8442105263157895	0.004210526315789474	0.004784688995215311	0.2966507177033493	0.6985645933014354
smote	RF	max	19	0.5442857142857143	0.45285714285714285	0.002857142857142857	0.09473684210526316	0.888421052631579	0.016842105263157894	0.004784688995215311	0.20574162679425836	0.7894736842105263
smote	RF	max	20	0.5285714285714286	0.4714285714285714	0.0	0.10736842105263159	0.8842105263157894	0.008421052631578947	0.004784688995215311	0.19138755980861244	0.8038277511961722
smote	RF	max	21	0.32142857142857145	0.6785714285714286	0.0	0.035789473684210524	0.9557894736842105	0.008421052631578947	0.0	0.18660287081339713	0.8133971291866029
smote	RF	max	22	0.5042857142857143	0.4957142857142857	0.0	0.15789473684210525	0.84	0.002105263157894737	0.004784688995215311	0.3157894736842105	0.6794258373205742
smote	RF	max	23	0.5971428571428572	0.4014285714285714	0.0014285714285714286	0.23789473684210527	0.7473684210526316	0.014736842105263158	0.009569377990430622	0.18660287081339713	0.8038277511961722
smote	RF	max	24	0.7157142857142857	0.2842857142857143	0.0	0.18736842105263157	0.8105263157894737	0.002105263157894737	0.004784688995215311	0.3253588516746411	0.6698564593301436
smote	RF	max	25	0.85	0.14857142857142858	0.0014285714285714286	0.3410526315789474	0.6484210526315789	0.010526315789473684	0.023923444976076555	0.2631578947368421	0.7129186602870813
smote	RF	50	1	0.6057142857142858	0.3942857142857143	0.0	0.14947368421052631	0.848421052631579	0.002105263157894737	0.009569377990430622	0.3253588516746411	0.6650717703349283
smote	RF	50	2	0.6714285714285714	0.3271428571428571	0.0014285714285714286	0.24	0.7368421052631579	0.023157894736842106	0.009569377990430622	0.215311004784689	0.7751196172248804
smote	RF	50	3	0.7342857142857143	0.2642857142857143	0.0014285714285714286	0.2168421052631579	0.7747368421052632	0.008421052631578947	0.009569377990430622	0.3014354066985646	0.6889952153110048
smote	RF	50	4	0.48142857142857143	0.5185714285714286	0.0	0.08842105263157894	0.911578947368421	0.0	0.0	0.4784688995215311	0.5215311004784688
smote	RF	50	5	0.83	0.17	0.0	0.3031578947368421	0.6884210526315789	0.008421052631578947	0.019138755980861243	0.20095693779904306	0.7799043062200957
smote	RF	50	6	0.83	0.17	0.0	0.32210526315789473	0.6673684210526316	0.010526315789473684	0.04784688995215311	0.22488038277511962	0.7272727272727273
smote	RF	50	7	0.5328571428571428	0.46714285714285714	0.0	0.15157894736842106	0.8463157894736842	0.002105263157894737	0.004784688995215311	0.23444976076555024	0.7607655502392344
smote	RF	50	8	0.6414285714285715	0.3585714285714286	0.0	0.13263157894736843	0.8652631578947368	0.002105263157894737	0.004784688995215311	0.2966507177033493	0.6985645933014354
smote	RF	50	9	0.5142857142857142	0.4857142857142857	0.0	0.07368421052631578	0.9157894736842105	0.010526315789473684	0.004784688995215311	0.2822966507177033	0.7129186602870813
smote	RF	50	10	0.7042857142857143	0.29428571428571426	0.0014285714285714286	0.27157894736842103	0.7178947368421053	0.010526315789473684	0.004784688995215311	0.3349282296650718	0.6602870813397129
smote	RF	50	11	0.6014285714285714	0.3985714285714286	0.0	0.16	0.84	0.0	0.004784688995215311	0.4449760765550239	0.5502392344497608
smote	RF	50	12	0.5628571428571428	0.43714285714285717	0.0	0.2336842105263158	0.7494736842105263	0.016842105263157894	0.0	0.291866028708134	0.7081339712918661
smote	RF	50	13	0.5285714285714286	0.4714285714285714	0.0	0.1957894736842105	0.7957894736842105	0.008421052631578947	0.009569377990430622	0.3349282296650718	0.6555023923444976
smote	RF	50	14	0.6142857142857143	0.38	0.005714285714285714	0.19789473684210526	0.7747368421052632	0.02736842105263158	0.009569377990430622	0.22009569377990432	0.7703349282296651
smote	RF	50	15	0.6742857142857143	0.32571428571428573	0.0	0.18736842105263157	0.8084210526315789	0.004210526315789474	0.004784688995215311	0.22966507177033493	0.7655502392344498
smote	RF	50	16	0.8757142857142857	0.12285714285714286	0.0014285714285714286	0.4610526315789474	0.5221052631578947	0.016842105263157894	0.023923444976076555	0.1674641148325359	0.8086124401913876
smote	RF	50	17	0.13428571428571429	0.8657142857142858	0.0	0.01263157894736842	0.9789473684210527	0.008421052631578947	0.0	0.3875598086124402	0.6124401913875598
smote	RF	50	18	0.6042857142857143	0.39571428571428574	0.0	0.18736842105263157	0.8126315789473684	0.0	0.004784688995215311	0.430622009569378	0.5645933014354066
smote	RF	50	19	0.6271428571428571	0.37285714285714283	0.0	0.13473684210526315	0.8631578947368421	0.002105263157894737	0.004784688995215311	0.3062200956937799	0.6889952153110048
smote	RF	50	20	0.5885714285714285	0.4114285714285714	0.0	0.14736842105263157	0.848421052631579	0.004210526315789474	0.004784688995215311	0.2679425837320574	0.7272727272727273
smote	RF	50	21	0.6242857142857143	0.3757142857142857	0.0	0.13894736842105262	0.8547368421052631	0.00631578947368421	0.009569377990430622	0.3492822966507177	0.6411483253588517
smote	RF	50	22	0.91	0.09	0.0	0.52	0.48	0.0	0.11004784688995216	0.18660287081339713	0.7033492822966507
smote	RF	50	23	0.6585714285714286	0.3414285714285714	0.0	0.28210526315789475	0.7136842105263158	0.004210526315789474	0.009569377990430622	0.35406698564593303	0.6363636363636364
smote	RF	50	24	0.73	0.26571428571428574	0.004285714285714286	0.2463157894736842	0.72	0.03368421052631579	0.014354066985645933	0.20574162679425836	0.7799043062200957
smote	RF	50	25	0.7671428571428571	0.23285714285714285	0.0	0.25894736842105265	0.7410526315789474	0.0	0.014354066985645933	0.3349282296650718	0.6507177033492823
smote	RF	500	1	0.6128571428571429	0.3871428571428571	0.0	0.15157894736842106	0.8442105263157895	0.004210526315789474	0.019138755980861243	0.3397129186602871	0.6411483253588517
smote	RF	500	2	0.77	0.23	0.0	0.42526315789473684	0.5726315789473684	0.002105263157894737	0.06220095693779904	0.35406698564593303	0.583732057416268
smote	RF	500	3	0.8128571428571428	0.18428571428571427	0.002857142857142857	0.30526315789473685	0.6757894736842105	0.018947368421052633	0.009569377990430622	0.3253588516746411	0.6650717703349283
smote	RF	500	4	0.81	0.19	0.0	0.3389473684210526	0.6610526315789473	0.0	0.019138755980861243	0.5454545454545454	0.4354066985645933
smote	RF	500	5	0.6657142857142857	0.3342857142857143	0.0	0.31157894736842107	0.68	0.008421052631578947	0.06220095693779904	0.2535885167464115	0.6842105263157895
smote	RF	500	6	0.8214285714285714	0.17857142857142858	0.0	0.3452631578947368	0.6505263157894737	0.004210526315789474	0.03349282296650718	0.28708133971291866	0.6794258373205742
smote	RF	500	7	0.6657142857142857	0.3342857142857143	0.0	0.2231578947368421	0.7747368421052632	0.002105263157894737	0.023923444976076555	0.37320574162679426	0.6028708133971292
smote	RF	500	8	0.6071428571428571	0.39285714285714285	0.0	0.2294736842105263	0.7684210526315789	0.002105263157894737	0.023923444976076555	0.4258373205741627	0.5502392344497608
smote	RF	500	9	0.7642857142857142	0.2357142857142857	0.0	0.24421052631578946	0.7557894736842106	0.0	0.009569377990430622	0.35406698564593303	0.6363636363636364
smote	RF	500	10	0.6357142857142857	0.36428571428571427	0.0	0.16631578947368422	0.8315789473684211	0.002105263157894737	0.019138755980861243	0.4019138755980861	0.5789473684210527
smote	RF	500	11	0.8428571428571429	0.15714285714285714	0.0	0.3831578947368421	0.6126315789473684	0.004210526315789474	0.05263157894736842	0.17703349282296652	0.7703349282296651
smote	RF	500	12	0.7757142857142857	0.22428571428571428	0.0	0.4568421052631579	0.5305263157894737	0.01263157894736842	0.03349282296650718	0.2727272727272727	0.69377990430622
smote	RF	500	13	0.48857142857142855	0.5114285714285715	0.0	0.17473684210526316	0.8231578947368421	0.002105263157894737	0.023923444976076555	0.44019138755980863	0.5358851674641149
smote	RF	500	14	0.6857142857142857	0.3142857142857143	0.0	0.2905263157894737	0.7073684210526315	0.002105263157894737	0.014354066985645933	0.37799043062200954	0.6076555023923444
smote	RF	500	15	0.7114285714285714	0.2885714285714286	0.0	0.22526315789473683	0.7747368421052632	0.0	0.03349282296650718	0.507177033492823	0.45933014354066987
smote	RF	500	16	0.8971428571428571	0.10285714285714286	0.0	0.4568421052631579	0.5431578947368421	0.0	0.09090909090909091	0.3444976076555024	0.5645933014354066
smote	RF	500	17	0.12714285714285714	0.8728571428571429	0.0	0.04	0.9515789473684211	0.008421052631578947	0.0	0.3923444976076555	0.6076555023923444
smote	RF	500	18	0.5385714285714286	0.4614285714285714	0.0	0.24842105263157896	0.7494736842105263	0.002105263157894737	0.009569377990430622	0.4354066985645933	0.5550239234449761
smote	RF	500	19	0.5528571428571428	0.4471428571428571	0.0	0.09263157894736843	0.9073684210526316	0.0	0.014354066985645933	0.3684210526315789	0.6172248803827751
smote	RF	500	20	0.7085714285714285	0.2914285714285714	0.0	0.25684210526315787	0.7431578947368421	0.0	0.023923444976076555	0.5358851674641149	0.44019138755980863
smote	RF	500	21	0.19142857142857142	0.8085714285714286	0.0	0.037894736842105266	0.9621052631578947	0.0	0.0	0.7607655502392344	0.23923444976076555
smote	RF	500	22	0.5642857142857143	0.4357142857142857	0.0	0.11157894736842106	0.8863157894736842	0.002105263157894737	0.014354066985645933	0.5215311004784688	0.46411483253588515
smote	RF	500	23	0.6728571428571428	0.3271428571428571	0.0	0.3663157894736842	0.631578947368421	0.002105263157894737	0.014354066985645933	0.37320574162679426	0.6124401913875598
smote	RF	500	24	0.7942857142857143	0.2057142857142857	0.0	0.4189473684210526	0.5768421052631579	0.004210526315789474	0.06698564593301436	0.22966507177033493	0.7033492822966507
smote	RF	500	25	0.8528571428571429	0.14714285714285713	0.0	0.4168421052631579	0.5789473684210527	0.004210526315789474	0.05741626794258373	0.3014354066985646	0.6411483253588517
smote	EBM	max	1	0.5	0.49142857142857144	0.008571428571428572	0.16	0.7810526315789473	0.05894736842105263	0.014354066985645933	0.16267942583732056	0.8229665071770335
smote	EBM	max	2	0.6814285714285714	0.3028571428571429	0.015714285714285715	0.22736842105263158	0.6568421052631579	0.11578947368421053	0.004784688995215311	0.09090909090909091	0.9043062200956937
smote	EBM	max	3	0.7485714285714286	0.18857142857142858	0.06285714285714286	0.21894736842105264	0.5894736842105263	0.19157894736842104	0.004784688995215311	0.07177033492822966	0.9234449760765551
smote	EBM	max	4	0.7457142857142857	0.19285714285714287	0.06142857142857143	0.27578947368421053	0.3936842105263158	0.33052631578947367	0.014354066985645933	0.019138755980861243	0.9665071770334929
smote	EBM	max	5	0.4957142857142857	0.48428571428571426	0.02	0.09894736842105263	0.7242105263157895	0.17684210526315788	0.004784688995215311	0.08133971291866028	0.9138755980861244
smote	EBM	max	6	0.8042857142857143	0.1657142857142857	0.03	0.36	0.4694736842105263	0.1705263157894737	0.023923444976076555	0.028708133971291867	0.9473684210526315
smote	EBM	max	7	0.6942857142857143	0.2642857142857143	0.041428571428571426	0.2736842105263158	0.5305263157894737	0.1957894736842105	0.014354066985645933	0.028708133971291867	0.9569377990430622
smote	EBM	max	8	0.7585714285714286	0.2342857142857143	0.007142857142857143	0.23157894736842105	0.6757894736842105	0.09263157894736843	0.009569377990430622	0.11004784688995216	0.8803827751196173
smote	EBM	max	9	0.7428571428571429	0.24857142857142858	0.008571428571428572	0.22105263157894736	0.7242105263157895	0.05473684210526316	0.014354066985645933	0.14832535885167464	0.8373205741626795
smote	EBM	max	10	0.62	0.36142857142857143	0.018571428571428572	0.24421052631578946	0.6252631578947369	0.13052631578947368	0.004784688995215311	0.05263157894736842	0.9425837320574163
smote	EBM	max	11	0.7514285714285714	0.18285714285714286	0.06571428571428571	0.26526315789473687	0.3494736842105263	0.38526315789473686	0.004784688995215311	0.009569377990430622	0.9856459330143541
smote	EBM	max	12	0.8157142857142857	0.15142857142857144	0.032857142857142856	0.3494736842105263	0.5284210526315789	0.12210526315789473	0.009569377990430622	0.06220095693779904	0.9282296650717703
smote	EBM	max	13	0.8728571428571429	0.12714285714285714	0.0	0.4231578947368421	0.56	0.016842105263157894	0.03349282296650718	0.10047846889952153	0.8660287081339713
smote	EBM	max	14	0.7285714285714285	0.23857142857142857	0.032857142857142856	0.35578947368421054	0.5094736842105263	0.13473684210526315	0.014354066985645933	0.03827751196172249	0.9473684210526315
smote	EBM	max	15	0.72	0.2557142857142857	0.024285714285714285	0.2063157894736842	0.6442105263157895	0.14947368421052631	0.009569377990430622	0.04784688995215311	0.9425837320574163
smote	EBM	max	16	0.6857142857142857	0.2842857142857143	0.03	0.22736842105263158	0.5389473684210526	0.2336842105263158	0.009569377990430622	0.07655502392344497	0.9138755980861244
smote	EBM	max	17	0.6957142857142857	0.3028571428571429	0.0014285714285714286	0.20421052631578948	0.7726315789473684	0.023157894736842106	0.009569377990430622	0.18660287081339713	0.8038277511961722
smote	EBM	max	18	0.62	0.36142857142857143	0.018571428571428572	0.1936842105263158	0.751578947368421	0.05473684210526316	0.004784688995215311	0.13875598086124402	0.8564593301435407
smote	EBM	max	19	0.75	0.22714285714285715	0.022857142857142857	0.25894736842105265	0.608421052631579	0.13263157894736843	0.009569377990430622	0.05741626794258373	0.9330143540669856
smote	EBM	max	20	0.7028571428571428	0.2642857142857143	0.032857142857142856	0.23578947368421052	0.6	0.16421052631578947	0.004784688995215311	0.06698564593301436	0.9282296650717703
smote	EBM	max	21	0.72	0.27	0.01	0.2863157894736842	0.6105263157894737	0.1031578947368421	0.023923444976076555	0.0430622009569378	0.9330143540669856
smote	EBM	max	22	0.8914285714285715	0.10285714285714286	0.005714285714285714	0.6273684210526316	0.29473684210526313	0.07789473684210527	0.07177033492822966	0.03349282296650718	0.8947368421052632
smote	EBM	max	23	0.7728571428571429	0.2042857142857143	0.022857142857142857	0.3873684210526316	0.47368421052631576	0.13894736842105262	0.009569377990430622	0.05263157894736842	0.937799043062201
smote	EBM	max	24	0.8757142857142857	0.11714285714285715	0.007142857142857143	0.32421052631578945	0.5242105263157895	0.15157894736842106	0.03349282296650718	0.09090909090909091	0.8755980861244019
smote	EBM	max	25	0.7514285714285714	0.23	0.018571428571428572	0.2694736842105263	0.6	0.13052631578947368	0.009569377990430622	0.10526315789473684	0.8851674641148325
smote	EBM	50	1	0.8371428571428572	0.15	0.012857142857142857	0.5578947368421052	0.3452631578947368	0.0968421052631579	0.0861244019138756	0.03349282296650718	0.8803827751196173
smote	EBM	50	2	0.81	0.18142857142857144	0.008571428571428572	0.5052631578947369	0.4147368421052632	0.08	0.03349282296650718	0.06698564593301436	0.8995215311004785
smote	EBM	50	3	0.8857142857142857	0.11142857142857143	0.002857142857142857	0.4168421052631579	0.5642105263157895	0.018947368421052633	0.03349282296650718	0.20574162679425836	0.7607655502392344
smote	EBM	50	4	0.8028571428571428	0.18428571428571427	0.012857142857142857	0.3642105263157895	0.5052631578947369	0.13052631578947368	0.028708133971291867	0.05741626794258373	0.9138755980861244
smote	EBM	50	5	0.8	0.15571428571428572	0.04428571428571428	0.31157894736842107	0.42736842105263156	0.26105263157894737	0.014354066985645933	0.04784688995215311	0.937799043062201
smote	EBM	50	6	0.7714285714285715	0.20285714285714285	0.025714285714285714	0.27157894736842103	0.6	0.12842105263157894	0.019138755980861243	0.06698564593301436	0.9138755980861244
smote	EBM	50	7	0.9442857142857143	0.05285714285714286	0.002857142857142857	0.6336842105263157	0.30105263157894735	0.06526315789473684	0.10047846889952153	0.05263157894736842	0.84688995215311
smote	EBM	50	8	0.8514285714285714	0.12571428571428572	0.022857142857142857	0.4105263157894737	0.42105263157894735	0.16842105263157894	0.023923444976076555	0.09569377990430622	0.8803827751196173
smote	EBM	50	9	0.5285714285714286	0.43142857142857144	0.04	0.09263157894736843	0.8315789473684211	0.07578947368421053	0.004784688995215311	0.1339712918660287	0.861244019138756
smote	EBM	50	10	0.6457142857142857	0.3457142857142857	0.008571428571428572	0.3031578947368421	0.5894736842105263	0.10736842105263159	0.014354066985645933	0.08133971291866028	0.9043062200956937
smote	EBM	50	11	0.6057142857142858	0.37285714285714283	0.02142857142857143	0.1831578947368421	0.7326315789473684	0.08421052631578947	0.009569377990430622	0.0861244019138756	0.9043062200956937
smote	EBM	50	12	0.7014285714285714	0.29	0.008571428571428572	0.36	0.5642105263157895	0.07578947368421053	0.023923444976076555	0.10047846889952153	0.8755980861244019
smote	EBM	50	13	0.7785714285714286	0.22	0.0014285714285714286	0.35157894736842105	0.6168421052631579	0.031578947368421054	0.04784688995215311	0.12440191387559808	0.8277511961722488
smote	EBM	50	14	0.8228571428571428	0.11571428571428571	0.06142857142857143	0.4442105263157895	0.33052631578947367	0.22526315789473683	0.009569377990430622	0.03349282296650718	0.9569377990430622
smote	EBM	50	15	0.5642857142857143	0.4014285714285714	0.03428571428571429	0.10736842105263159	0.7410526315789474	0.15157894736842106	0.009569377990430622	0.06698564593301436	0.9234449760765551
smote	EBM	50	16	0.9214285714285714	0.045714285714285714	0.032857142857142856	0.5136842105263157	0.19789473684210526	0.28842105263157897	0.03827751196172249	0.009569377990430622	0.9521531100478469
smote	EBM	50	17	0.66	0.34	0.0	0.14736842105263157	0.8463157894736842	0.00631578947368421	0.023923444976076555	0.32057416267942584	0.6555023923444976
smote	EBM	50	18	0.5371428571428571	0.4442857142857143	0.018571428571428572	0.1705263157894737	0.7536842105263157	0.07578947368421053	0.009569377990430622	0.10047846889952153	0.8899521531100478
smote	EBM	50	19	0.8785714285714286	0.06428571428571428	0.05714285714285714	0.4463157894736842	0.21052631578947367	0.3431578947368421	0.019138755980861243	0.009569377990430622	0.9712918660287081
smote	EBM	50	20	0.9585714285714285	0.041428571428571426	0.0	0.6442105263157895	0.32421052631578945	0.031578947368421054	0.07177033492822966	0.11483253588516747	0.8133971291866029
smote	EBM	50	21	0.8985714285714286	0.08857142857142856	0.012857142857142857	0.4442105263157895	0.4568421052631579	0.09894736842105263	0.04784688995215311	0.04784688995215311	0.9043062200956937
smote	EBM	50	22	0.8085714285714286	0.18428571428571427	0.007142857142857143	0.4189473684210526	0.49473684210526314	0.0863157894736842	0.03827751196172249	0.10526315789473684	0.8564593301435407
smote	EBM	50	23	0.7385714285714285	0.20714285714285716	0.054285714285714284	0.2694736842105263	0.4968421052631579	0.2336842105263158	0.004784688995215311	0.06220095693779904	0.9330143540669856
smote	EBM	50	24	0.4228571428571429	0.5614285714285714	0.015714285714285715	0.06947368421052631	0.8042105263157895	0.12631578947368421	0.004784688995215311	0.12440191387559808	0.8708133971291866
smote	EBM	50	25	0.9871428571428571	0.012857142857142857	0.0	0.8147368421052632	0.14947368421052631	0.035789473684210524	0.1339712918660287	0.09090909090909091	0.7751196172248804
smote	EBM	500	1	0.61	0.33	0.06	0.1957894736842105	0.4884210526315789	0.3157894736842105	0.014354066985645933	0.0430622009569378	0.9425837320574163
smote	EBM	500	2	0.7785714285714286	0.2042857142857143	0.017142857142857144	0.33052631578947367	0.5031578947368421	0.16631578947368422	0.014354066985645933	0.06220095693779904	0.9234449760765551
smote	EBM	500	3	0.8042857142857143	0.18714285714285714	0.008571428571428572	0.32	0.6484210526315789	0.031578947368421054	0.023923444976076555	0.14354066985645933	0.8325358851674641
smote	EBM	500	4	0.9028571428571428	0.06714285714285714	0.03	0.42736842105263156	0.1831578947368421	0.3894736842105263	0.03827751196172249	0.023923444976076555	0.937799043062201
smote	EBM	500	5	0.7585714285714286	0.07285714285714286	0.16857142857142857	0.20842105263157895	0.14526315789473684	0.6463157894736842	0.009569377990430622	0.0	0.9904306220095693
smote	EBM	500	6	0.9528571428571428	0.04428571428571428	0.002857142857142857	0.6126315789473684	0.28210526315789475	0.10526315789473684	0.07177033492822966	0.028708133971291867	0.8995215311004785
smote	EBM	500	7	0.8542857142857143	0.13142857142857142	0.014285714285714285	0.5557894736842105	0.29473684210526313	0.14947368421052631	0.09090909090909091	0.023923444976076555	0.8851674641148325
smote	EBM	500	8	0.9171428571428571	0.037142857142857144	0.045714285714285714	0.45473684210526316	0.11578947368421053	0.42947368421052634	0.07177033492822966	0.004784688995215311	0.9234449760765551
smote	EBM	500	9	0.7428571428571429	0.25	0.007142857142857143	0.18105263157894738	0.783157894736842	0.035789473684210524	0.009569377990430622	0.17703349282296652	0.8133971291866029
smote	EBM	500	10	0.7371428571428571	0.26142857142857145	0.0014285714285714286	0.4463157894736842	0.52	0.03368421052631579	0.06220095693779904	0.10526315789473684	0.8325358851674641
smote	EBM	500	11	0.8485714285714285	0.14142857142857143	0.01	0.3726315789473684	0.5242105263157895	0.1031578947368421	0.028708133971291867	0.06698564593301436	0.9043062200956937
smote	EBM	500	12	0.82	0.06857142857142857	0.11142857142857143	0.39789473684210525	0.20421052631578948	0.39789473684210525	0.014354066985645933	0.004784688995215311	0.9808612440191388
smote	EBM	500	13	0.7928571428571428	0.20714285714285716	0.0	0.40421052631578946	0.5936842105263158	0.002105263157894737	0.10526315789473684	0.22966507177033493	0.6650717703349283
smote	EBM	500	14	0.7742857142857142	0.2257142857142857	0.0	0.4442105263157895	0.5094736842105263	0.04631578947368421	0.05741626794258373	0.15311004784688995	0.7894736842105263
smote	EBM	500	15	0.9042857142857142	0.04285714285714286	0.05285714285714286	0.3431578947368421	0.1368421052631579	0.52	0.06220095693779904	0.0	0.937799043062201
smote	EBM	500	16	0.9114285714285715	0.03142857142857143	0.05714285714285714	0.4968421052631579	0.12210526315789473	0.38105263157894737	0.028708133971291867	0.004784688995215311	0.9665071770334929
smote	EBM	500	17	0.6642857142857143	0.3357142857142857	0.0	0.13052631578947368	0.8631578947368421	0.00631578947368421	0.019138755980861243	0.2631578947368421	0.7177033492822966
smote	EBM	500	18	0.21285714285714286	0.29714285714285715	0.49	0.07157894736842105	0.4378947368421053	0.4905263157894737	0.0	0.004784688995215311	0.9952153110047847
smote	EBM	500	19	0.8628571428571429	0.08428571428571428	0.05285714285714286	0.49473684210526314	0.1831578947368421	0.32210526315789473	0.05263157894736842	0.004784688995215311	0.9425837320574163
smote	EBM	500	20	0.9571428571428572	0.04285714285714286	0.0	0.751578947368421	0.22736842105263158	0.021052631578947368	0.1722488038277512	0.023923444976076555	0.8038277511961722
smote	EBM	500	21	0.7142857142857143	0.2571428571428571	0.02857142857142857	0.23578947368421052	0.49894736842105264	0.26526315789473687	0.03827751196172249	0.0430622009569378	0.9186602870813397
smote	EBM	500	22	0.6714285714285714	0.3242857142857143	0.004285714285714286	0.2631578947368421	0.6378947368421053	0.09894736842105263	0.03349282296650718	0.04784688995215311	0.9186602870813397
smote	EBM	500	23	0.5028571428571429	0.13285714285714287	0.36428571428571427	0.23789473684210527	0.2631578947368421	0.49894736842105264	0.0	0.004784688995215311	0.9952153110047847
smote	EBM	500	24	0.7042857142857143	0.29285714285714287	0.002857142857142857	0.21473684210526317	0.7494736842105263	0.035789473684210524	0.028708133971291867	0.16267942583732056	0.8086124401913876
smote	EBM	500	25	0.6985714285714286	0.1457142857142857	0.15571428571428572	0.25684210526315787	0.32210526315789473	0.42105263157894735	0.009569377990430622	0.028708133971291867	0.9617224880382775
smote	SVM-RBF	max	1	0.0	0.0	1.0	0.0	0.0	1.0	0.0	0.0	1.0
smote	SVM-RBF	max	2	0.0	0.0	1.0	0.0	0.0	1.0	0.0	0.0	1.0
smote	SVM-RBF	max	3	0.0	0.0	1.0	0.0	0.0	1.0	0.0	0.0	1.0
smote	SVM-RBF	max	4	0.0	0.0	1.0	0.0	0.0	1.0	0.0	0.0	1.0
smote	SVM-RBF	max	5	0.0	0.0	1.0	0.0	0.0	1.0	0.0	0.0	1.0
smote	SVM-RBF	max	6	0.0	0.0	1.0	0.0	0.0	1.0	0.0	0.0	1.0
smote	SVM-RBF	max	7	0.0	0.0	1.0	0.0	0.0	1.0	0.0	0.0	1.0
smote	SVM-RBF	max	8	0.0	0.0	1.0	0.0	0.0	1.0	0.0	0.0	1.0
smote	SVM-RBF	max	9	0.0	0.0	1.0	0.0	0.0	1.0	0.0	0.0	1.0
smote	SVM-RBF	max	10	0.0	0.0	1.0	0.0	0.0	1.0	0.0	0.0	1.0
smote	SVM-RBF	max	11	0.0	0.0	1.0	0.0	0.0	1.0	0.0	0.0	1.0
smote	SVM-RBF	max	12	0.0	0.0	1.0	0.0	0.0	1.0	0.0	0.0	1.0
smote	SVM-RBF	max	13	0.0	0.0	1.0	0.0	0.0	1.0	0.0	0.0	1.0
smote	SVM-RBF	max	14	0.0	0.0	1.0	0.0	0.0	1.0	0.0	0.0	1.0
smote	SVM-RBF	max	15	0.0	0.0	1.0	0.0	0.0	1.0	0.0	0.0	1.0
smote	SVM-RBF	max	16	0.0	0.0	1.0	0.0	0.0	1.0	0.0	0.0	1.0
smote	SVM-RBF	max	17	0.0	0.0	1.0	0.0	0.0	1.0	0.0	0.0	1.0
smote	SVM-RBF	max	18	0.0	0.0	1.0	0.0	0.0	1.0	0.0	0.0	1.0
smote	SVM-RBF	max	19	0.0	0.0	1.0	0.0	0.0	1.0	0.0	0.0	1.0
smote	SVM-RBF	max	20	0.0	0.0	1.0	0.0	0.0	1.0	0.0	0.0	1.0
smote	SVM-RBF	max	21	0.0	0.0	1.0	0.0	0.0	1.0	0.0	0.0	1.0
smote	SVM-RBF	max	22	0.0	0.0	1.0	0.0	0.0	1.0	0.0	0.0	1.0
smote	SVM-RBF	max	23	0.0	0.0	1.0	0.0	0.0	1.0	0.0	0.0	1.0
smote	SVM-RBF	max	24	0.0	0.0	1.0	0.0	0.0	1.0	0.0	0.0	1.0
smote	SVM-RBF	max	25	0.0	0.0	1.0	0.0	0.0	1.0	0.0	0.0	1.0
smote	SVM-RBF	50	1	0.0	0.0	1.0	0.0	0.0	1.0	0.0	0.0	1.0
smote	SVM-RBF	50	2	0.0	0.0	1.0	0.0	0.0	1.0	0.0	0.0	1.0
smote	SVM-RBF	50	3	0.0	0.0	1.0	0.0	0.0	1.0	0.0	0.0	1.0
smote	SVM-RBF	50	4	0.0	0.0	1.0	0.0	0.0	1.0	0.0	0.0	1.0
smote	SVM-RBF	50	5	0.0	0.0	1.0	0.0	0.0	1.0	0.0	0.0	1.0
smote	SVM-RBF	50	6	0.0	0.0	1.0	0.0	0.0	1.0	0.0	0.0	1.0
smote	SVM-RBF	50	7	0.0	0.0	1.0	0.0	0.0	1.0	0.0	0.0	1.0
smote	SVM-RBF	50	8	0.0	0.0	1.0	0.0	0.0	1.0	0.0	0.0	1.0
smote	SVM-RBF	50	9	0.0	0.0	1.0	0.0	0.0	1.0	0.0	0.0	1.0
smote	SVM-RBF	50	10	0.0	0.0	1.0	0.0	0.0	1.0	0.0	0.0	1.0
smote	SVM-RBF	50	11	0.0	0.0	1.0	0.0	0.0	1.0	0.0	0.0	1.0
smote	SVM-RBF	50	12	0.0	0.0	1.0	0.0	0.0	1.0	0.0	0.0	1.0
smote	SVM-RBF	50	13	0.0	0.0	1.0	0.0	0.0	1.0	0.0	0.0	1.0
smote	SVM-RBF	50	14	0.0	0.0	1.0	0.0	0.0	1.0	0.0	0.0	1.0
smote	SVM-RBF	50	15	0.0	0.0	1.0	0.0	0.0	1.0	0.0	0.0	1.0
smote	SVM-RBF	50	16	0.0	0.0	1.0	0.0	0.0	1.0	0.0	0.0	1.0
smote	SVM-RBF	50	17	0.0	0.0	1.0	0.0	0.0	1.0	0.0	0.0	1.0
smote	SVM-RBF	50	18	0.0	0.0	1.0	0.0	0.0	1.0	0.0	0.0	1.0
smote	SVM-RBF	50	19	0.0	0.0	1.0	0.0	0.0	1.0	0.0	0.0	1.0
smote	SVM-RBF	50	20	0.0	0.0	1.0	0.0	0.0	1.0	0.0	0.0	1.0
smote	SVM-RBF	50	21	0.0	0.0	1.0	0.0	0.0	1.0	0.0	0.0	1.0
smote	SVM-RBF	50	22	0.0	0.0	1.0	0.0	0.0	1.0	0.0	0.0	1.0
smote	SVM-RBF	50	23	0.0	0.0	1.0	0.0	0.0	1.0	0.0	0.0	1.0
smote	SVM-RBF	50	24	0.0	0.0	1.0	0.0	0.0	1.0	0.0	0.0	1.0
smote	SVM-RBF	50	25	0.0	0.0	1.0	0.0	0.0	1.0	0.0	0.0	1.0
smote	SVM-RBF	500	1	0.0	0.0	1.0	0.0	0.0	1.0	0.0	0.0	1.0
smote	SVM-RBF	500	2	0.0	0.0	1.0	0.0	0.0	1.0	0.0	0.0	1.0
smote	SVM-RBF	500	3	0.0	0.0	1.0	0.0	0.0	1.0	0.0	0.0	1.0
smote	SVM-RBF	500	4	0.0	0.0	1.0	0.0	0.0	1.0	0.0	0.0	1.0
smote	SVM-RBF	500	5	0.0	0.0	1.0	0.0	0.0	1.0	0.0	0.0	1.0
smote	SVM-RBF	500	6	0.0	0.0	1.0	0.0	0.0	1.0	0.0	0.0	1.0
smote	SVM-RBF	500	7	0.0	0.0	1.0	0.0	0.0	1.0	0.0	0.0	1.0
smote	SVM-RBF	500	8	0.0	0.0	1.0	0.0	0.0	1.0	0.0	0.0	1.0
smote	SVM-RBF	500	9	0.0	0.0	1.0	0.0	0.0	1.0	0.0	0.0	1.0
smote	SVM-RBF	500	10	0.0	0.0	1.0	0.0	0.0	1.0	0.0	0.0	1.0
smote	SVM-RBF	500	11	0.0	0.0	1.0	0.0	0.0	1.0	0.0	0.0	1.0
smote	SVM-RBF	500	12	0.0	0.0	1.0	0.0	0.0	1.0	0.0	0.0	1.0
smote	SVM-RBF	500	13	0.0	0.0	1.0	0.0	0.0	1.0	0.0	0.0	1.0
smote	SVM-RBF	500	14	0.0	0.0	1.0	0.0	0.0	1.0	0.0	0.0	1.0
smote	SVM-RBF	500	15	0.0	0.0	1.0	0.0	0.0	1.0	0.0	0.0	1.0
smote	SVM-RBF	500	16	0.0	0.0	1.0	0.0	0.0	1.0	0.0	0.0	1.0
smote	SVM-RBF	500	17	0.0	0.0	1.0	0.0	0.0	1.0	0.0	0.0	1.0
smote	SVM-RBF	500	18	0.0	0.0	1.0	0.0	0.0	1.0	0.0	0.0	1.0
smote	SVM-RBF	500	19	0.0	0.0	1.0	0.0	0.0	1.0	0.0	0.0	1.0
smote	SVM-RBF	500	20	0.0	0.0	1.0	0.0	0.0	1.0	0.0	0.0	1.0
smote	SVM-RBF	500	21	0.0	0.0	1.0	0.0	0.0	1.0	0.0	0.0	1.0
smote	SVM-RBF	500	22	0.0	0.0	1.0	0.0	0.0	1.0	0.0	0.0	1.0
smote	SVM-RBF	500	23	0.0	0.0	1.0	0.0	0.0	1.0	0.0	0.0	1.0
smote	SVM-RBF	500	24	0.0	0.0	1.0	0.0	0.0	1.0	0.0	0.0	1.0
smote	SVM-RBF	500	25	0.0	0.0	1.0	0.0	0.0	1.0	0.0	0.0	1.0
replacement	Logistic	max	1	0.024285714285714285	0.8585714285714285	0.11714285714285715	0.004210526315789474	0.8547368421052631	0.14105263157894737	0.0	0.07655502392344497	0.9234449760765551
replacement	Logistic	max	2	0.9771428571428571	0.0	0.022857142857142857	0.7789473684210526	0.002105263157894737	0.21894736842105264	0.05263157894736842	0.0	0.9473684210526315
replacement	Logistic	max	3	0.2042857142857143	0.7928571428571428	0.002857142857142857	0.035789473684210524	0.9368421052631579	0.02736842105263158	0.004784688995215311	0.16267942583732056	0.8325358851674641
replacement	Logistic	max	4	0.05285714285714286	0.9371428571428572	0.01	0.002105263157894737	0.9305263157894736	0.06736842105263158	0.0	0.2583732057416268	0.7416267942583732
replacement	Logistic	max	5	0.8457142857142858	0.0014285714285714286	0.15285714285714286	0.47578947368421054	0.035789473684210524	0.4884210526315789	0.014354066985645933	0.0	0.9856459330143541
replacement	Logistic	max	6	0.7657142857142857	0.008571428571428572	0.2257142857142857	0.28421052631578947	0.04631578947368421	0.6694736842105263	0.004784688995215311	0.0	0.9952153110047847
replacement	Logistic	max	7	0.014285714285714285	0.9857142857142858	0.0	0.0	1.0	0.0	0.0	0.5311004784688995	0.4688995215311005
replacement	Logistic	max	8	0.74	0.2571428571428571	0.002857142857142857	0.31157894736842107	0.64	0.04842105263157895	0.04784688995215311	0.10526315789473684	0.84688995215311
replacement	Logistic	max	9	0.32857142857142857	0.6714285714285714	0.0	0.06315789473684211	0.9305263157894736	0.00631578947368421	0.0	0.37799043062200954	0.6220095693779905
replacement	Logistic	max	10	0.005714285714285714	0.9857142857142858	0.008571428571428572	0.0	0.96	0.04	0.0	0.291866028708134	0.7081339712918661
replacement	Logistic	max	11	0.9971428571428571	0.0	0.002857142857142857	0.9368421052631579	0.0	0.06315789473684211	0.1339712918660287	0.0	0.8660287081339713
replacement	Logistic	max	12	0.09	0.0014285714285714286	0.9085714285714286	0.04	0.010526315789473684	0.9494736842105264	0.0	0.0	1.0
replacement	Logistic	max	13	0.0014285714285714286	0.9985714285714286	0.0	0.0	1.0	0.0	0.0	0.7751196172248804	0.22488038277511962
replacement	Logistic	max	14	0.07285714285714286	0.7028571428571428	0.22428571428571428	0.004210526315789474	0.5747368421052632	0.42105263157894735	0.0	0.0430622009569378	0.9569377990430622
replacement	Logistic	max	15	0.18285714285714286	0.8128571428571428	0.004285714285714286	0.018947368421052633	0.9178947368421052	0.06315789473684211	0.0	0.10526315789473684	0.8947368421052632
replacement	Logistic	max	16	0.9885714285714285	0.0	0.011428571428571429	0.8526315789473684	0.0	0.14736842105263157	0.04784688995215311	0.0	0.9521531100478469
replacement	Logistic	max	17	0.8714285714285714	0.12714285714285714	0.0014285714285714286	0.6189473684210526	0.36	0.021052631578947368	0.0430622009569378	0.14354066985645933	0.8133971291866029
replacement	Logistic	max	18	0.4042857142857143	0.5614285714285714	0.03428571428571429	0.04421052631578947	0.8168421052631579	0.13894736842105262	0.004784688995215311	0.08133971291866028	0.9138755980861244
replacement	Logistic	max	19	0.0	0.0014285714285714286	0.9985714285714286	0.0	0.00631578947368421	0.9936842105263158	0.0	0.0	1.0
replacement	Logistic	max	20	0.12142857142857143	0.8528571428571429	0.025714285714285714	0.018947368421052633	0.8842105263157894	0.0968421052631579	0.0	0.1674641148325359	0.8325358851674641
replacement	Logistic	max	21	0.24428571428571427	0.49	0.26571428571428574	0.031578947368421054	0.6568421052631579	0.31157894736842107	0.0	0.05263157894736842	0.9473684210526315
replacement	Logistic	max	22	0.8857142857142857	0.11428571428571428	0.0	0.5031578947368421	0.49473684210526314	0.002105263157894737	0.10526315789473684	0.6698564593301436	0.22488038277511962
replacement	Logistic	max	23	0.8214285714285714	0.0	0.17857142857142858	0.5221052631578947	0.0	0.47789473684210526	0.004784688995215311	0.0	0.9952153110047847
replacement	Logistic	max	24	0.32142857142857145	0.4957142857142857	0.18285714285714286	0.061052631578947365	0.4610526315789474	0.47789473684210526	0.004784688995215311	0.009569377990430622	0.9856459330143541
replacement	Logistic	max	25	0.9942857142857143	0.0014285714285714286	0.004285714285714286	0.8694736842105263	0.010526315789473684	0.12	0.05741626794258373	0.0	0.9425837320574163
replacement	Logistic	50	1	0.0	0.7514285714285714	0.24857142857142858	0.0	0.7094736842105264	0.2905263157894737	0.0	0.06220095693779904	0.937799043062201
replacement	Logistic	50	2	0.9557142857142857	0.0	0.04428571428571428	0.7157894736842105	0.002105263157894737	0.28210526315789475	0.04784688995215311	0.0	0.9521531100478469
replacement	Logistic	50	3	0.007142857142857143	0.99	0.002857142857142857	0.002105263157894737	0.9810526315789474	0.016842105263157894	0.0	0.2727272727272727	0.7272727272727273
replacement	Logistic	50	4	0.0	0.9542857142857143	0.045714285714285714	0.0	0.8105263157894737	0.18947368421052632	0.0	0.1339712918660287	0.8660287081339713
replacement	Logistic	50	5	0.06428571428571428	0.8028571428571428	0.13285714285714287	0.002105263157894737	0.6757894736842105	0.32210526315789473	0.0	0.03349282296650718	0.9665071770334929
replacement	Logistic	50	6	0.19857142857142857	0.5214285714285715	0.28	0.029473684210526315	0.44842105263157894	0.5221052631578947	0.0	0.023923444976076555	0.9760765550239234
replacement	Logistic	50	7	0.04	0.8928571428571429	0.06714285714285714	0.002105263157894737	0.8505263157894737	0.14736842105263157	0.0	0.05741626794258373	0.9425837320574163
replacement	Logistic	50	8	0.9014285714285715	0.05	0.04857142857142857	0.5705263157894737	0.2294736842105263	0.2	0.03827751196172249	0.014354066985645933	0.9473684210526315
replacement	Logistic	50	9	0.29285714285714287	0.7071428571428572	0.0	0.042105263157894736	0.9389473684210526	0.018947368421052633	0.004784688995215311	0.40669856459330145	0.5885167464114832
replacement	Logistic	50	10	0.5028571428571429	0.44142857142857145	0.055714285714285716	0.26526315789473687	0.6021052631578947	0.13263157894736843	0.009569377990430622	0.11004784688995216	0.8803827751196173
replacement	Logistic	50	11	0.9742857142857143	0.007142857142857143	0.018571428571428572	0.6905263157894737	0.12210526315789473	0.18736842105263157	0.06220095693779904	0.014354066985645933	0.9234449760765551
replacement	Logistic	50	12	0.51	0.0014285714285714286	0.48857142857142855	0.2463157894736842	0.0	0.7536842105263157	0.0	0.0	1.0
replacement	Logistic	50	13	0.0014285714285714286	0.9985714285714286	0.0	0.002105263157894737	0.9978947368421053	0.0	0.004784688995215311	0.9808612440191388	0.014354066985645933
replacement	Logistic	50	14	0.024285714285714285	0.0014285714285714286	0.9742857142857143	0.008421052631578947	0.00631578947368421	0.9852631578947368	0.0	0.0	1.0
replacement	Logistic	50	15	0.055714285714285716	0.9414285714285714	0.002857142857142857	0.002105263157894737	0.9642105263157895	0.03368421052631579	0.0	0.23444976076555024	0.7655502392344498
replacement	Logistic	50	16	0.9942857142857143	0.004285714285714286	0.0014285714285714286	0.8842105263157894	0.031578947368421054	0.08421052631578947	0.11961722488038277	0.0	0.8803827751196173
replacement	Logistic	50	17	0.7914285714285715	0.2057142857142857	0.002857142857142857	0.35157894736842105	0.6147368421052631	0.03368421052631579	0.009569377990430622	0.19138755980861244	0.7990430622009569
replacement	Logistic	50	18	0.13428571428571429	0.8271428571428572	0.03857142857142857	0.004210526315789474	0.8905263157894737	0.10526315789473684	0.0	0.14832535885167464	0.8516746411483254
replacement	Logistic	50	19	0.0	0.09285714285714286	0.9071428571428571	0.0	0.05263157894736842	0.9473684210526315	0.0	0.0	1.0
replacement	Logistic	50	20	0.46285714285714286	0.5314285714285715	0.005714285714285714	0.10736842105263159	0.8273684210526315	0.06526315789473684	0.004784688995215311	0.20574162679425836	0.7894736842105263
replacement	Logistic	50	21	0.0	0.4228571428571429	0.5771428571428572	0.0	0.5221052631578947	0.47789473684210526	0.0	0.023923444976076555	0.9760765550239234
replacement	Logistic	50	22	0.002857142857142857	0.8414285714285714	0.15571428571428572	0.0	0.7684210526315789	0.23157894736842105	0.0	0.11004784688995216	0.8899521531100478
replacement	Logistic	50	23	0.2671428571428571	0.008571428571428572	0.7242857142857143	0.12842105263157894	0.01263157894736842	0.8589473684210527	0.0	0.0	1.0
replacement	Logistic	50	24	0.9814285714285714	0.008571428571428572	0.01	0.7768421052631579	0.07157894736842105	0.15157894736842106	0.07655502392344497	0.009569377990430622	0.9138755980861244
replacement	Logistic	50	25	0.9071428571428571	0.008571428571428572	0.08428571428571428	0.5305263157894737	0.04631578947368421	0.4231578947368421	0.014354066985645933	0.0	0.9856459330143541
replacement	Logistic	500	1	0.0	1.0	0.0	0.0	0.9936842105263158	0.00631578947368421	0.0	0.6985645933014354	0.3014354066985646
replacement	Logistic	500	2	0.8757142857142857	0.0	0.12428571428571429	0.6273684210526316	0.00631578947368421	0.3663157894736842	0.0430622009569378	0.0	0.9569377990430622
replacement	Logistic	500	3	0.07857142857142857	0.9214285714285714	0.0	0.04	0.96	0.0	0.009569377990430622	0.8181818181818182	0.1722488038277512
replacement	Logistic	500	4	0.0	1.0	0.0	0.0	0.9831578947368421	0.016842105263157894	0.0	0.49282296650717705	0.507177033492823
replacement	Logistic	500	5	0.002857142857142857	0.9728571428571429	0.024285714285714285	0.0	0.8778947368421053	0.12210526315789473	0.0	0.14354066985645933	0.8564593301435407
replacement	Logistic	500	6	0.018571428571428572	0.9614285714285714	0.02	0.0	0.8905263157894737	0.10947368421052632	0.0	0.3157894736842105	0.6842105263157895
replacement	Logistic	500	7	0.0	0.9628571428571429	0.037142857142857144	0.0	0.9157894736842105	0.08421052631578947	0.0	0.14832535885167464	0.8516746411483254
replacement	Logistic	500	8	0.8871428571428571	0.06142857142857143	0.05142857142857143	0.6126315789473684	0.21052631578947367	0.17684210526315788	0.03827751196172249	0.03349282296650718	0.9282296650717703
replacement	Logistic	500	9	0.24285714285714285	0.7571428571428571	0.0	0.037894736842105266	0.9536842105263158	0.008421052631578947	0.004784688995215311	0.5502392344497608	0.4449760765550239
replacement	Logistic	500	10	0.055714285714285716	0.8042857142857143	0.14	0.01263157894736842	0.8547368421052631	0.13263157894736843	0.0	0.23923444976076555	0.7607655502392344
replacement	Logistic	500	11	0.8128571428571428	0.18714285714285714	0.0	0.40842105263157896	0.56	0.031578947368421054	0.04784688995215311	0.41148325358851673	0.5406698564593302
replacement	Logistic	500	12	0.34285714285714286	0.0	0.6571428571428571	0.19157894736842104	0.00631578947368421	0.8021052631578948	0.0	0.0	1.0
replacement	Logistic	500	13	0.0	1.0	0.0	0.0	1.0	0.0	0.0	1.0	0.0
replacement	Logistic	500	14	0.30714285714285716	0.11428571428571428	0.5785714285714286	0.12421052631578948	0.2168421052631579	0.6589473684210526	0.009569377990430622	0.014354066985645933	0.9760765550239234
replacement	Logistic	500	15	0.024285714285714285	0.9728571428571429	0.002857142857142857	0.002105263157894737	0.9494736842105264	0.04842105263157895	0.0	0.2679425837320574	0.7320574162679426
replacement	Logistic	500	16	0.7871428571428571	0.13	0.08285714285714285	0.4673684210526316	0.24210526315789474	0.2905263157894737	0.03349282296650718	0.014354066985645933	0.9521531100478469
replacement	Logistic	500	17	0.8342857142857143	0.11714285714285715	0.04857142857142857	0.40210526315789474	0.3936842105263158	0.20421052631578948	0.014354066985645933	0.0430622009569378	0.9425837320574163
replacement	Logistic	500	18	0.5457142857142857	0.4542857142857143	0.0	0.0968421052631579	0.8968421052631579	0.00631578947368421	0.12440191387559808	0.5645933014354066	0.31100478468899523
replacement	Logistic	500	19	0.0	0.9514285714285714	0.04857142857142857	0.0	0.7894736842105263	0.21052631578947367	0.0	0.14354066985645933	0.8564593301435407
replacement	Logistic	500	20	0.017142857142857144	0.9757142857142858	0.007142857142857143	0.0	0.9389473684210526	0.061052631578947365	0.0	0.3444976076555024	0.6555023923444976
replacement	Logistic	500	21	0.0	0.31285714285714283	0.6871428571428572	0.0	0.3410526315789474	0.6589473684210526	0.0	0.019138755980861243	0.9808612440191388
replacement	Logistic	500	22	0.0	1.0	0.0	0.0	0.9663157894736842	0.03368421052631579	0.0	0.5598086124401914	0.44019138755980863
replacement	Logistic	500	23	0.5214285714285715	0.23	0.24857142857142858	0.24842105263157896	0.33263157894736844	0.4189473684210526	0.019138755980861243	0.009569377990430622	0.9712918660287081
replacement	Logistic	500	24	0.8542857142857143	0.14142857142857143	0.004285714285714286	0.4968421052631579	0.36	0.1431578947368421	0.07177033492822966	0.17703349282296652	0.7511961722488039
replacement	Logistic	500	25	0.9914285714285714	0.0014285714285714286	0.007142857142857143	0.8231578947368421	0.023157894736842106	0.15368421052631578	0.06220095693779904	0.0	0.937799043062201
replacement	KNN	max	1	0.5514285714285714	0.4085714285714286	0.04	0.29473684210526313	0.6168421052631579	0.08842105263157894	0.0	0.09090909090909091	0.9090909090909091
replacement	KNN	max	2	0.36	0.03857142857142857	0.6014285714285714	0.2736842105263158	0.06315789473684211	0.6631578947368421	0.0	0.0	1.0
replacement	KNN	max	3	0.21571428571428572	0.6128571428571429	0.17142857142857143	0.12210526315789473	0.6757894736842105	0.20210526315789473	0.009569377990430622	0.11961722488038277	0.8708133971291866
replacement	KNN	max	4	0.5785714285714286	0.005714285714285714	0.4157142857142857	0.3389473684210526	0.029473684210526315	0.631578947368421	0.004784688995215311	0.0	0.9952153110047847
replacement	KNN	max	5	0.4228571428571429	0.4	0.17714285714285713	0.21894736842105264	0.5852631578947368	0.1957894736842105	0.0	0.06220095693779904	0.937799043062201
replacement	KNN	max	6	0.35285714285714287	0.0014285714285714286	0.6457142857142857	0.24210526315789474	0.008421052631578947	0.7494736842105263	0.0	0.0	1.0
replacement	KNN	max	7	0.5171428571428571	0.10571428571428572	0.37714285714285717	0.27578947368421053	0.25684210526315787	0.4673684210526316	0.0	0.023923444976076555	0.9760765550239234
replacement	KNN	max	8	0.47714285714285715	0.5228571428571429	0.0	0.15368421052631578	0.8463157894736842	0.0	0.009569377990430622	0.84688995215311	0.14354066985645933
replacement	KNN	max	9	0.4442857142857143	0.2342857142857143	0.32142857142857145	0.1831578947368421	0.35578947368421054	0.4610526315789474	0.0	0.014354066985645933	0.9856459330143541
replacement	KNN	max	10	0.20142857142857143	0.78	0.018571428571428572	0.03368421052631579	0.8168421052631579	0.14947368421052631	0.0	0.0861244019138756	0.9138755980861244
replacement	KNN	max	11	0.6457142857142857	0.0014285714285714286	0.35285714285714287	0.37894736842105264	0.04	0.5810526315789474	0.004784688995215311	0.0	0.9952153110047847
replacement	KNN	max	12	0.21285714285714286	0.21714285714285714	0.57	0.11578947368421053	0.3031578947368421	0.5810526315789474	0.0	0.028708133971291867	0.9712918660287081
replacement	KNN	max	13	0.08428571428571428	0.8285714285714286	0.08714285714285715	0.035789473684210524	0.8694736842105263	0.09473684210526316	0.0	0.16267942583732056	0.8373205741626795
replacement	KNN	max	14	0.37142857142857144	0.4357142857142857	0.19285714285714287	0.22105263157894736	0.5010526315789474	0.27789473684210525	0.0	0.023923444976076555	0.9760765550239234
replacement	KNN	max	15	0.34285714285714286	0.6257142857142857	0.03142857142857143	0.18105263157894738	0.7221052631578947	0.0968421052631579	0.004784688995215311	0.08133971291866028	0.9138755980861244
replacement	KNN	max	16	0.5271428571428571	0.37857142857142856	0.09428571428571429	0.2168421052631579	0.728421052631579	0.05473684210526316	0.0	0.20574162679425836	0.7942583732057417
replacement	KNN	max	17	0.15571428571428572	0.8428571428571429	0.0014285714285714286	0.02526315789473684	0.9705263157894737	0.004210526315789474	0.004784688995215311	0.5502392344497608	0.4449760765550239
replacement	KNN	max	18	0.7828571428571428	0.02857142857142857	0.18857142857142858	0.4126315789473684	0.14105263157894737	0.4463157894736842	0.0	0.004784688995215311	0.9952153110047847
replacement	KNN	max	19	0.6585714285714286	0.0	0.3414285714285714	0.3452631578947368	0.0	0.6547368421052632	0.004784688995215311	0.0	0.9952153110047847
replacement	KNN	max	20	0.44571428571428573	0.5385714285714286	0.015714285714285715	0.17894736842105263	0.608421052631579	0.21263157894736842	0.004784688995215311	0.14354066985645933	0.8516746411483254
replacement	KNN	max	21	0.2	0.8	0.0	0.09052631578947369	0.8947368421052632	0.014736842105263158	0.004784688995215311	0.23444976076555024	0.7607655502392344
replacement	KNN	max	22	0.9028571428571428	0.08714285714285715	0.01	0.64	0.21052631578947367	0.14947368421052631	0.09569377990430622	0.014354066985645933	0.8899521531100478
replacement	KNN	max	23	0.7571428571428571	0.025714285714285714	0.21714285714285714	0.45263157894736844	0.10526315789473684	0.4421052631578947	0.0	0.009569377990430622	0.9904306220095693
replacement	KNN	max	24	0.31285714285714283	0.6628571428571428	0.024285714285714285	0.15578947368421053	0.7705263157894737	0.07368421052631578	0.004784688995215311	0.10526315789473684	0.8899521531100478
replacement	KNN	max	25	0.3942857142857143	0.48142857142857143	0.12428571428571429	0.19157894736842104	0.6673684210526316	0.14105263157894737	0.004784688995215311	0.09569377990430622	0.8995215311004785
replacement	KNN	50	1	0.04857142857142857	0.23857142857142857	0.7128571428571429	0.00631578947368421	0.15789473684210525	0.8357894736842105	0.0	0.004784688995215311	0.9952153110047847
replacement	KNN	50	2	0.3414285714285714	0.08857142857142856	0.57	0.06315789473684211	0.11789473684210526	0.8189473684210526	0.0	0.004784688995215311	0.9952153110047847
replacement	KNN	50	3	0.5685714285714286	0.41	0.02142857142857143	0.35578947368421054	0.5642105263157895	0.08	0.004784688995215311	0.13875598086124402	0.8564593301435407
replacement	KNN	50	4	0.17142857142857143	0.0	0.8285714285714286	0.02736842105263158	0.008421052631578947	0.9642105263157895	0.0	0.0	1.0
replacement	KNN	50	5	0.26	0.25285714285714284	0.48714285714285716	0.04421052631578947	0.18526315789473685	0.7705263157894737	0.0	0.004784688995215311	0.9952153110047847
replacement	KNN	50	6	0.0	1.0	0.0	0.0	0.9978947368421053	0.002105263157894737	0.0	0.49282296650717705	0.507177033492823
replacement	KNN	50	7	0.11142857142857143	0.6271428571428571	0.26142857142857145	0.023157894736842106	0.6063157894736843	0.3705263157894737	0.004784688995215311	0.03827751196172249	0.9569377990430622
replacement	KNN	50	8	0.15	0.2985714285714286	0.5514285714285714	0.029473684210526315	0.18526315789473685	0.7852631578947369	0.0	0.004784688995215311	0.9952153110047847
replacement	KNN	50	9	0.5228571428571429	0.3385714285714286	0.13857142857142857	0.2694736842105263	0.2736842105263158	0.4568421052631579	0.004784688995215311	0.004784688995215311	0.9904306220095693
replacement	KNN	50	10	0.36714285714285716	0.63	0.002857142857142857	0.13263157894736843	0.8210526315789474	0.04631578947368421	0.004784688995215311	0.20095693779904306	0.7942583732057417
replacement	KNN	50	11	0.3742857142857143	0.02142857142857143	0.6042857142857143	0.18105263157894738	0.09263157894736843	0.7263157894736842	0.0	0.009569377990430622	0.9904306220095693
replacement	KNN	50	12	0.0	0.97	0.03	0.0	0.7936842105263158	0.2063157894736842	0.0	0.06698564593301436	0.9330143540669856
replacement	KNN	50	13	0.0	1.0	0.0	0.0	1.0	0.0	0.0	0.9617224880382775	0.03827751196172249
replacement	KNN	50	14	0.28714285714285714	0.1442857142857143	0.5685714285714286	0.04842105263157895	0.16	0.791578947368421	0.0	0.004784688995215311	0.9952153110047847
replacement	KNN	50	15	0.19428571428571428	0.31142857142857144	0.4942857142857143	0.02736842105263158	0.2063157894736842	0.7663157894736842	0.0	0.004784688995215311	0.9952153110047847
replacement	KNN	50	16	0.29285714285714287	0.06142857142857143	0.6457142857142857	0.05263157894736842	0.08210526315789474	0.8652631578947368	0.0	0.0	1.0
replacement	KNN	50	17	0.5971428571428572	0.4014285714285714	0.0014285714285714286	0.24421052631578946	0.7410526315789474	0.014736842105263158	0.009569377990430622	0.41626794258373206	0.5741626794258373
replacement	KNN	50	18	0.14	0.41	0.45	0.01263157894736842	0.5326315789473685	0.45473684210526316	0.0	0.028708133971291867	0.9712918660287081
replacement	KNN	50	19	0.5214285714285715	0.21142857142857144	0.2671428571428571	0.16842105263157894	0.4105263157894737	0.42105263157894735	0.0	0.028708133971291867	0.9712918660287081
replacement	KNN	50	20	0.2357142857142857	0.7642857142857142	0.0	0.09263157894736843	0.8736842105263158	0.03368421052631579	0.004784688995215311	0.23923444976076555	0.7559808612440191
replacement	KNN	50	21	0.24857142857142858	0.40714285714285714	0.3442857142857143	0.04421052631578947	0.728421052631579	0.22736842105263158	0.0	0.2822966507177033	0.7177033492822966
replacement	KNN	50	22	0.22714285714285715	0.35428571428571426	0.4185714285714286	0.15789473684210525	0.4357894736842105	0.4063157894736842	0.0	0.023923444976076555	0.9760765550239234
replacement	KNN	50	23	0.17857142857142858	0.0	0.8214285714285714	0.04421052631578947	0.0	0.9557894736842105	0.0	0.0	1.0
replacement	KNN	50	24	0.08285714285714285	0.9114285714285715	0.005714285714285714	0.061052631578947365	0.8821052631578947	0.056842105263157895	0.004784688995215311	0.12440191387559808	0.8708133971291866
[truncated: 626 more rows]
